# Supplementary material for: Influence of solvents in the preparation of cobalt sulfide for supercapacitors
Source: R Soc Open Sci. 2017 Sep 6;4(9):170427. doi: 10.1098/rsos.170427 (PMC5627093; doi:10.1098/rsos.170427)
Supplement: Supporting Information [file rsos170427supp2.xml]

<?xml version="1.0" encoding="UTF-8" standalone="yes"?>
<?mso-application progid="Word.Document"?>
<pkg:package xmlns:pkg="http://schemas.microsoft.com/office/2006/xmlPackage"><pkg:part pkg:name="/_rels/.rels" pkg:contentType="application/vnd.openxmlformats-package.relationships+xml" pkg:padding="512"><pkg:xmlData><Relationships xmlns="http://schemas.openxmlformats.org/package/2006/relationships"><Relationship Id="rId3" Type="http://schemas.openxmlformats.org/officeDocument/2006/relationships/extended-properties" Target="docProps/app.xml"/><Relationship Id="rId2" Type="http://schemas.openxmlformats.org/package/2006/relationships/metadata/core-properties" Target="docProps/core.xml"/><Relationship Id="rId1" Type="http://schemas.openxmlformats.org/officeDocument/2006/relationships/officeDocument" Target="word/document.xml"/></Relationships></pkg:xmlData></pkg:part><pkg:part pkg:name="/word/_rels/document.xml.rels" pkg:contentType="application/vnd.openxmlformats-package.relationships+xml" pkg:padding="256"><pkg:xmlData><Relationships xmlns="http://schemas.openxmlformats.org/package/2006/relationships"><Relationship Id="rId8" Type="http://schemas.openxmlformats.org/officeDocument/2006/relationships/fontTable" Target="fontTable.xml"/><Relationship Id="rId3" Type="http://schemas.microsoft.com/office/2007/relationships/stylesWithEffects" Target="stylesWithEffects.xml"/><Relationship Id="rId7" Type="http://schemas.openxmlformats.org/officeDocument/2006/relationships/image" Target="media/image1.jpeg"/><Relationship Id="rId2" Type="http://schemas.openxmlformats.org/officeDocument/2006/relationships/styles" Target="styles.xml"/><Relationship Id="rId1" Type="http://schemas.openxmlformats.org/officeDocument/2006/relationships/customXml" Target="../customXml/item1.xml"/><Relationship Id="rId6" Type="http://schemas.openxmlformats.org/officeDocument/2006/relationships/hyperlink" Target="mailto:heeje@pusan.ac.kr" TargetMode="External"/><Relationship Id="rId5" Type="http://schemas.openxmlformats.org/officeDocument/2006/relationships/webSettings" Target="webSettings.xml"/><Relationship Id="rId4" Type="http://schemas.openxmlformats.org/officeDocument/2006/relationships/settings" Target="settings.xml"/><Relationship Id="rId9" Type="http://schemas.openxmlformats.org/officeDocument/2006/relationships/theme" Target="theme/theme1.xml"/></Relationships></pkg:xmlData></pkg:part><pkg:part pkg:name="/word/document.xml" pkg:contentType="application/vnd.openxmlformats-officedocument.wordprocessingml.document.main+xml"><pkg:xmlData><w:document mc:Ignorable="w14 wp14" xmlns:wpc="http://schemas.microsoft.com/office/word/2010/wordprocessingCanvas" xmlns:mc="http://schemas.openxmlformats.org/markup-compatibility/2006" xmlns:o="urn:schemas-microsoft-com:office:office" xmlns:r="http://schemas.openxmlformats.org/officeDocument/2006/relationships" xmlns:m="http://schemas.openxmlformats.org/officeDocument/2006/math" xmlns:v="urn:schemas-microsoft-com:vml" xmlns:wp14="http://schemas.microsoft.com/office/word/2010/wordprocessingDrawing" xmlns:wp="http://schemas.openxmlformats.org/drawingml/2006/wordprocessingDrawing" xmlns:w10="urn:schemas-microsoft-com:office:word" xmlns:w="http://schemas.openxmlformats.org/wordprocessingml/2006/main" xmlns:w14="http://schemas.microsoft.com/office/word/2010/wordml" xmlns:wpg="http://schemas.microsoft.com/office/word/2010/wordprocessingGroup" xmlns:wpi="http://schemas.microsoft.com/office/word/2010/wordprocessingInk" xmlns:wne="http://schemas.microsoft.com/office/word/2006/wordml" xmlns:wps="http://schemas.microsoft.com/office/word/2010/wordprocessingShape"><w:body><w:p w:rsidR="000408A0" w:rsidRPr="0048211D" w:rsidRDefault="008C57C4" w:rsidP="000408A0"><w:pPr><w:spacing w:line="480" w:lineRule="auto"/><w:jc w:val="center"/><w:rPr><w:rFonts w:ascii="Times New Roman" w:hAnsi="Times New Roman" w:cs="Times New Roman"/><w:b/><w:sz w:val="32"/><w:szCs w:val="44"/><w:u w:val="single"/></w:rPr></w:pPr><w:bookmarkStart w:id="0" w:name="_GoBack"/><w:bookmarkEnd w:id="0"/><w:r><w:rPr><w:rFonts w:ascii="Times New Roman" w:hAnsi="Times New Roman" w:cs="Times New Roman"/><w:b/><w:sz w:val="32"/><w:szCs w:val="44"/><w:u w:val="single"/></w:rPr><w:t>Supporting I</w:t></w:r><w:r w:rsidR="000408A0" w:rsidRPr="0048211D"><w:rPr><w:rFonts w:ascii="Times New Roman" w:hAnsi="Times New Roman" w:cs="Times New Roman"/><w:b/><w:sz w:val="32"/><w:szCs w:val="44"/><w:u w:val="single"/></w:rPr><w:t>nformation</w:t></w:r></w:p><w:p w:rsidR="000408A0" w:rsidRPr="00C36340" w:rsidRDefault="000408A0" w:rsidP="00652DCB"><w:pPr><w:spacing w:line="480" w:lineRule="auto"/><w:jc w:val="center"/><w:rPr><w:rFonts w:ascii="Times New Roman" w:hAnsi="Times New Roman" w:cs="Times New Roman"/><w:b/><w:color w:val="FF0000"/><w:sz w:val="32"/><w:szCs w:val="44"/></w:rPr></w:pPr><w:r w:rsidRPr="00C36340"><w:rPr><w:rFonts w:ascii="Times New Roman" w:hAnsi="Times New Roman" w:cs="Times New Roman"/><w:b/><w:color w:val="FF0000"/><w:sz w:val="32"/><w:szCs w:val="44"/></w:rPr><w:t>Influence of solvents in the preparation of cobalt sulfide</w:t></w:r><w:r w:rsidR="00837A8B" w:rsidRPr="00C36340"><w:rPr><w:rFonts w:ascii="Times New Roman" w:hAnsi="Times New Roman" w:cs="Times New Roman"/><w:b/><w:color w:val="FF0000"/><w:sz w:val="32"/><w:szCs w:val="44"/></w:rPr><w:t xml:space="preserve"> </w:t></w:r><w:r w:rsidRPr="00C36340"><w:rPr><w:rFonts w:ascii="Times New Roman" w:hAnsi="Times New Roman" w:cs="Times New Roman"/><w:b/><w:color w:val="FF0000"/><w:sz w:val="32"/><w:szCs w:val="44"/></w:rPr><w:t>for supercapacitors</w:t></w:r></w:p><w:p w:rsidR="000408A0" w:rsidRPr="0048211D" w:rsidRDefault="000408A0" w:rsidP="000408A0"><w:pPr><w:tabs><w:tab w:val="left" w:pos="-142"/><w:tab w:val="left" w:pos="0"/></w:tabs><w:spacing w:line="480" w:lineRule="auto"/><w:jc w:val="center"/><w:rPr><w:rFonts w:ascii="Times New Roman" w:hAnsi="Times New Roman" w:cs="Times New Roman"/><w:b/><w:sz w:val="24"/><w:szCs w:val="28"/><w:vertAlign w:val="superscript"/></w:rPr></w:pPr><w:r w:rsidRPr="0048211D"><w:rPr><w:rFonts w:ascii="Times New Roman" w:hAnsi="Times New Roman" w:cs="Times New Roman"/><w:b/><w:sz w:val="24"/><w:szCs w:val="28"/></w:rPr><w:t>Anil Kumar Yedluri, S. Srinivasa Rao, Dinah Punnoose, Chebrolu Venkata Tulasivarma, Chandu V. V. M. Gopi</w:t></w:r><w:r w:rsidR="003F3709"><w:rPr><w:rFonts w:ascii="Times New Roman" w:hAnsi="Times New Roman" w:cs="Times New Roman"/><w:b/><w:sz w:val="24"/><w:szCs w:val="28"/></w:rPr><w:t xml:space="preserve">, </w:t></w:r><w:r w:rsidR="003F3709" w:rsidRPr="005F00F0"><w:rPr><w:rFonts w:ascii="Times New Roman" w:hAnsi="Times New Roman" w:cs="Times New Roman"/><w:b/><w:sz w:val="24"/><w:szCs w:val="24"/></w:rPr><w:t>Kandasamy Prabakar</w:t></w:r><w:r w:rsidRPr="0048211D"><w:rPr><w:rFonts w:ascii="Times New Roman" w:hAnsi="Times New Roman" w:cs="Times New Roman"/><w:b/><w:sz w:val="24"/><w:szCs w:val="28"/></w:rPr><w:t xml:space="preserve"> and Hee-Je Kim</w:t></w:r><w:r w:rsidRPr="0048211D"><w:rPr><w:rFonts w:ascii="Times New Roman" w:hAnsi="Times New Roman" w:cs="Times New Roman"/><w:b/><w:sz w:val="24"/><w:szCs w:val="28"/><w:vertAlign w:val="superscript"/></w:rPr><w:t>*</w:t></w:r></w:p><w:p w:rsidR="000408A0" w:rsidRPr="009D4CD5" w:rsidRDefault="000408A0" w:rsidP="000408A0"><w:pPr><w:tabs><w:tab w:val="left" w:pos="-142"/><w:tab w:val="left" w:pos="0"/></w:tabs><w:spacing w:line="480" w:lineRule="auto"/><w:jc w:val="center"/><w:rPr><w:rFonts w:ascii="Times New Roman" w:hAnsi="Times New Roman" w:cs="Times New Roman"/><w:bCs/><w:szCs w:val="20"/></w:rPr></w:pPr><w:r w:rsidRPr="009D4CD5"><w:rPr><w:rFonts w:ascii="Times New Roman" w:hAnsi="Times New Roman" w:cs="Times New Roman"/><w:vertAlign w:val="superscript"/></w:rPr><w:t xml:space="preserve">a </w:t></w:r><w:r w:rsidRPr="009D4CD5"><w:rPr><w:rFonts w:ascii="Times New Roman" w:hAnsi="Times New Roman" w:cs="Times New Roman"/><w:szCs w:val="20"/></w:rPr><w:t xml:space="preserve">School of Electrical Engineering, Pusan National University, </w:t></w:r><w:r w:rsidRPr="009D4CD5"><w:rPr><w:rFonts w:ascii="Times New Roman" w:hAnsi="Times New Roman" w:cs="Times New Roman"/><w:bCs/><w:szCs w:val="20"/></w:rPr><w:t>Busandaehak-ro 63beon-gil, Geumjeong-gu, Busan, 46241, Rep. of KOREA</w:t></w:r></w:p><w:p w:rsidR="00C76F53" w:rsidRDefault="000408A0" w:rsidP="00C76F53"><w:pPr><w:jc w:val="center"/><w:rPr><w:rFonts w:ascii="Times New Roman" w:hAnsi="Times New Roman"/></w:rPr></w:pPr><w:r w:rsidRPr="009D4CD5"><w:rPr><w:rFonts w:ascii="Times New Roman" w:hAnsi="Times New Roman"/><w:vertAlign w:val="superscript"/></w:rPr><w:t>*</w:t></w:r><w:r w:rsidRPr="009D4CD5"><w:rPr><w:rFonts w:ascii="Times New Roman" w:hAnsi="Times New Roman"/></w:rPr><w:t xml:space="preserve">Corresponding Author. Tel: +82 51 510 2364. Fax: +82 51 513 0212. </w:t></w:r></w:p><w:p w:rsidR="00C76F53" w:rsidRDefault="000408A0" w:rsidP="00C76F53"><w:pPr><w:jc w:val="center"/><w:rPr><w:rFonts w:ascii="Times New Roman" w:hAnsi="Times New Roman"/></w:rPr></w:pPr><w:r w:rsidRPr="009D4CD5"><w:rPr><w:rFonts w:ascii="Times New Roman" w:hAnsi="Times New Roman"/></w:rPr><w:t xml:space="preserve">E-mail: </w:t></w:r><w:hyperlink r:id="rId6" w:history="1"><w:r w:rsidRPr="009D4CD5"><w:rPr><w:rStyle w:val="Hyperlink"/><w:rFonts w:ascii="Times New Roman" w:hAnsi="Times New Roman"/></w:rPr><w:t>heeje@pusan.ac.kr</w:t></w:r></w:hyperlink><w:r w:rsidRPr="009D4CD5"><w:rPr><w:rFonts w:ascii="Times New Roman" w:hAnsi="Times New Roman"/></w:rPr><w:t xml:space="preserve"> </w:t></w:r></w:p><w:p w:rsidR="000A1F42" w:rsidRDefault="000408A0" w:rsidP="00C76F53"><w:pPr><w:jc w:val="center"/><w:rPr><w:rFonts w:ascii="Times New Roman" w:hAnsi="Times New Roman"/></w:rPr></w:pPr><w:proofErr w:type="gramStart"/><w:r w:rsidRPr="009D4CD5"><w:rPr><w:rFonts w:ascii="Times New Roman" w:hAnsi="Times New Roman"/></w:rPr><w:t>(H.-J. Kim).</w:t></w:r><w:proofErr w:type="gramEnd"/></w:p><w:p w:rsidR="000408A0" w:rsidRDefault="000408A0" w:rsidP="000408A0"><w:pPr><w:rPr><w:rFonts w:ascii="Times New Roman" w:hAnsi="Times New Roman"/></w:rPr></w:pPr></w:p><w:p w:rsidR="000408A0" w:rsidRDefault="000408A0" w:rsidP="000408A0"><w:pPr><w:rPr><w:rFonts w:ascii="Times New Roman" w:hAnsi="Times New Roman"/></w:rPr></w:pPr></w:p><w:p w:rsidR="000408A0" w:rsidRDefault="000408A0" w:rsidP="000408A0"><w:pPr><w:rPr><w:rFonts w:ascii="Times New Roman" w:hAnsi="Times New Roman"/></w:rPr></w:pPr></w:p><w:p w:rsidR="000408A0" w:rsidRDefault="000408A0" w:rsidP="000408A0"><w:pPr><w:rPr><w:rFonts w:ascii="Times New Roman" w:hAnsi="Times New Roman"/></w:rPr></w:pPr></w:p><w:p w:rsidR="000408A0" w:rsidRDefault="000408A0" w:rsidP="000408A0"><w:pPr><w:rPr><w:rFonts w:ascii="Times New Roman" w:hAnsi="Times New Roman"/></w:rPr></w:pPr></w:p><w:p w:rsidR="000408A0" w:rsidRDefault="000408A0" w:rsidP="000408A0"><w:pPr><w:rPr><w:rFonts w:ascii="Times New Roman" w:hAnsi="Times New Roman"/></w:rPr></w:pPr></w:p><w:p w:rsidR="00A66E17" w:rsidRDefault="00A66E17" w:rsidP="000408A0"><w:pPr><w:rPr><w:rFonts w:ascii="Times New Roman" w:hAnsi="Times New Roman"/><w:b/><w:sz w:val="24"/><w:szCs w:val="24"/></w:rPr></w:pPr><w:r w:rsidRPr="00A66E17"><w:rPr><w:rFonts w:ascii="Times New Roman" w:hAnsi="Times New Roman"/><w:b/><w:noProof/><w:sz w:val="24"/><w:szCs w:val="24"/></w:rPr><w:lastRenderedPageBreak/><w:drawing><wp:inline distT="0" distB="0" distL="0" distR="0"><wp:extent cx="5943600" cy="4594658"/><wp:effectExtent l="0" t="0" r="0" b="0"/><wp:docPr id="1" name="Picture 1" descr="C:\Users\sri\Desktop\ANIL\s2p.jpg"/><wp:cNvGraphicFramePr><a:graphicFrameLocks noChangeAspect="1" xmlns:a="http://schemas.openxmlformats.org/drawingml/2006/main"/></wp:cNvGraphicFramePr><a:graphic xmlns:a="http://schemas.openxmlformats.org/drawingml/2006/main"><a:graphicData uri="http://schemas.openxmlformats.org/drawingml/2006/picture"><pic:pic xmlns:pic="http://schemas.openxmlformats.org/drawingml/2006/picture"><pic:nvPicPr><pic:cNvPr id="0" name="Picture 1" descr="C:\Users\sri\Desktop\ANIL\s2p.jpg"/><pic:cNvPicPr><a:picLocks noChangeAspect="1" noChangeArrowheads="1"/></pic:cNvPicPr></pic:nvPicPr><pic:blipFill><a:blip r:embed="rId7" cstate="print"><a:extLst><a:ext uri="{28A0092B-C50C-407E-A947-70E740481C1C}"><a14:useLocalDpi val="0" xmlns:a14="http://schemas.microsoft.com/office/drawing/2010/main"/></a:ext></a:extLst></a:blip><a:srcRect/><a:stretch><a:fillRect/></a:stretch></pic:blipFill><pic:spPr bwMode="auto"><a:xfrm><a:off x="0" y="0"/><a:ext cx="5943600" cy="4594658"/></a:xfrm><a:prstGeom prst="rect"><a:avLst/></a:prstGeom><a:noFill/><a:ln><a:noFill/></a:ln></pic:spPr></pic:pic></a:graphicData></a:graphic></wp:inline></w:drawing></w:r></w:p><w:p w:rsidR="000408A0" w:rsidRDefault="00F50A05" w:rsidP="00A66E17"><w:pPr><w:jc w:val="center"/><w:rPr><w:rFonts w:ascii="Times New Roman" w:hAnsi="Times New Roman" w:cs="Times New Roman"/><w:color w:val="auto"/><w:sz w:val="24"/><w:szCs w:val="24"/></w:rPr></w:pPr><w:r><w:rPr><w:rFonts w:ascii="Times New Roman" w:hAnsi="Times New Roman"/><w:b/><w:sz w:val="24"/><w:szCs w:val="24"/></w:rPr><w:t>Figure</w:t></w:r><w:r w:rsidR="000408A0" w:rsidRPr="000408A0"><w:rPr><w:rFonts w:ascii="Times New Roman" w:hAnsi="Times New Roman"/><w:b/><w:sz w:val="24"/><w:szCs w:val="24"/></w:rPr><w:t xml:space="preserve"> S1</w:t></w:r><w:r><w:rPr><w:rFonts w:ascii="Times New Roman" w:hAnsi="Times New Roman"/><w:b/><w:sz w:val="24"/><w:szCs w:val="24"/></w:rPr><w:t>.</w:t></w:r><w:r w:rsidR="000408A0" w:rsidRPr="000408A0"><w:rPr><w:rFonts w:ascii="Times New Roman" w:hAnsi="Times New Roman"/><w:sz w:val="24"/><w:szCs w:val="24"/></w:rPr><w:t xml:space="preserve"> XPS spectrum of </w:t></w:r><w:r w:rsidR="000408A0" w:rsidRPr="000408A0"><w:rPr><w:rFonts w:ascii="Times New Roman" w:hAnsi="Times New Roman" w:cs="Times New Roman"/><w:color w:val="auto"/><w:sz w:val="24"/><w:szCs w:val="24"/></w:rPr><w:t>S2p prepared using ethanol as solvent</w:t></w:r><w:r w:rsidR="000408A0"><w:rPr><w:rFonts w:ascii="Times New Roman" w:hAnsi="Times New Roman" w:cs="Times New Roman"/><w:color w:val="auto"/><w:sz w:val="24"/><w:szCs w:val="24"/></w:rPr><w:t>.</w:t></w:r></w:p><w:p w:rsidR="00A573F9" w:rsidRDefault="00A573F9" w:rsidP="00A66E17"><w:pPr><w:jc w:val="center"/><w:rPr><w:rFonts w:ascii="Times New Roman" w:hAnsi="Times New Roman" w:cs="Times New Roman"/><w:color w:val="auto"/><w:sz w:val="24"/><w:szCs w:val="24"/></w:rPr></w:pPr></w:p><w:p w:rsidR="00A573F9" w:rsidRDefault="00A573F9" w:rsidP="00A66E17"><w:pPr><w:jc w:val="center"/><w:rPr><w:rFonts w:ascii="Times New Roman" w:hAnsi="Times New Roman" w:cs="Times New Roman"/><w:color w:val="auto"/><w:sz w:val="24"/><w:szCs w:val="24"/></w:rPr></w:pPr></w:p><w:p w:rsidR="00A573F9" w:rsidRDefault="00A573F9" w:rsidP="00A66E17"><w:pPr><w:jc w:val="center"/><w:rPr><w:rFonts w:ascii="Times New Roman" w:hAnsi="Times New Roman" w:cs="Times New Roman"/><w:color w:val="auto"/><w:sz w:val="24"/><w:szCs w:val="24"/></w:rPr></w:pPr></w:p><w:p w:rsidR="00A573F9" w:rsidRDefault="00A573F9" w:rsidP="00A66E17"><w:pPr><w:jc w:val="center"/><w:rPr><w:rFonts w:ascii="Times New Roman" w:hAnsi="Times New Roman" w:cs="Times New Roman"/><w:color w:val="auto"/><w:sz w:val="24"/><w:szCs w:val="24"/></w:rPr></w:pPr></w:p><w:p w:rsidR="00A573F9" w:rsidRDefault="00A573F9" w:rsidP="00A66E17"><w:pPr><w:jc w:val="center"/><w:rPr><w:rFonts w:ascii="Times New Roman" w:hAnsi="Times New Roman" w:cs="Times New Roman"/><w:color w:val="auto"/><w:sz w:val="24"/><w:szCs w:val="24"/></w:rPr></w:pPr></w:p><w:p w:rsidR="00A573F9" w:rsidRDefault="00A573F9" w:rsidP="00A66E17"><w:pPr><w:jc w:val="center"/><w:rPr><w:rFonts w:ascii="Times New Roman" w:hAnsi="Times New Roman" w:cs="Times New Roman"/><w:color w:val="auto"/><w:sz w:val="24"/><w:szCs w:val="24"/></w:rPr></w:pPr></w:p><w:p w:rsidR="00A573F9" w:rsidRDefault="00A573F9" w:rsidP="00A66E17"><w:pPr><w:jc w:val="center"/><w:rPr><w:rFonts w:ascii="Times New Roman" w:hAnsi="Times New Roman" w:cs="Times New Roman"/><w:color w:val="auto"/><w:sz w:val="24"/><w:szCs w:val="24"/></w:rPr></w:pPr></w:p><w:p w:rsidR="00A573F9" w:rsidRDefault="00A573F9" w:rsidP="00A66E17"><w:pPr><w:jc w:val="center"/><w:rPr><w:rFonts w:ascii="Times New Roman" w:hAnsi="Times New Roman" w:cs="Times New Roman"/><w:color w:val="auto"/><w:sz w:val="24"/><w:szCs w:val="24"/></w:rPr></w:pPr></w:p><w:p w:rsidR="00A573F9" w:rsidRDefault="00A573F9" w:rsidP="00A66E17"><w:pPr><w:jc w:val="center"/><w:rPr><w:rFonts w:ascii="Times New Roman" w:hAnsi="Times New Roman" w:cs="Times New Roman"/><w:color w:val="auto"/><w:sz w:val="24"/><w:szCs w:val="24"/></w:rPr></w:pPr></w:p><w:p w:rsidR="00A573F9" w:rsidRDefault="00A573F9" w:rsidP="00A66E17"><w:pPr><w:jc w:val="center"/><w:rPr><w:rFonts w:ascii="Times New Roman" w:hAnsi="Times New Roman" w:cs="Times New Roman"/><w:color w:val="auto"/><w:sz w:val="24"/><w:szCs w:val="24"/></w:rPr></w:pPr></w:p><w:p w:rsidR="00265093" w:rsidRDefault="00265093" w:rsidP="00265093"><w:pPr><w:spacing w:line="480" w:lineRule="auto"/><w:jc w:val="both"/><w:rPr><w:rFonts w:ascii="Times New Roman" w:hAnsi="Times New Roman" w:cs="Times New Roman"/><w:color w:val="auto"/><w:sz w:val="24"/><w:szCs w:val="24"/></w:rPr></w:pPr><w:r w:rsidRPr="003A600E"><w:rPr><w:rFonts w:ascii="Times New Roman" w:hAnsi="Times New Roman" w:cs="Times New Roman"/><w:b/><w:color w:val="auto"/><w:sz w:val="24"/><w:szCs w:val="24"/></w:rPr><w:lastRenderedPageBreak/><w:t>Table S1</w:t></w:r><w:r w:rsidR="00F50A05"><w:rPr><w:rFonts w:ascii="Times New Roman" w:hAnsi="Times New Roman" w:cs="Times New Roman"/><w:b/><w:color w:val="auto"/><w:sz w:val="24"/><w:szCs w:val="24"/></w:rPr><w:t>.</w:t></w:r><w:r><w:rPr><w:rFonts w:ascii="Times New Roman" w:hAnsi="Times New Roman" w:cs="Times New Roman"/><w:color w:val="auto"/><w:sz w:val="24"/><w:szCs w:val="24"/></w:rPr><w:t xml:space="preserve"> Oxidation and reduction current densities of CoS prepared with different solvents su</w:t></w:r><w:r w:rsidR="005F00F0"><w:rPr><w:rFonts w:ascii="Times New Roman" w:hAnsi="Times New Roman" w:cs="Times New Roman"/><w:color w:val="auto"/><w:sz w:val="24"/><w:szCs w:val="24"/></w:rPr><w:t>ch as water, ethanol and Water:E</w:t></w:r><w:r><w:rPr><w:rFonts w:ascii="Times New Roman" w:hAnsi="Times New Roman" w:cs="Times New Roman"/><w:color w:val="auto"/><w:sz w:val="24"/><w:szCs w:val="24"/></w:rPr><w:t>thanol at different scan rate from 10-100 mV/s.</w:t></w:r></w:p><w:p w:rsidR="00265093" w:rsidRDefault="00265093" w:rsidP="00A66E17"><w:pPr><w:jc w:val="center"/><w:rPr><w:rFonts w:ascii="Times New Roman" w:hAnsi="Times New Roman" w:cs="Times New Roman"/><w:color w:val="auto"/><w:sz w:val="24"/><w:szCs w:val="24"/></w:rPr></w:pPr></w:p><w:tbl><w:tblPr><w:tblStyle w:val="GridTableLight"/><w:tblW w:w="9359" w:type="dxa"/><w:tblLook w:val="04A0" w:firstRow="1" w:lastRow="0" w:firstColumn="1" w:lastColumn="0" w:noHBand="0" w:noVBand="1"/></w:tblPr><w:tblGrid><w:gridCol w:w="2259"/><w:gridCol w:w="1176"/><w:gridCol w:w="1203"/><w:gridCol w:w="1202"/><w:gridCol w:w="1203"/><w:gridCol w:w="1129"/><w:gridCol w:w="1178"/><w:gridCol w:w="9"/></w:tblGrid><w:tr w:rsidR="00601D06" w:rsidTr="003A600E"><w:tc><w:tcPr><w:tcW w:w="2259" w:type="dxa"/><w:vMerge w:val="restart"/></w:tcPr><w:p w:rsidR="00601D06" w:rsidRDefault="00601D06" w:rsidP="00601D06"><w:pPr><w:jc w:val="center"/><w:rPr><w:rFonts w:ascii="Times New Roman" w:hAnsi="Times New Roman" w:cs="Times New Roman"/><w:color w:val="auto"/><w:sz w:val="24"/><w:szCs w:val="24"/></w:rPr></w:pPr></w:p><w:p w:rsidR="00601D06" w:rsidRPr="00601D06" w:rsidRDefault="00601D06" w:rsidP="00601D06"><w:pPr><w:jc w:val="center"/><w:rPr><w:rFonts w:ascii="Times New Roman" w:hAnsi="Times New Roman" w:cs="Times New Roman"/><w:b/><w:color w:val="auto"/><w:sz w:val="24"/><w:szCs w:val="24"/></w:rPr></w:pPr><w:r w:rsidRPr="00601D06"><w:rPr><w:rFonts w:ascii="Times New Roman" w:hAnsi="Times New Roman" w:cs="Times New Roman"/><w:b/><w:color w:val="auto"/><w:sz w:val="24"/><w:szCs w:val="24"/></w:rPr><w:t>Scan Rate</w:t></w:r></w:p></w:tc><w:tc><w:tcPr><w:tcW w:w="2379" w:type="dxa"/><w:gridSpan w:val="2"/></w:tcPr><w:p w:rsidR="00601D06" w:rsidRPr="00601D06" w:rsidRDefault="003A600E" w:rsidP="00A66E17"><w:pPr><w:jc w:val="center"/><w:rPr><w:rFonts w:ascii="Times New Roman" w:hAnsi="Times New Roman" w:cs="Times New Roman"/><w:b/><w:color w:val="auto"/><w:sz w:val="24"/><w:szCs w:val="24"/></w:rPr></w:pPr><w:r><w:rPr><w:rFonts w:ascii="Times New Roman" w:hAnsi="Times New Roman" w:cs="Times New Roman"/><w:b/><w:color w:val="auto"/><w:sz w:val="24"/><w:szCs w:val="24"/></w:rPr><w:t>Water</w:t></w:r></w:p></w:tc><w:tc><w:tcPr><w:tcW w:w="2405" w:type="dxa"/><w:gridSpan w:val="2"/></w:tcPr><w:p w:rsidR="00601D06" w:rsidRPr="00601D06" w:rsidRDefault="003A600E" w:rsidP="00A66E17"><w:pPr><w:jc w:val="center"/><w:rPr><w:rFonts w:ascii="Times New Roman" w:hAnsi="Times New Roman" w:cs="Times New Roman"/><w:b/><w:color w:val="auto"/><w:sz w:val="24"/><w:szCs w:val="24"/></w:rPr></w:pPr><w:r><w:rPr><w:rFonts w:ascii="Times New Roman" w:hAnsi="Times New Roman" w:cs="Times New Roman"/><w:b/><w:color w:val="auto"/><w:sz w:val="24"/><w:szCs w:val="24"/></w:rPr><w:t>Ethanol</w:t></w:r></w:p></w:tc><w:tc><w:tcPr><w:tcW w:w="2316" w:type="dxa"/><w:gridSpan w:val="3"/></w:tcPr><w:p w:rsidR="00601D06" w:rsidRPr="00601D06" w:rsidRDefault="00601D06" w:rsidP="00A66E17"><w:pPr><w:jc w:val="center"/><w:rPr><w:rFonts w:ascii="Times New Roman" w:hAnsi="Times New Roman" w:cs="Times New Roman"/><w:b/><w:color w:val="auto"/><w:sz w:val="24"/><w:szCs w:val="24"/></w:rPr></w:pPr><w:r w:rsidRPr="00601D06"><w:rPr><w:rFonts w:ascii="Times New Roman" w:hAnsi="Times New Roman" w:cs="Times New Roman"/><w:b/><w:color w:val="auto"/><w:sz w:val="24"/><w:szCs w:val="24"/></w:rPr><w:t>Water</w:t></w:r><w:r w:rsidR="003A600E"><w:rPr><w:rFonts w:ascii="Times New Roman" w:hAnsi="Times New Roman" w:cs="Times New Roman"/><w:b/><w:color w:val="auto"/><w:sz w:val="24"/><w:szCs w:val="24"/></w:rPr><w:t>:ethanol</w:t></w:r></w:p></w:tc></w:tr><w:tr w:rsidR="00601D06" w:rsidTr="003A600E"><w:tc><w:tcPr><w:tcW w:w="2259" w:type="dxa"/><w:vMerge/></w:tcPr><w:p w:rsidR="00601D06" w:rsidRPr="00601D06" w:rsidRDefault="00601D06" w:rsidP="00601D06"><w:pPr><w:jc w:val="center"/><w:rPr><w:rFonts w:ascii="Times New Roman" w:hAnsi="Times New Roman" w:cs="Times New Roman"/><w:b/><w:color w:val="auto"/><w:sz w:val="18"/><w:szCs w:val="24"/></w:rPr></w:pPr></w:p></w:tc><w:tc><w:tcPr><w:tcW w:w="1176" w:type="dxa"/></w:tcPr><w:p w:rsidR="00601D06" w:rsidRPr="00601D06" w:rsidRDefault="00601D06" w:rsidP="00601D06"><w:pPr><w:jc w:val="center"/><w:rPr><w:rFonts w:ascii="Times New Roman" w:hAnsi="Times New Roman" w:cs="Times New Roman"/><w:b/><w:color w:val="auto"/><w:sz w:val="18"/><w:szCs w:val="24"/></w:rPr></w:pPr><w:r w:rsidRPr="00601D06"><w:rPr><w:rFonts w:ascii="Times New Roman" w:hAnsi="Times New Roman" w:cs="Times New Roman"/><w:b/><w:color w:val="auto"/><w:sz w:val="18"/><w:szCs w:val="24"/></w:rPr><w:t xml:space="preserve">Oxidation </w:t></w:r></w:p><w:p w:rsidR="00601D06" w:rsidRPr="00601D06" w:rsidRDefault="00601D06" w:rsidP="00601D06"><w:pPr><w:jc w:val="center"/><w:rPr><w:rFonts w:ascii="Times New Roman" w:hAnsi="Times New Roman" w:cs="Times New Roman"/><w:b/><w:color w:val="auto"/><w:sz w:val="18"/><w:szCs w:val="24"/></w:rPr></w:pPr><w:r w:rsidRPr="00601D06"><w:rPr><w:rFonts w:ascii="Times New Roman" w:hAnsi="Times New Roman" w:cs="Times New Roman"/><w:b/><w:color w:val="auto"/><w:sz w:val="18"/><w:szCs w:val="24"/></w:rPr><w:t>Current</w:t></w:r><w:r w:rsidR="003A600E"><w:rPr><w:rFonts w:ascii="Times New Roman" w:hAnsi="Times New Roman" w:cs="Times New Roman"/><w:b/><w:color w:val="auto"/><w:sz w:val="18"/><w:szCs w:val="24"/></w:rPr><w:t xml:space="preserve"> (mA)</w:t></w:r></w:p></w:tc><w:tc><w:tcPr><w:tcW w:w="1203" w:type="dxa"/></w:tcPr><w:p w:rsidR="00601D06" w:rsidRPr="00601D06" w:rsidRDefault="00601D06" w:rsidP="00601D06"><w:pPr><w:jc w:val="center"/><w:rPr><w:rFonts w:ascii="Times New Roman" w:hAnsi="Times New Roman" w:cs="Times New Roman"/><w:b/><w:color w:val="auto"/><w:sz w:val="18"/><w:szCs w:val="24"/></w:rPr></w:pPr><w:r w:rsidRPr="00601D06"><w:rPr><w:rFonts w:ascii="Times New Roman" w:hAnsi="Times New Roman" w:cs="Times New Roman"/><w:b/><w:color w:val="auto"/><w:sz w:val="18"/><w:szCs w:val="24"/></w:rPr><w:t>Reduction</w:t></w:r></w:p><w:p w:rsidR="00601D06" w:rsidRPr="00601D06" w:rsidRDefault="00601D06" w:rsidP="00601D06"><w:pPr><w:jc w:val="center"/><w:rPr><w:rFonts w:ascii="Times New Roman" w:hAnsi="Times New Roman" w:cs="Times New Roman"/><w:b/><w:color w:val="auto"/><w:sz w:val="18"/><w:szCs w:val="24"/></w:rPr></w:pPr><w:r w:rsidRPr="00601D06"><w:rPr><w:rFonts w:ascii="Times New Roman" w:hAnsi="Times New Roman" w:cs="Times New Roman"/><w:b/><w:color w:val="auto"/><w:sz w:val="18"/><w:szCs w:val="24"/></w:rPr><w:t>Current</w:t></w:r><w:r w:rsidR="003A600E"><w:rPr><w:rFonts w:ascii="Times New Roman" w:hAnsi="Times New Roman" w:cs="Times New Roman"/><w:b/><w:color w:val="auto"/><w:sz w:val="18"/><w:szCs w:val="24"/></w:rPr><w:t xml:space="preserve"> (mA)</w:t></w:r></w:p></w:tc><w:tc><w:tcPr><w:tcW w:w="1202" w:type="dxa"/></w:tcPr><w:p w:rsidR="00601D06" w:rsidRPr="00601D06" w:rsidRDefault="00601D06" w:rsidP="00601D06"><w:pPr><w:jc w:val="center"/><w:rPr><w:rFonts w:ascii="Times New Roman" w:hAnsi="Times New Roman" w:cs="Times New Roman"/><w:b/><w:color w:val="auto"/><w:sz w:val="18"/><w:szCs w:val="24"/></w:rPr></w:pPr><w:r w:rsidRPr="00601D06"><w:rPr><w:rFonts w:ascii="Times New Roman" w:hAnsi="Times New Roman" w:cs="Times New Roman"/><w:b/><w:color w:val="auto"/><w:sz w:val="18"/><w:szCs w:val="24"/></w:rPr><w:t xml:space="preserve">Oxidation </w:t></w:r></w:p><w:p w:rsidR="00601D06" w:rsidRPr="00601D06" w:rsidRDefault="00601D06" w:rsidP="00601D06"><w:pPr><w:jc w:val="center"/><w:rPr><w:rFonts w:ascii="Times New Roman" w:hAnsi="Times New Roman" w:cs="Times New Roman"/><w:b/><w:color w:val="auto"/><w:sz w:val="18"/><w:szCs w:val="24"/></w:rPr></w:pPr><w:r w:rsidRPr="00601D06"><w:rPr><w:rFonts w:ascii="Times New Roman" w:hAnsi="Times New Roman" w:cs="Times New Roman"/><w:b/><w:color w:val="auto"/><w:sz w:val="18"/><w:szCs w:val="24"/></w:rPr><w:t>Current</w:t></w:r><w:r w:rsidR="003A600E"><w:rPr><w:rFonts w:ascii="Times New Roman" w:hAnsi="Times New Roman" w:cs="Times New Roman"/><w:b/><w:color w:val="auto"/><w:sz w:val="18"/><w:szCs w:val="24"/></w:rPr><w:t xml:space="preserve"> (mA)</w:t></w:r></w:p></w:tc><w:tc><w:tcPr><w:tcW w:w="1203" w:type="dxa"/></w:tcPr><w:p w:rsidR="00601D06" w:rsidRPr="00601D06" w:rsidRDefault="00601D06" w:rsidP="00601D06"><w:pPr><w:jc w:val="center"/><w:rPr><w:rFonts w:ascii="Times New Roman" w:hAnsi="Times New Roman" w:cs="Times New Roman"/><w:b/><w:color w:val="auto"/><w:sz w:val="18"/><w:szCs w:val="24"/></w:rPr></w:pPr><w:r w:rsidRPr="00601D06"><w:rPr><w:rFonts w:ascii="Times New Roman" w:hAnsi="Times New Roman" w:cs="Times New Roman"/><w:b/><w:color w:val="auto"/><w:sz w:val="18"/><w:szCs w:val="24"/></w:rPr><w:t>Reduction</w:t></w:r></w:p><w:p w:rsidR="00601D06" w:rsidRPr="00601D06" w:rsidRDefault="00601D06" w:rsidP="00601D06"><w:pPr><w:jc w:val="center"/><w:rPr><w:rFonts w:ascii="Times New Roman" w:hAnsi="Times New Roman" w:cs="Times New Roman"/><w:b/><w:color w:val="auto"/><w:sz w:val="18"/><w:szCs w:val="24"/></w:rPr></w:pPr><w:r w:rsidRPr="00601D06"><w:rPr><w:rFonts w:ascii="Times New Roman" w:hAnsi="Times New Roman" w:cs="Times New Roman"/><w:b/><w:color w:val="auto"/><w:sz w:val="18"/><w:szCs w:val="24"/></w:rPr><w:t>Current</w:t></w:r><w:r w:rsidR="003A600E"><w:rPr><w:rFonts w:ascii="Times New Roman" w:hAnsi="Times New Roman" w:cs="Times New Roman"/><w:b/><w:color w:val="auto"/><w:sz w:val="18"/><w:szCs w:val="24"/></w:rPr><w:t xml:space="preserve"> (mA)</w:t></w:r></w:p></w:tc><w:tc><w:tcPr><w:tcW w:w="1129" w:type="dxa"/></w:tcPr><w:p w:rsidR="00601D06" w:rsidRPr="00601D06" w:rsidRDefault="00601D06" w:rsidP="00601D06"><w:pPr><w:jc w:val="center"/><w:rPr><w:rFonts w:ascii="Times New Roman" w:hAnsi="Times New Roman" w:cs="Times New Roman"/><w:b/><w:color w:val="auto"/><w:sz w:val="18"/><w:szCs w:val="24"/></w:rPr></w:pPr><w:r w:rsidRPr="00601D06"><w:rPr><w:rFonts w:ascii="Times New Roman" w:hAnsi="Times New Roman" w:cs="Times New Roman"/><w:b/><w:color w:val="auto"/><w:sz w:val="18"/><w:szCs w:val="24"/></w:rPr><w:t xml:space="preserve">Oxidation </w:t></w:r></w:p><w:p w:rsidR="00601D06" w:rsidRPr="00601D06" w:rsidRDefault="00601D06" w:rsidP="00601D06"><w:pPr><w:jc w:val="center"/><w:rPr><w:rFonts w:ascii="Times New Roman" w:hAnsi="Times New Roman" w:cs="Times New Roman"/><w:b/><w:color w:val="auto"/><w:sz w:val="18"/><w:szCs w:val="24"/></w:rPr></w:pPr><w:r w:rsidRPr="00601D06"><w:rPr><w:rFonts w:ascii="Times New Roman" w:hAnsi="Times New Roman" w:cs="Times New Roman"/><w:b/><w:color w:val="auto"/><w:sz w:val="18"/><w:szCs w:val="24"/></w:rPr><w:t>Current</w:t></w:r></w:p></w:tc><w:tc><w:tcPr><w:tcW w:w="1187" w:type="dxa"/><w:gridSpan w:val="2"/></w:tcPr><w:p w:rsidR="00601D06" w:rsidRPr="00601D06" w:rsidRDefault="00601D06" w:rsidP="00601D06"><w:pPr><w:jc w:val="center"/><w:rPr><w:rFonts w:ascii="Times New Roman" w:hAnsi="Times New Roman" w:cs="Times New Roman"/><w:b/><w:color w:val="auto"/><w:sz w:val="18"/><w:szCs w:val="24"/></w:rPr></w:pPr><w:r w:rsidRPr="00601D06"><w:rPr><w:rFonts w:ascii="Times New Roman" w:hAnsi="Times New Roman" w:cs="Times New Roman"/><w:b/><w:color w:val="auto"/><w:sz w:val="18"/><w:szCs w:val="24"/></w:rPr><w:t>Reduction</w:t></w:r></w:p><w:p w:rsidR="00601D06" w:rsidRPr="00601D06" w:rsidRDefault="00601D06" w:rsidP="00601D06"><w:pPr><w:jc w:val="center"/><w:rPr><w:rFonts w:ascii="Times New Roman" w:hAnsi="Times New Roman" w:cs="Times New Roman"/><w:b/><w:color w:val="auto"/><w:sz w:val="18"/><w:szCs w:val="24"/></w:rPr></w:pPr><w:r w:rsidRPr="00601D06"><w:rPr><w:rFonts w:ascii="Times New Roman" w:hAnsi="Times New Roman" w:cs="Times New Roman"/><w:b/><w:color w:val="auto"/><w:sz w:val="18"/><w:szCs w:val="24"/></w:rPr><w:t>Current</w:t></w:r></w:p></w:tc></w:tr><w:tr w:rsidR="00601D06" w:rsidTr="003A600E"><w:trPr><w:gridAfter w:val="1"/><w:wAfter w:w="9" w:type="dxa"/></w:trPr><w:tc><w:tcPr><w:tcW w:w="2259" w:type="dxa"/></w:tcPr><w:p w:rsidR="00A573F9" w:rsidRDefault="003A600E" w:rsidP="00A66E17"><w:pPr><w:jc w:val="center"/><w:rPr><w:rFonts w:ascii="Times New Roman" w:hAnsi="Times New Roman" w:cs="Times New Roman"/><w:color w:val="auto"/><w:sz w:val="24"/><w:szCs w:val="24"/></w:rPr></w:pPr><w:r><w:rPr><w:rFonts w:ascii="Times New Roman" w:hAnsi="Times New Roman" w:cs="Times New Roman"/><w:color w:val="auto"/><w:sz w:val="24"/><w:szCs w:val="24"/></w:rPr><w:t>10</w:t></w:r></w:p></w:tc><w:tc><w:tcPr><w:tcW w:w="1176" w:type="dxa"/></w:tcPr><w:p w:rsidR="00A573F9" w:rsidRDefault="00A04F1A" w:rsidP="00A66E17"><w:pPr><w:jc w:val="center"/><w:rPr><w:rFonts w:ascii="Times New Roman" w:hAnsi="Times New Roman" w:cs="Times New Roman"/><w:color w:val="auto"/><w:sz w:val="24"/><w:szCs w:val="24"/></w:rPr></w:pPr><w:r><w:rPr><w:rFonts w:ascii="Times New Roman" w:hAnsi="Times New Roman" w:cs="Times New Roman"/><w:color w:val="auto"/><w:sz w:val="24"/><w:szCs w:val="24"/></w:rPr><w:t>18.35</w:t></w:r></w:p></w:tc><w:tc><w:tcPr><w:tcW w:w="1203" w:type="dxa"/></w:tcPr><w:p w:rsidR="00A573F9" w:rsidRDefault="00A04F1A" w:rsidP="00A66E17"><w:pPr><w:jc w:val="center"/><w:rPr><w:rFonts w:ascii="Times New Roman" w:hAnsi="Times New Roman" w:cs="Times New Roman"/><w:color w:val="auto"/><w:sz w:val="24"/><w:szCs w:val="24"/></w:rPr></w:pPr><w:r><w:rPr><w:rFonts w:ascii="Times New Roman" w:hAnsi="Times New Roman" w:cs="Times New Roman"/><w:color w:val="auto"/><w:sz w:val="24"/><w:szCs w:val="24"/></w:rPr><w:t>-18.34</w:t></w:r></w:p></w:tc><w:tc><w:tcPr><w:tcW w:w="1202" w:type="dxa"/></w:tcPr><w:p w:rsidR="00A573F9" w:rsidRDefault="003063E4" w:rsidP="003063E4"><w:pPr><w:jc w:val="center"/><w:rPr><w:rFonts w:ascii="Times New Roman" w:hAnsi="Times New Roman" w:cs="Times New Roman"/><w:color w:val="auto"/><w:sz w:val="24"/><w:szCs w:val="24"/></w:rPr></w:pPr><w:r><w:rPr><w:rFonts w:ascii="Times New Roman" w:hAnsi="Times New Roman" w:cs="Times New Roman"/><w:color w:val="auto"/><w:sz w:val="24"/><w:szCs w:val="24"/></w:rPr><w:t>22.30</w:t></w:r></w:p></w:tc><w:tc><w:tcPr><w:tcW w:w="1203" w:type="dxa"/></w:tcPr><w:p w:rsidR="00A573F9" w:rsidRDefault="003063E4" w:rsidP="00A66E17"><w:pPr><w:jc w:val="center"/><w:rPr><w:rFonts w:ascii="Times New Roman" w:hAnsi="Times New Roman" w:cs="Times New Roman"/><w:color w:val="auto"/><w:sz w:val="24"/><w:szCs w:val="24"/></w:rPr></w:pPr><w:r><w:rPr><w:rFonts w:ascii="Times New Roman" w:hAnsi="Times New Roman" w:cs="Times New Roman"/><w:color w:val="auto"/><w:sz w:val="24"/><w:szCs w:val="24"/></w:rPr><w:t>-20.81</w:t></w:r></w:p></w:tc><w:tc><w:tcPr><w:tcW w:w="1129" w:type="dxa"/></w:tcPr><w:p w:rsidR="00A573F9" w:rsidRDefault="003063E4" w:rsidP="00A66E17"><w:pPr><w:jc w:val="center"/><w:rPr><w:rFonts w:ascii="Times New Roman" w:hAnsi="Times New Roman" w:cs="Times New Roman"/><w:color w:val="auto"/><w:sz w:val="24"/><w:szCs w:val="24"/></w:rPr></w:pPr><w:r><w:rPr><w:rFonts w:ascii="Times New Roman" w:hAnsi="Times New Roman" w:cs="Times New Roman"/><w:color w:val="auto"/><w:sz w:val="24"/><w:szCs w:val="24"/></w:rPr><w:t>5.10</w:t></w:r></w:p></w:tc><w:tc><w:tcPr><w:tcW w:w="1178" w:type="dxa"/></w:tcPr><w:p w:rsidR="00A573F9" w:rsidRDefault="003063E4" w:rsidP="00A66E17"><w:pPr><w:jc w:val="center"/><w:rPr><w:rFonts w:ascii="Times New Roman" w:hAnsi="Times New Roman" w:cs="Times New Roman"/><w:color w:val="auto"/><w:sz w:val="24"/><w:szCs w:val="24"/></w:rPr></w:pPr><w:r><w:rPr><w:rFonts w:ascii="Times New Roman" w:hAnsi="Times New Roman" w:cs="Times New Roman"/><w:color w:val="auto"/><w:sz w:val="24"/><w:szCs w:val="24"/></w:rPr><w:t>-6.03</w:t></w:r></w:p></w:tc></w:tr><w:tr w:rsidR="00601D06" w:rsidTr="003A600E"><w:trPr><w:gridAfter w:val="1"/><w:wAfter w:w="9" w:type="dxa"/></w:trPr><w:tc><w:tcPr><w:tcW w:w="2259" w:type="dxa"/></w:tcPr><w:p w:rsidR="00A573F9" w:rsidRDefault="003A600E" w:rsidP="00A66E17"><w:pPr><w:jc w:val="center"/><w:rPr><w:rFonts w:ascii="Times New Roman" w:hAnsi="Times New Roman" w:cs="Times New Roman"/><w:color w:val="auto"/><w:sz w:val="24"/><w:szCs w:val="24"/></w:rPr></w:pPr><w:r><w:rPr><w:rFonts w:ascii="Times New Roman" w:hAnsi="Times New Roman" w:cs="Times New Roman"/><w:color w:val="auto"/><w:sz w:val="24"/><w:szCs w:val="24"/></w:rPr><w:t>20</w:t></w:r></w:p></w:tc><w:tc><w:tcPr><w:tcW w:w="1176" w:type="dxa"/></w:tcPr><w:p w:rsidR="00A573F9" w:rsidRDefault="00A04F1A" w:rsidP="00A66E17"><w:pPr><w:jc w:val="center"/><w:rPr><w:rFonts w:ascii="Times New Roman" w:hAnsi="Times New Roman" w:cs="Times New Roman"/><w:color w:val="auto"/><w:sz w:val="24"/><w:szCs w:val="24"/></w:rPr></w:pPr><w:r><w:rPr><w:rFonts w:ascii="Times New Roman" w:hAnsi="Times New Roman" w:cs="Times New Roman"/><w:color w:val="auto"/><w:sz w:val="24"/><w:szCs w:val="24"/></w:rPr><w:t>27.40</w:t></w:r></w:p></w:tc><w:tc><w:tcPr><w:tcW w:w="1203" w:type="dxa"/></w:tcPr><w:p w:rsidR="00A573F9" w:rsidRDefault="00A04F1A" w:rsidP="00A66E17"><w:pPr><w:jc w:val="center"/><w:rPr><w:rFonts w:ascii="Times New Roman" w:hAnsi="Times New Roman" w:cs="Times New Roman"/><w:color w:val="auto"/><w:sz w:val="24"/><w:szCs w:val="24"/></w:rPr></w:pPr><w:r><w:rPr><w:rFonts w:ascii="Times New Roman" w:hAnsi="Times New Roman" w:cs="Times New Roman"/><w:color w:val="auto"/><w:sz w:val="24"/><w:szCs w:val="24"/></w:rPr><w:t>-27.35</w:t></w:r></w:p></w:tc><w:tc><w:tcPr><w:tcW w:w="1202" w:type="dxa"/></w:tcPr><w:p w:rsidR="00A573F9" w:rsidRDefault="003063E4" w:rsidP="00A66E17"><w:pPr><w:jc w:val="center"/><w:rPr><w:rFonts w:ascii="Times New Roman" w:hAnsi="Times New Roman" w:cs="Times New Roman"/><w:color w:val="auto"/><w:sz w:val="24"/><w:szCs w:val="24"/></w:rPr></w:pPr><w:r><w:rPr><w:rFonts w:ascii="Times New Roman" w:hAnsi="Times New Roman" w:cs="Times New Roman"/><w:color w:val="auto"/><w:sz w:val="24"/><w:szCs w:val="24"/></w:rPr><w:t>29.90</w:t></w:r></w:p></w:tc><w:tc><w:tcPr><w:tcW w:w="1203" w:type="dxa"/></w:tcPr><w:p w:rsidR="00A573F9" w:rsidRDefault="003063E4" w:rsidP="00A66E17"><w:pPr><w:jc w:val="center"/><w:rPr><w:rFonts w:ascii="Times New Roman" w:hAnsi="Times New Roman" w:cs="Times New Roman"/><w:color w:val="auto"/><w:sz w:val="24"/><w:szCs w:val="24"/></w:rPr></w:pPr><w:r><w:rPr><w:rFonts w:ascii="Times New Roman" w:hAnsi="Times New Roman" w:cs="Times New Roman"/><w:color w:val="auto"/><w:sz w:val="24"/><w:szCs w:val="24"/></w:rPr><w:t>-27.95</w:t></w:r></w:p></w:tc><w:tc><w:tcPr><w:tcW w:w="1129" w:type="dxa"/></w:tcPr><w:p w:rsidR="00A573F9" w:rsidRDefault="003063E4" w:rsidP="00A66E17"><w:pPr><w:jc w:val="center"/><w:rPr><w:rFonts w:ascii="Times New Roman" w:hAnsi="Times New Roman" w:cs="Times New Roman"/><w:color w:val="auto"/><w:sz w:val="24"/><w:szCs w:val="24"/></w:rPr></w:pPr><w:r><w:rPr><w:rFonts w:ascii="Times New Roman" w:hAnsi="Times New Roman" w:cs="Times New Roman"/><w:color w:val="auto"/><w:sz w:val="24"/><w:szCs w:val="24"/></w:rPr><w:t>12.18</w:t></w:r></w:p></w:tc><w:tc><w:tcPr><w:tcW w:w="1178" w:type="dxa"/></w:tcPr><w:p w:rsidR="00A573F9" w:rsidRDefault="003063E4" w:rsidP="00A66E17"><w:pPr><w:jc w:val="center"/><w:rPr><w:rFonts w:ascii="Times New Roman" w:hAnsi="Times New Roman" w:cs="Times New Roman"/><w:color w:val="auto"/><w:sz w:val="24"/><w:szCs w:val="24"/></w:rPr></w:pPr><w:r><w:rPr><w:rFonts w:ascii="Times New Roman" w:hAnsi="Times New Roman" w:cs="Times New Roman"/><w:color w:val="auto"/><w:sz w:val="24"/><w:szCs w:val="24"/></w:rPr><w:t>-11.91</w:t></w:r></w:p></w:tc></w:tr><w:tr w:rsidR="00601D06" w:rsidTr="003A600E"><w:trPr><w:gridAfter w:val="1"/><w:wAfter w:w="9" w:type="dxa"/></w:trPr><w:tc><w:tcPr><w:tcW w:w="2259" w:type="dxa"/></w:tcPr><w:p w:rsidR="00A573F9" w:rsidRDefault="003A600E" w:rsidP="00A66E17"><w:pPr><w:jc w:val="center"/><w:rPr><w:rFonts w:ascii="Times New Roman" w:hAnsi="Times New Roman" w:cs="Times New Roman"/><w:color w:val="auto"/><w:sz w:val="24"/><w:szCs w:val="24"/></w:rPr></w:pPr><w:r><w:rPr><w:rFonts w:ascii="Times New Roman" w:hAnsi="Times New Roman" w:cs="Times New Roman"/><w:color w:val="auto"/><w:sz w:val="24"/><w:szCs w:val="24"/></w:rPr><w:t>30</w:t></w:r></w:p></w:tc><w:tc><w:tcPr><w:tcW w:w="1176" w:type="dxa"/></w:tcPr><w:p w:rsidR="00A573F9" w:rsidRDefault="00A04F1A" w:rsidP="00A66E17"><w:pPr><w:jc w:val="center"/><w:rPr><w:rFonts w:ascii="Times New Roman" w:hAnsi="Times New Roman" w:cs="Times New Roman"/><w:color w:val="auto"/><w:sz w:val="24"/><w:szCs w:val="24"/></w:rPr></w:pPr><w:r><w:rPr><w:rFonts w:ascii="Times New Roman" w:hAnsi="Times New Roman" w:cs="Times New Roman"/><w:color w:val="auto"/><w:sz w:val="24"/><w:szCs w:val="24"/></w:rPr><w:t>37.80</w:t></w:r></w:p></w:tc><w:tc><w:tcPr><w:tcW w:w="1203" w:type="dxa"/></w:tcPr><w:p w:rsidR="00A573F9" w:rsidRDefault="00A04F1A" w:rsidP="00A66E17"><w:pPr><w:jc w:val="center"/><w:rPr><w:rFonts w:ascii="Times New Roman" w:hAnsi="Times New Roman" w:cs="Times New Roman"/><w:color w:val="auto"/><w:sz w:val="24"/><w:szCs w:val="24"/></w:rPr></w:pPr><w:r><w:rPr><w:rFonts w:ascii="Times New Roman" w:hAnsi="Times New Roman" w:cs="Times New Roman"/><w:color w:val="auto"/><w:sz w:val="24"/><w:szCs w:val="24"/></w:rPr><w:t>-36.85</w:t></w:r></w:p></w:tc><w:tc><w:tcPr><w:tcW w:w="1202" w:type="dxa"/></w:tcPr><w:p w:rsidR="00A573F9" w:rsidRDefault="003063E4" w:rsidP="00A66E17"><w:pPr><w:jc w:val="center"/><w:rPr><w:rFonts w:ascii="Times New Roman" w:hAnsi="Times New Roman" w:cs="Times New Roman"/><w:color w:val="auto"/><w:sz w:val="24"/><w:szCs w:val="24"/></w:rPr></w:pPr><w:r><w:rPr><w:rFonts w:ascii="Times New Roman" w:hAnsi="Times New Roman" w:cs="Times New Roman"/><w:color w:val="auto"/><w:sz w:val="24"/><w:szCs w:val="24"/></w:rPr><w:t>45.85</w:t></w:r></w:p></w:tc><w:tc><w:tcPr><w:tcW w:w="1203" w:type="dxa"/></w:tcPr><w:p w:rsidR="00A573F9" w:rsidRDefault="003063E4" w:rsidP="00A66E17"><w:pPr><w:jc w:val="center"/><w:rPr><w:rFonts w:ascii="Times New Roman" w:hAnsi="Times New Roman" w:cs="Times New Roman"/><w:color w:val="auto"/><w:sz w:val="24"/><w:szCs w:val="24"/></w:rPr></w:pPr><w:r><w:rPr><w:rFonts w:ascii="Times New Roman" w:hAnsi="Times New Roman" w:cs="Times New Roman"/><w:color w:val="auto"/><w:sz w:val="24"/><w:szCs w:val="24"/></w:rPr><w:t>-41.47</w:t></w:r></w:p></w:tc><w:tc><w:tcPr><w:tcW w:w="1129" w:type="dxa"/></w:tcPr><w:p w:rsidR="00A573F9" w:rsidRDefault="003063E4" w:rsidP="00A66E17"><w:pPr><w:jc w:val="center"/><w:rPr><w:rFonts w:ascii="Times New Roman" w:hAnsi="Times New Roman" w:cs="Times New Roman"/><w:color w:val="auto"/><w:sz w:val="24"/><w:szCs w:val="24"/></w:rPr></w:pPr><w:r><w:rPr><w:rFonts w:ascii="Times New Roman" w:hAnsi="Times New Roman" w:cs="Times New Roman"/><w:color w:val="auto"/><w:sz w:val="24"/><w:szCs w:val="24"/></w:rPr><w:t>18.80</w:t></w:r></w:p></w:tc><w:tc><w:tcPr><w:tcW w:w="1178" w:type="dxa"/></w:tcPr><w:p w:rsidR="00A573F9" w:rsidRDefault="003063E4" w:rsidP="00A66E17"><w:pPr><w:jc w:val="center"/><w:rPr><w:rFonts w:ascii="Times New Roman" w:hAnsi="Times New Roman" w:cs="Times New Roman"/><w:color w:val="auto"/><w:sz w:val="24"/><w:szCs w:val="24"/></w:rPr></w:pPr><w:r><w:rPr><w:rFonts w:ascii="Times New Roman" w:hAnsi="Times New Roman" w:cs="Times New Roman"/><w:color w:val="auto"/><w:sz w:val="24"/><w:szCs w:val="24"/></w:rPr><w:t>-17.94</w:t></w:r></w:p></w:tc></w:tr><w:tr w:rsidR="00601D06" w:rsidTr="003A600E"><w:trPr><w:gridAfter w:val="1"/><w:wAfter w:w="9" w:type="dxa"/></w:trPr><w:tc><w:tcPr><w:tcW w:w="2259" w:type="dxa"/></w:tcPr><w:p w:rsidR="00A573F9" w:rsidRDefault="003A600E" w:rsidP="00A66E17"><w:pPr><w:jc w:val="center"/><w:rPr><w:rFonts w:ascii="Times New Roman" w:hAnsi="Times New Roman" w:cs="Times New Roman"/><w:color w:val="auto"/><w:sz w:val="24"/><w:szCs w:val="24"/></w:rPr></w:pPr><w:r><w:rPr><w:rFonts w:ascii="Times New Roman" w:hAnsi="Times New Roman" w:cs="Times New Roman"/><w:color w:val="auto"/><w:sz w:val="24"/><w:szCs w:val="24"/></w:rPr><w:t>40</w:t></w:r></w:p></w:tc><w:tc><w:tcPr><w:tcW w:w="1176" w:type="dxa"/></w:tcPr><w:p w:rsidR="00A573F9" w:rsidRDefault="003063E4" w:rsidP="00A66E17"><w:pPr><w:jc w:val="center"/><w:rPr><w:rFonts w:ascii="Times New Roman" w:hAnsi="Times New Roman" w:cs="Times New Roman"/><w:color w:val="auto"/><w:sz w:val="24"/><w:szCs w:val="24"/></w:rPr></w:pPr><w:r><w:rPr><w:rFonts w:ascii="Times New Roman" w:hAnsi="Times New Roman" w:cs="Times New Roman"/><w:color w:val="auto"/><w:sz w:val="24"/><w:szCs w:val="24"/></w:rPr><w:t>45.10</w:t></w:r></w:p></w:tc><w:tc><w:tcPr><w:tcW w:w="1203" w:type="dxa"/></w:tcPr><w:p w:rsidR="00A573F9" w:rsidRDefault="003063E4" w:rsidP="00A66E17"><w:pPr><w:jc w:val="center"/><w:rPr><w:rFonts w:ascii="Times New Roman" w:hAnsi="Times New Roman" w:cs="Times New Roman"/><w:color w:val="auto"/><w:sz w:val="24"/><w:szCs w:val="24"/></w:rPr></w:pPr><w:r><w:rPr><w:rFonts w:ascii="Times New Roman" w:hAnsi="Times New Roman" w:cs="Times New Roman"/><w:color w:val="auto"/><w:sz w:val="24"/><w:szCs w:val="24"/></w:rPr><w:t>-43.19</w:t></w:r></w:p></w:tc><w:tc><w:tcPr><w:tcW w:w="1202" w:type="dxa"/></w:tcPr><w:p w:rsidR="00A573F9" w:rsidRDefault="003063E4" w:rsidP="00A66E17"><w:pPr><w:jc w:val="center"/><w:rPr><w:rFonts w:ascii="Times New Roman" w:hAnsi="Times New Roman" w:cs="Times New Roman"/><w:color w:val="auto"/><w:sz w:val="24"/><w:szCs w:val="24"/></w:rPr></w:pPr><w:r><w:rPr><w:rFonts w:ascii="Times New Roman" w:hAnsi="Times New Roman" w:cs="Times New Roman"/><w:color w:val="auto"/><w:sz w:val="24"/><w:szCs w:val="24"/></w:rPr><w:t>59.66</w:t></w:r></w:p></w:tc><w:tc><w:tcPr><w:tcW w:w="1203" w:type="dxa"/></w:tcPr><w:p w:rsidR="00A573F9" w:rsidRDefault="003063E4" w:rsidP="00A66E17"><w:pPr><w:jc w:val="center"/><w:rPr><w:rFonts w:ascii="Times New Roman" w:hAnsi="Times New Roman" w:cs="Times New Roman"/><w:color w:val="auto"/><w:sz w:val="24"/><w:szCs w:val="24"/></w:rPr></w:pPr><w:r><w:rPr><w:rFonts w:ascii="Times New Roman" w:hAnsi="Times New Roman" w:cs="Times New Roman"/><w:color w:val="auto"/><w:sz w:val="24"/><w:szCs w:val="24"/></w:rPr><w:t>-52.29</w:t></w:r></w:p></w:tc><w:tc><w:tcPr><w:tcW w:w="1129" w:type="dxa"/></w:tcPr><w:p w:rsidR="00A573F9" w:rsidRDefault="003063E4" w:rsidP="00A66E17"><w:pPr><w:jc w:val="center"/><w:rPr><w:rFonts w:ascii="Times New Roman" w:hAnsi="Times New Roman" w:cs="Times New Roman"/><w:color w:val="auto"/><w:sz w:val="24"/><w:szCs w:val="24"/></w:rPr></w:pPr><w:r><w:rPr><w:rFonts w:ascii="Times New Roman" w:hAnsi="Times New Roman" w:cs="Times New Roman"/><w:color w:val="auto"/><w:sz w:val="24"/><w:szCs w:val="24"/></w:rPr><w:t>25.63</w:t></w:r></w:p></w:tc><w:tc><w:tcPr><w:tcW w:w="1178" w:type="dxa"/></w:tcPr><w:p w:rsidR="00A573F9" w:rsidRDefault="003063E4" w:rsidP="00A66E17"><w:pPr><w:jc w:val="center"/><w:rPr><w:rFonts w:ascii="Times New Roman" w:hAnsi="Times New Roman" w:cs="Times New Roman"/><w:color w:val="auto"/><w:sz w:val="24"/><w:szCs w:val="24"/></w:rPr></w:pPr><w:r><w:rPr><w:rFonts w:ascii="Times New Roman" w:hAnsi="Times New Roman" w:cs="Times New Roman"/><w:color w:val="auto"/><w:sz w:val="24"/><w:szCs w:val="24"/></w:rPr><w:t>-23.60</w:t></w:r></w:p></w:tc></w:tr><w:tr w:rsidR="00601D06" w:rsidTr="003A600E"><w:trPr><w:gridAfter w:val="1"/><w:wAfter w:w="9" w:type="dxa"/></w:trPr><w:tc><w:tcPr><w:tcW w:w="2259" w:type="dxa"/></w:tcPr><w:p w:rsidR="00A573F9" w:rsidRDefault="003A600E" w:rsidP="00A66E17"><w:pPr><w:jc w:val="center"/><w:rPr><w:rFonts w:ascii="Times New Roman" w:hAnsi="Times New Roman" w:cs="Times New Roman"/><w:color w:val="auto"/><w:sz w:val="24"/><w:szCs w:val="24"/></w:rPr></w:pPr><w:r><w:rPr><w:rFonts w:ascii="Times New Roman" w:hAnsi="Times New Roman" w:cs="Times New Roman"/><w:color w:val="auto"/><w:sz w:val="24"/><w:szCs w:val="24"/></w:rPr><w:t>50</w:t></w:r></w:p></w:tc><w:tc><w:tcPr><w:tcW w:w="1176" w:type="dxa"/></w:tcPr><w:p w:rsidR="00A573F9" w:rsidRDefault="00A04F1A" w:rsidP="00A66E17"><w:pPr><w:jc w:val="center"/><w:rPr><w:rFonts w:ascii="Times New Roman" w:hAnsi="Times New Roman" w:cs="Times New Roman"/><w:color w:val="auto"/><w:sz w:val="24"/><w:szCs w:val="24"/></w:rPr></w:pPr><w:r><w:rPr><w:rFonts w:ascii="Times New Roman" w:hAnsi="Times New Roman" w:cs="Times New Roman"/><w:color w:val="auto"/><w:sz w:val="24"/><w:szCs w:val="24"/></w:rPr><w:t>54.94</w:t></w:r></w:p></w:tc><w:tc><w:tcPr><w:tcW w:w="1203" w:type="dxa"/></w:tcPr><w:p w:rsidR="00A573F9" w:rsidRDefault="00A04F1A" w:rsidP="00A66E17"><w:pPr><w:jc w:val="center"/><w:rPr><w:rFonts w:ascii="Times New Roman" w:hAnsi="Times New Roman" w:cs="Times New Roman"/><w:color w:val="auto"/><w:sz w:val="24"/><w:szCs w:val="24"/></w:rPr></w:pPr><w:r><w:rPr><w:rFonts w:ascii="Times New Roman" w:hAnsi="Times New Roman" w:cs="Times New Roman"/><w:color w:val="auto"/><w:sz w:val="24"/><w:szCs w:val="24"/></w:rPr><w:t>-52.29</w:t></w:r></w:p></w:tc><w:tc><w:tcPr><w:tcW w:w="1202" w:type="dxa"/></w:tcPr><w:p w:rsidR="00A573F9" w:rsidRDefault="003063E4" w:rsidP="00A66E17"><w:pPr><w:jc w:val="center"/><w:rPr><w:rFonts w:ascii="Times New Roman" w:hAnsi="Times New Roman" w:cs="Times New Roman"/><w:color w:val="auto"/><w:sz w:val="24"/><w:szCs w:val="24"/></w:rPr></w:pPr><w:r><w:rPr><w:rFonts w:ascii="Times New Roman" w:hAnsi="Times New Roman" w:cs="Times New Roman"/><w:color w:val="auto"/><w:sz w:val="24"/><w:szCs w:val="24"/></w:rPr><w:t>72.53</w:t></w:r></w:p></w:tc><w:tc><w:tcPr><w:tcW w:w="1203" w:type="dxa"/></w:tcPr><w:p w:rsidR="00A573F9" w:rsidRDefault="003063E4" w:rsidP="00A66E17"><w:pPr><w:jc w:val="center"/><w:rPr><w:rFonts w:ascii="Times New Roman" w:hAnsi="Times New Roman" w:cs="Times New Roman"/><w:color w:val="auto"/><w:sz w:val="24"/><w:szCs w:val="24"/></w:rPr></w:pPr><w:r><w:rPr><w:rFonts w:ascii="Times New Roman" w:hAnsi="Times New Roman" w:cs="Times New Roman"/><w:color w:val="auto"/><w:sz w:val="24"/><w:szCs w:val="24"/></w:rPr><w:t>-62.58</w:t></w:r></w:p></w:tc><w:tc><w:tcPr><w:tcW w:w="1129" w:type="dxa"/></w:tcPr><w:p w:rsidR="00A573F9" w:rsidRDefault="003063E4" w:rsidP="00A66E17"><w:pPr><w:jc w:val="center"/><w:rPr><w:rFonts w:ascii="Times New Roman" w:hAnsi="Times New Roman" w:cs="Times New Roman"/><w:color w:val="auto"/><w:sz w:val="24"/><w:szCs w:val="24"/></w:rPr></w:pPr><w:r><w:rPr><w:rFonts w:ascii="Times New Roman" w:hAnsi="Times New Roman" w:cs="Times New Roman"/><w:color w:val="auto"/><w:sz w:val="24"/><w:szCs w:val="24"/></w:rPr><w:t>32.02</w:t></w:r></w:p></w:tc><w:tc><w:tcPr><w:tcW w:w="1178" w:type="dxa"/></w:tcPr><w:p w:rsidR="00A573F9" w:rsidRDefault="003063E4" w:rsidP="00A66E17"><w:pPr><w:jc w:val="center"/><w:rPr><w:rFonts w:ascii="Times New Roman" w:hAnsi="Times New Roman" w:cs="Times New Roman"/><w:color w:val="auto"/><w:sz w:val="24"/><w:szCs w:val="24"/></w:rPr></w:pPr><w:r><w:rPr><w:rFonts w:ascii="Times New Roman" w:hAnsi="Times New Roman" w:cs="Times New Roman"/><w:color w:val="auto"/><w:sz w:val="24"/><w:szCs w:val="24"/></w:rPr><w:t>-29.26</w:t></w:r></w:p></w:tc></w:tr><w:tr w:rsidR="00601D06" w:rsidTr="003A600E"><w:trPr><w:gridAfter w:val="1"/><w:wAfter w:w="9" w:type="dxa"/><w:trHeight w:val="557"/></w:trPr><w:tc><w:tcPr><w:tcW w:w="2259" w:type="dxa"/></w:tcPr><w:p w:rsidR="00A573F9" w:rsidRDefault="003A600E" w:rsidP="00A66E17"><w:pPr><w:jc w:val="center"/><w:rPr><w:rFonts w:ascii="Times New Roman" w:hAnsi="Times New Roman" w:cs="Times New Roman"/><w:color w:val="auto"/><w:sz w:val="24"/><w:szCs w:val="24"/></w:rPr></w:pPr><w:r><w:rPr><w:rFonts w:ascii="Times New Roman" w:hAnsi="Times New Roman" w:cs="Times New Roman"/><w:color w:val="auto"/><w:sz w:val="24"/><w:szCs w:val="24"/></w:rPr><w:t>60</w:t></w:r></w:p></w:tc><w:tc><w:tcPr><w:tcW w:w="1176" w:type="dxa"/></w:tcPr><w:p w:rsidR="00A573F9" w:rsidRDefault="00A04F1A" w:rsidP="00A66E17"><w:pPr><w:jc w:val="center"/><w:rPr><w:rFonts w:ascii="Times New Roman" w:hAnsi="Times New Roman" w:cs="Times New Roman"/><w:color w:val="auto"/><w:sz w:val="24"/><w:szCs w:val="24"/></w:rPr></w:pPr><w:r><w:rPr><w:rFonts w:ascii="Times New Roman" w:hAnsi="Times New Roman" w:cs="Times New Roman"/><w:color w:val="auto"/><w:sz w:val="24"/><w:szCs w:val="24"/></w:rPr><w:t>63.14</w:t></w:r></w:p></w:tc><w:tc><w:tcPr><w:tcW w:w="1203" w:type="dxa"/></w:tcPr><w:p w:rsidR="00A573F9" w:rsidRDefault="00A04F1A" w:rsidP="00A66E17"><w:pPr><w:jc w:val="center"/><w:rPr><w:rFonts w:ascii="Times New Roman" w:hAnsi="Times New Roman" w:cs="Times New Roman"/><w:color w:val="auto"/><w:sz w:val="24"/><w:szCs w:val="24"/></w:rPr></w:pPr><w:r><w:rPr><w:rFonts w:ascii="Times New Roman" w:hAnsi="Times New Roman" w:cs="Times New Roman"/><w:color w:val="auto"/><w:sz w:val="24"/><w:szCs w:val="24"/></w:rPr><w:t>-59.34</w:t></w:r></w:p></w:tc><w:tc><w:tcPr><w:tcW w:w="1202" w:type="dxa"/></w:tcPr><w:p w:rsidR="00A573F9" w:rsidRDefault="003063E4" w:rsidP="00A66E17"><w:pPr><w:jc w:val="center"/><w:rPr><w:rFonts w:ascii="Times New Roman" w:hAnsi="Times New Roman" w:cs="Times New Roman"/><w:color w:val="auto"/><w:sz w:val="24"/><w:szCs w:val="24"/></w:rPr></w:pPr><w:r><w:rPr><w:rFonts w:ascii="Times New Roman" w:hAnsi="Times New Roman" w:cs="Times New Roman"/><w:color w:val="auto"/><w:sz w:val="24"/><w:szCs w:val="24"/></w:rPr><w:t>82.79</w:t></w:r></w:p></w:tc><w:tc><w:tcPr><w:tcW w:w="1203" w:type="dxa"/></w:tcPr><w:p w:rsidR="00A573F9" w:rsidRDefault="003063E4" w:rsidP="00A66E17"><w:pPr><w:jc w:val="center"/><w:rPr><w:rFonts w:ascii="Times New Roman" w:hAnsi="Times New Roman" w:cs="Times New Roman"/><w:color w:val="auto"/><w:sz w:val="24"/><w:szCs w:val="24"/></w:rPr></w:pPr><w:r><w:rPr><w:rFonts w:ascii="Times New Roman" w:hAnsi="Times New Roman" w:cs="Times New Roman"/><w:color w:val="auto"/><w:sz w:val="24"/><w:szCs w:val="24"/></w:rPr><w:t>-71.45</w:t></w:r></w:p></w:tc><w:tc><w:tcPr><w:tcW w:w="1129" w:type="dxa"/></w:tcPr><w:p w:rsidR="00A573F9" w:rsidRDefault="003063E4" w:rsidP="00A66E17"><w:pPr><w:jc w:val="center"/><w:rPr><w:rFonts w:ascii="Times New Roman" w:hAnsi="Times New Roman" w:cs="Times New Roman"/><w:color w:val="auto"/><w:sz w:val="24"/><w:szCs w:val="24"/></w:rPr></w:pPr><w:r><w:rPr><w:rFonts w:ascii="Times New Roman" w:hAnsi="Times New Roman" w:cs="Times New Roman"/><w:color w:val="auto"/><w:sz w:val="24"/><w:szCs w:val="24"/></w:rPr><w:t>38.96</w:t></w:r></w:p></w:tc><w:tc><w:tcPr><w:tcW w:w="1178" w:type="dxa"/></w:tcPr><w:p w:rsidR="00A573F9" w:rsidRDefault="003063E4" w:rsidP="00A66E17"><w:pPr><w:jc w:val="center"/><w:rPr><w:rFonts w:ascii="Times New Roman" w:hAnsi="Times New Roman" w:cs="Times New Roman"/><w:color w:val="auto"/><w:sz w:val="24"/><w:szCs w:val="24"/></w:rPr></w:pPr><w:r><w:rPr><w:rFonts w:ascii="Times New Roman" w:hAnsi="Times New Roman" w:cs="Times New Roman"/><w:color w:val="auto"/><w:sz w:val="24"/><w:szCs w:val="24"/></w:rPr><w:t>-35.12</w:t></w:r></w:p></w:tc></w:tr><w:tr w:rsidR="003A600E" w:rsidTr="003A600E"><w:trPr><w:gridAfter w:val="1"/><w:wAfter w:w="9" w:type="dxa"/><w:trHeight w:val="557"/></w:trPr><w:tc><w:tcPr><w:tcW w:w="2259" w:type="dxa"/></w:tcPr><w:p w:rsidR="003A600E" w:rsidRDefault="003A600E" w:rsidP="00A66E17"><w:pPr><w:jc w:val="center"/><w:rPr><w:rFonts w:ascii="Times New Roman" w:hAnsi="Times New Roman" w:cs="Times New Roman"/><w:color w:val="auto"/><w:sz w:val="24"/><w:szCs w:val="24"/></w:rPr></w:pPr><w:r><w:rPr><w:rFonts w:ascii="Times New Roman" w:hAnsi="Times New Roman" w:cs="Times New Roman"/><w:color w:val="auto"/><w:sz w:val="24"/><w:szCs w:val="24"/></w:rPr><w:t>70</w:t></w:r></w:p></w:tc><w:tc><w:tcPr><w:tcW w:w="1176" w:type="dxa"/></w:tcPr><w:p w:rsidR="003A600E" w:rsidRDefault="00A04F1A" w:rsidP="00A66E17"><w:pPr><w:jc w:val="center"/><w:rPr><w:rFonts w:ascii="Times New Roman" w:hAnsi="Times New Roman" w:cs="Times New Roman"/><w:color w:val="auto"/><w:sz w:val="24"/><w:szCs w:val="24"/></w:rPr></w:pPr><w:r><w:rPr><w:rFonts w:ascii="Times New Roman" w:hAnsi="Times New Roman" w:cs="Times New Roman"/><w:color w:val="auto"/><w:sz w:val="24"/><w:szCs w:val="24"/></w:rPr><w:t>70.46</w:t></w:r></w:p></w:tc><w:tc><w:tcPr><w:tcW w:w="1203" w:type="dxa"/></w:tcPr><w:p w:rsidR="003A600E" w:rsidRDefault="00A04F1A" w:rsidP="00A66E17"><w:pPr><w:jc w:val="center"/><w:rPr><w:rFonts w:ascii="Times New Roman" w:hAnsi="Times New Roman" w:cs="Times New Roman"/><w:color w:val="auto"/><w:sz w:val="24"/><w:szCs w:val="24"/></w:rPr></w:pPr><w:r><w:rPr><w:rFonts w:ascii="Times New Roman" w:hAnsi="Times New Roman" w:cs="Times New Roman"/><w:color w:val="auto"/><w:sz w:val="24"/><w:szCs w:val="24"/></w:rPr><w:t>-65.94</w:t></w:r></w:p></w:tc><w:tc><w:tcPr><w:tcW w:w="1202" w:type="dxa"/></w:tcPr><w:p w:rsidR="003A600E" w:rsidRDefault="003063E4" w:rsidP="00A66E17"><w:pPr><w:jc w:val="center"/><w:rPr><w:rFonts w:ascii="Times New Roman" w:hAnsi="Times New Roman" w:cs="Times New Roman"/><w:color w:val="auto"/><w:sz w:val="24"/><w:szCs w:val="24"/></w:rPr></w:pPr><w:r><w:rPr><w:rFonts w:ascii="Times New Roman" w:hAnsi="Times New Roman" w:cs="Times New Roman"/><w:color w:val="auto"/><w:sz w:val="24"/><w:szCs w:val="24"/></w:rPr><w:t>93.05</w:t></w:r></w:p></w:tc><w:tc><w:tcPr><w:tcW w:w="1203" w:type="dxa"/></w:tcPr><w:p w:rsidR="003A600E" w:rsidRDefault="003063E4" w:rsidP="00A66E17"><w:pPr><w:jc w:val="center"/><w:rPr><w:rFonts w:ascii="Times New Roman" w:hAnsi="Times New Roman" w:cs="Times New Roman"/><w:color w:val="auto"/><w:sz w:val="24"/><w:szCs w:val="24"/></w:rPr></w:pPr><w:r><w:rPr><w:rFonts w:ascii="Times New Roman" w:hAnsi="Times New Roman" w:cs="Times New Roman"/><w:color w:val="auto"/><w:sz w:val="24"/><w:szCs w:val="24"/></w:rPr><w:t>-79.49</w:t></w:r></w:p></w:tc><w:tc><w:tcPr><w:tcW w:w="1129" w:type="dxa"/></w:tcPr><w:p w:rsidR="003A600E" w:rsidRDefault="003063E4" w:rsidP="00A66E17"><w:pPr><w:jc w:val="center"/><w:rPr><w:rFonts w:ascii="Times New Roman" w:hAnsi="Times New Roman" w:cs="Times New Roman"/><w:color w:val="auto"/><w:sz w:val="24"/><w:szCs w:val="24"/></w:rPr></w:pPr><w:r><w:rPr><w:rFonts w:ascii="Times New Roman" w:hAnsi="Times New Roman" w:cs="Times New Roman"/><w:color w:val="auto"/><w:sz w:val="24"/><w:szCs w:val="24"/></w:rPr><w:t>45.28</w:t></w:r></w:p></w:tc><w:tc><w:tcPr><w:tcW w:w="1178" w:type="dxa"/></w:tcPr><w:p w:rsidR="003A600E" w:rsidRDefault="003063E4" w:rsidP="00A66E17"><w:pPr><w:jc w:val="center"/><w:rPr><w:rFonts w:ascii="Times New Roman" w:hAnsi="Times New Roman" w:cs="Times New Roman"/><w:color w:val="auto"/><w:sz w:val="24"/><w:szCs w:val="24"/></w:rPr></w:pPr><w:r><w:rPr><w:rFonts w:ascii="Times New Roman" w:hAnsi="Times New Roman" w:cs="Times New Roman"/><w:color w:val="auto"/><w:sz w:val="24"/><w:szCs w:val="24"/></w:rPr><w:t>-40.01</w:t></w:r></w:p></w:tc></w:tr><w:tr w:rsidR="003A600E" w:rsidTr="003A600E"><w:trPr><w:gridAfter w:val="1"/><w:wAfter w:w="9" w:type="dxa"/><w:trHeight w:val="557"/></w:trPr><w:tc><w:tcPr><w:tcW w:w="2259" w:type="dxa"/></w:tcPr><w:p w:rsidR="003A600E" w:rsidRDefault="003A600E" w:rsidP="00A66E17"><w:pPr><w:jc w:val="center"/><w:rPr><w:rFonts w:ascii="Times New Roman" w:hAnsi="Times New Roman" w:cs="Times New Roman"/><w:color w:val="auto"/><w:sz w:val="24"/><w:szCs w:val="24"/></w:rPr></w:pPr><w:r><w:rPr><w:rFonts w:ascii="Times New Roman" w:hAnsi="Times New Roman" w:cs="Times New Roman"/><w:color w:val="auto"/><w:sz w:val="24"/><w:szCs w:val="24"/></w:rPr><w:t>80</w:t></w:r></w:p></w:tc><w:tc><w:tcPr><w:tcW w:w="1176" w:type="dxa"/></w:tcPr><w:p w:rsidR="003A600E" w:rsidRDefault="00A04F1A" w:rsidP="00A66E17"><w:pPr><w:jc w:val="center"/><w:rPr><w:rFonts w:ascii="Times New Roman" w:hAnsi="Times New Roman" w:cs="Times New Roman"/><w:color w:val="auto"/><w:sz w:val="24"/><w:szCs w:val="24"/></w:rPr></w:pPr><w:r><w:rPr><w:rFonts w:ascii="Times New Roman" w:hAnsi="Times New Roman" w:cs="Times New Roman"/><w:color w:val="auto"/><w:sz w:val="24"/><w:szCs w:val="24"/></w:rPr><w:t>77.16</w:t></w:r></w:p></w:tc><w:tc><w:tcPr><w:tcW w:w="1203" w:type="dxa"/></w:tcPr><w:p w:rsidR="003A600E" w:rsidRDefault="00A04F1A" w:rsidP="00A66E17"><w:pPr><w:jc w:val="center"/><w:rPr><w:rFonts w:ascii="Times New Roman" w:hAnsi="Times New Roman" w:cs="Times New Roman"/><w:color w:val="auto"/><w:sz w:val="24"/><w:szCs w:val="24"/></w:rPr></w:pPr><w:r><w:rPr><w:rFonts w:ascii="Times New Roman" w:hAnsi="Times New Roman" w:cs="Times New Roman"/><w:color w:val="auto"/><w:sz w:val="24"/><w:szCs w:val="24"/></w:rPr><w:t>-71.15</w:t></w:r></w:p></w:tc><w:tc><w:tcPr><w:tcW w:w="1202" w:type="dxa"/></w:tcPr><w:p w:rsidR="003A600E" w:rsidRDefault="003063E4" w:rsidP="00A66E17"><w:pPr><w:jc w:val="center"/><w:rPr><w:rFonts w:ascii="Times New Roman" w:hAnsi="Times New Roman" w:cs="Times New Roman"/><w:color w:val="auto"/><w:sz w:val="24"/><w:szCs w:val="24"/></w:rPr></w:pPr><w:r><w:rPr><w:rFonts w:ascii="Times New Roman" w:hAnsi="Times New Roman" w:cs="Times New Roman"/><w:color w:val="auto"/><w:sz w:val="24"/><w:szCs w:val="24"/></w:rPr><w:t>102.36</w:t></w:r></w:p></w:tc><w:tc><w:tcPr><w:tcW w:w="1203" w:type="dxa"/></w:tcPr><w:p w:rsidR="003A600E" w:rsidRDefault="003063E4" w:rsidP="00A66E17"><w:pPr><w:jc w:val="center"/><w:rPr><w:rFonts w:ascii="Times New Roman" w:hAnsi="Times New Roman" w:cs="Times New Roman"/><w:color w:val="auto"/><w:sz w:val="24"/><w:szCs w:val="24"/></w:rPr></w:pPr><w:r><w:rPr><w:rFonts w:ascii="Times New Roman" w:hAnsi="Times New Roman" w:cs="Times New Roman"/><w:color w:val="auto"/><w:sz w:val="24"/><w:szCs w:val="24"/></w:rPr><w:t>-87.36</w:t></w:r></w:p></w:tc><w:tc><w:tcPr><w:tcW w:w="1129" w:type="dxa"/></w:tcPr><w:p w:rsidR="003A600E" w:rsidRDefault="003063E4" w:rsidP="00A66E17"><w:pPr><w:jc w:val="center"/><w:rPr><w:rFonts w:ascii="Times New Roman" w:hAnsi="Times New Roman" w:cs="Times New Roman"/><w:color w:val="auto"/><w:sz w:val="24"/><w:szCs w:val="24"/></w:rPr></w:pPr><w:r><w:rPr><w:rFonts w:ascii="Times New Roman" w:hAnsi="Times New Roman" w:cs="Times New Roman"/><w:color w:val="auto"/><w:sz w:val="24"/><w:szCs w:val="24"/></w:rPr><w:t>51.34</w:t></w:r></w:p></w:tc><w:tc><w:tcPr><w:tcW w:w="1178" w:type="dxa"/></w:tcPr><w:p w:rsidR="003A600E" w:rsidRDefault="003063E4" w:rsidP="00A66E17"><w:pPr><w:jc w:val="center"/><w:rPr><w:rFonts w:ascii="Times New Roman" w:hAnsi="Times New Roman" w:cs="Times New Roman"/><w:color w:val="auto"/><w:sz w:val="24"/><w:szCs w:val="24"/></w:rPr></w:pPr><w:r><w:rPr><w:rFonts w:ascii="Times New Roman" w:hAnsi="Times New Roman" w:cs="Times New Roman"/><w:color w:val="auto"/><w:sz w:val="24"/><w:szCs w:val="24"/></w:rPr><w:t>-44.80</w:t></w:r></w:p></w:tc></w:tr><w:tr w:rsidR="003A600E" w:rsidTr="003A600E"><w:trPr><w:gridAfter w:val="1"/><w:wAfter w:w="9" w:type="dxa"/><w:trHeight w:val="557"/></w:trPr><w:tc><w:tcPr><w:tcW w:w="2259" w:type="dxa"/></w:tcPr><w:p w:rsidR="003A600E" w:rsidRDefault="003A600E" w:rsidP="00A66E17"><w:pPr><w:jc w:val="center"/><w:rPr><w:rFonts w:ascii="Times New Roman" w:hAnsi="Times New Roman" w:cs="Times New Roman"/><w:color w:val="auto"/><w:sz w:val="24"/><w:szCs w:val="24"/></w:rPr></w:pPr><w:r><w:rPr><w:rFonts w:ascii="Times New Roman" w:hAnsi="Times New Roman" w:cs="Times New Roman"/><w:color w:val="auto"/><w:sz w:val="24"/><w:szCs w:val="24"/></w:rPr><w:t>90</w:t></w:r></w:p></w:tc><w:tc><w:tcPr><w:tcW w:w="1176" w:type="dxa"/></w:tcPr><w:p w:rsidR="003A600E" w:rsidRDefault="00A04F1A" w:rsidP="00A66E17"><w:pPr><w:jc w:val="center"/><w:rPr><w:rFonts w:ascii="Times New Roman" w:hAnsi="Times New Roman" w:cs="Times New Roman"/><w:color w:val="auto"/><w:sz w:val="24"/><w:szCs w:val="24"/></w:rPr></w:pPr><w:r><w:rPr><w:rFonts w:ascii="Times New Roman" w:hAnsi="Times New Roman" w:cs="Times New Roman"/><w:color w:val="auto"/><w:sz w:val="24"/><w:szCs w:val="24"/></w:rPr><w:t>83.81</w:t></w:r></w:p></w:tc><w:tc><w:tcPr><w:tcW w:w="1203" w:type="dxa"/></w:tcPr><w:p w:rsidR="003A600E" w:rsidRDefault="00A04F1A" w:rsidP="00A66E17"><w:pPr><w:jc w:val="center"/><w:rPr><w:rFonts w:ascii="Times New Roman" w:hAnsi="Times New Roman" w:cs="Times New Roman"/><w:color w:val="auto"/><w:sz w:val="24"/><w:szCs w:val="24"/></w:rPr></w:pPr><w:r><w:rPr><w:rFonts w:ascii="Times New Roman" w:hAnsi="Times New Roman" w:cs="Times New Roman"/><w:color w:val="auto"/><w:sz w:val="24"/><w:szCs w:val="24"/></w:rPr><w:t>-77.13</w:t></w:r></w:p></w:tc><w:tc><w:tcPr><w:tcW w:w="1202" w:type="dxa"/></w:tcPr><w:p w:rsidR="003A600E" w:rsidRDefault="003063E4" w:rsidP="00A66E17"><w:pPr><w:jc w:val="center"/><w:rPr><w:rFonts w:ascii="Times New Roman" w:hAnsi="Times New Roman" w:cs="Times New Roman"/><w:color w:val="auto"/><w:sz w:val="24"/><w:szCs w:val="24"/></w:rPr></w:pPr><w:r><w:rPr><w:rFonts w:ascii="Times New Roman" w:hAnsi="Times New Roman" w:cs="Times New Roman"/><w:color w:val="auto"/><w:sz w:val="24"/><w:szCs w:val="24"/></w:rPr><w:t>110.54</w:t></w:r></w:p></w:tc><w:tc><w:tcPr><w:tcW w:w="1203" w:type="dxa"/></w:tcPr><w:p w:rsidR="003A600E" w:rsidRDefault="003063E4" w:rsidP="00A66E17"><w:pPr><w:jc w:val="center"/><w:rPr><w:rFonts w:ascii="Times New Roman" w:hAnsi="Times New Roman" w:cs="Times New Roman"/><w:color w:val="auto"/><w:sz w:val="24"/><w:szCs w:val="24"/></w:rPr></w:pPr><w:r><w:rPr><w:rFonts w:ascii="Times New Roman" w:hAnsi="Times New Roman" w:cs="Times New Roman"/><w:color w:val="auto"/><w:sz w:val="24"/><w:szCs w:val="24"/></w:rPr><w:t>-92.86</w:t></w:r></w:p></w:tc><w:tc><w:tcPr><w:tcW w:w="1129" w:type="dxa"/></w:tcPr><w:p w:rsidR="003A600E" w:rsidRDefault="003063E4" w:rsidP="00A66E17"><w:pPr><w:jc w:val="center"/><w:rPr><w:rFonts w:ascii="Times New Roman" w:hAnsi="Times New Roman" w:cs="Times New Roman"/><w:color w:val="auto"/><w:sz w:val="24"/><w:szCs w:val="24"/></w:rPr></w:pPr><w:r><w:rPr><w:rFonts w:ascii="Times New Roman" w:hAnsi="Times New Roman" w:cs="Times New Roman"/><w:color w:val="auto"/><w:sz w:val="24"/><w:szCs w:val="24"/></w:rPr><w:t>56.90</w:t></w:r></w:p></w:tc><w:tc><w:tcPr><w:tcW w:w="1178" w:type="dxa"/></w:tcPr><w:p w:rsidR="003A600E" w:rsidRDefault="003063E4" w:rsidP="00A66E17"><w:pPr><w:jc w:val="center"/><w:rPr><w:rFonts w:ascii="Times New Roman" w:hAnsi="Times New Roman" w:cs="Times New Roman"/><w:color w:val="auto"/><w:sz w:val="24"/><w:szCs w:val="24"/></w:rPr></w:pPr><w:r><w:rPr><w:rFonts w:ascii="Times New Roman" w:hAnsi="Times New Roman" w:cs="Times New Roman"/><w:color w:val="auto"/><w:sz w:val="24"/><w:szCs w:val="24"/></w:rPr><w:t>49.70</w:t></w:r></w:p></w:tc></w:tr><w:tr w:rsidR="003A600E" w:rsidTr="003A600E"><w:trPr><w:gridAfter w:val="1"/><w:wAfter w:w="9" w:type="dxa"/><w:trHeight w:val="557"/></w:trPr><w:tc><w:tcPr><w:tcW w:w="2259" w:type="dxa"/></w:tcPr><w:p w:rsidR="003A600E" w:rsidRDefault="003A600E" w:rsidP="00A66E17"><w:pPr><w:jc w:val="center"/><w:rPr><w:rFonts w:ascii="Times New Roman" w:hAnsi="Times New Roman" w:cs="Times New Roman"/><w:color w:val="auto"/><w:sz w:val="24"/><w:szCs w:val="24"/></w:rPr></w:pPr><w:r><w:rPr><w:rFonts w:ascii="Times New Roman" w:hAnsi="Times New Roman" w:cs="Times New Roman"/><w:color w:val="auto"/><w:sz w:val="24"/><w:szCs w:val="24"/></w:rPr><w:t>100</w:t></w:r></w:p></w:tc><w:tc><w:tcPr><w:tcW w:w="1176" w:type="dxa"/></w:tcPr><w:p w:rsidR="003A600E" w:rsidRDefault="00A04F1A" w:rsidP="00A66E17"><w:pPr><w:jc w:val="center"/><w:rPr><w:rFonts w:ascii="Times New Roman" w:hAnsi="Times New Roman" w:cs="Times New Roman"/><w:color w:val="auto"/><w:sz w:val="24"/><w:szCs w:val="24"/></w:rPr></w:pPr><w:r><w:rPr><w:rFonts w:ascii="Times New Roman" w:hAnsi="Times New Roman" w:cs="Times New Roman"/><w:color w:val="auto"/><w:sz w:val="24"/><w:szCs w:val="24"/></w:rPr><w:t>89.97</w:t></w:r></w:p></w:tc><w:tc><w:tcPr><w:tcW w:w="1203" w:type="dxa"/></w:tcPr><w:p w:rsidR="003A600E" w:rsidRDefault="00A04F1A" w:rsidP="00A66E17"><w:pPr><w:jc w:val="center"/><w:rPr><w:rFonts w:ascii="Times New Roman" w:hAnsi="Times New Roman" w:cs="Times New Roman"/><w:color w:val="auto"/><w:sz w:val="24"/><w:szCs w:val="24"/></w:rPr></w:pPr><w:r><w:rPr><w:rFonts w:ascii="Times New Roman" w:hAnsi="Times New Roman" w:cs="Times New Roman"/><w:color w:val="auto"/><w:sz w:val="24"/><w:szCs w:val="24"/></w:rPr><w:t>-82.52</w:t></w:r></w:p></w:tc><w:tc><w:tcPr><w:tcW w:w="1202" w:type="dxa"/></w:tcPr><w:p w:rsidR="003A600E" w:rsidRDefault="003063E4" w:rsidP="00A66E17"><w:pPr><w:jc w:val="center"/><w:rPr><w:rFonts w:ascii="Times New Roman" w:hAnsi="Times New Roman" w:cs="Times New Roman"/><w:color w:val="auto"/><w:sz w:val="24"/><w:szCs w:val="24"/></w:rPr></w:pPr><w:r><w:rPr><w:rFonts w:ascii="Times New Roman" w:hAnsi="Times New Roman" w:cs="Times New Roman"/><w:color w:val="auto"/><w:sz w:val="24"/><w:szCs w:val="24"/></w:rPr><w:t>118.48</w:t></w:r></w:p></w:tc><w:tc><w:tcPr><w:tcW w:w="1203" w:type="dxa"/></w:tcPr><w:p w:rsidR="003A600E" w:rsidRDefault="003063E4" w:rsidP="00A66E17"><w:pPr><w:jc w:val="center"/><w:rPr><w:rFonts w:ascii="Times New Roman" w:hAnsi="Times New Roman" w:cs="Times New Roman"/><w:color w:val="auto"/><w:sz w:val="24"/><w:szCs w:val="24"/></w:rPr></w:pPr><w:r><w:rPr><w:rFonts w:ascii="Times New Roman" w:hAnsi="Times New Roman" w:cs="Times New Roman"/><w:color w:val="auto"/><w:sz w:val="24"/><w:szCs w:val="24"/></w:rPr><w:t>-100.17</w:t></w:r></w:p></w:tc><w:tc><w:tcPr><w:tcW w:w="1129" w:type="dxa"/></w:tcPr><w:p w:rsidR="003A600E" w:rsidRDefault="003063E4" w:rsidP="00A66E17"><w:pPr><w:jc w:val="center"/><w:rPr><w:rFonts w:ascii="Times New Roman" w:hAnsi="Times New Roman" w:cs="Times New Roman"/><w:color w:val="auto"/><w:sz w:val="24"/><w:szCs w:val="24"/></w:rPr></w:pPr><w:r><w:rPr><w:rFonts w:ascii="Times New Roman" w:hAnsi="Times New Roman" w:cs="Times New Roman"/><w:color w:val="auto"/><w:sz w:val="24"/><w:szCs w:val="24"/></w:rPr><w:t>62.42</w:t></w:r></w:p></w:tc><w:tc><w:tcPr><w:tcW w:w="1178" w:type="dxa"/></w:tcPr><w:p w:rsidR="003A600E" w:rsidRDefault="003063E4" w:rsidP="00A66E17"><w:pPr><w:jc w:val="center"/><w:rPr><w:rFonts w:ascii="Times New Roman" w:hAnsi="Times New Roman" w:cs="Times New Roman"/><w:color w:val="auto"/><w:sz w:val="24"/><w:szCs w:val="24"/></w:rPr></w:pPr><w:r><w:rPr><w:rFonts w:ascii="Times New Roman" w:hAnsi="Times New Roman" w:cs="Times New Roman"/><w:color w:val="auto"/><w:sz w:val="24"/><w:szCs w:val="24"/></w:rPr><w:t>-54.63</w:t></w:r></w:p></w:tc></w:tr></w:tbl><w:p w:rsidR="00A573F9" w:rsidRDefault="00A573F9" w:rsidP="00A66E17"><w:pPr><w:jc w:val="center"/><w:rPr><w:rFonts w:ascii="Times New Roman" w:hAnsi="Times New Roman" w:cs="Times New Roman"/><w:color w:val="auto"/><w:sz w:val="24"/><w:szCs w:val="24"/></w:rPr></w:pPr></w:p><w:p w:rsidR="00291F6F" w:rsidRDefault="00291F6F" w:rsidP="00A66E17"><w:pPr><w:jc w:val="center"/><w:rPr><w:rFonts w:ascii="Times New Roman" w:hAnsi="Times New Roman" w:cs="Times New Roman"/><w:color w:val="auto"/><w:sz w:val="24"/><w:szCs w:val="24"/></w:rPr></w:pPr></w:p><w:p w:rsidR="00291F6F" w:rsidRDefault="00291F6F" w:rsidP="00A66E17"><w:pPr><w:jc w:val="center"/><w:rPr><w:rFonts w:ascii="Times New Roman" w:hAnsi="Times New Roman" w:cs="Times New Roman"/><w:color w:val="auto"/><w:sz w:val="24"/><w:szCs w:val="24"/></w:rPr></w:pPr></w:p><w:p w:rsidR="00291F6F" w:rsidRDefault="00291F6F" w:rsidP="00A66E17"><w:pPr><w:jc w:val="center"/><w:rPr><w:rFonts w:ascii="Times New Roman" w:hAnsi="Times New Roman" w:cs="Times New Roman"/><w:color w:val="auto"/><w:sz w:val="24"/><w:szCs w:val="24"/></w:rPr></w:pPr></w:p><w:p w:rsidR="00291F6F" w:rsidRDefault="00291F6F" w:rsidP="00A66E17"><w:pPr><w:jc w:val="center"/><w:rPr><w:rFonts w:ascii="Times New Roman" w:hAnsi="Times New Roman" w:cs="Times New Roman"/><w:color w:val="auto"/><w:sz w:val="24"/><w:szCs w:val="24"/></w:rPr></w:pPr></w:p><w:p w:rsidR="00291F6F" w:rsidRDefault="00291F6F" w:rsidP="00A66E17"><w:pPr><w:jc w:val="center"/><w:rPr><w:rFonts w:ascii="Times New Roman" w:hAnsi="Times New Roman" w:cs="Times New Roman"/><w:color w:val="auto"/><w:sz w:val="24"/><w:szCs w:val="24"/></w:rPr></w:pPr></w:p><w:p w:rsidR="00291F6F" w:rsidRDefault="00291F6F" w:rsidP="00A66E17"><w:pPr><w:jc w:val="center"/><w:rPr><w:rFonts w:ascii="Times New Roman" w:hAnsi="Times New Roman" w:cs="Times New Roman"/><w:color w:val="auto"/><w:sz w:val="24"/><w:szCs w:val="24"/></w:rPr></w:pPr></w:p><w:p w:rsidR="00291F6F" w:rsidRDefault="00291F6F" w:rsidP="00A66E17"><w:pPr><w:jc w:val="center"/><w:rPr><w:rFonts w:ascii="Times New Roman" w:hAnsi="Times New Roman" w:cs="Times New Roman"/><w:color w:val="auto"/><w:sz w:val="24"/><w:szCs w:val="24"/></w:rPr></w:pPr></w:p><w:p w:rsidR="00291F6F" w:rsidRDefault="00291F6F" w:rsidP="00A66E17"><w:pPr><w:jc w:val="center"/><w:rPr><w:rFonts w:ascii="Times New Roman" w:hAnsi="Times New Roman" w:cs="Times New Roman"/><w:color w:val="auto"/><w:sz w:val="24"/><w:szCs w:val="24"/></w:rPr></w:pPr></w:p><w:p w:rsidR="000408A0" w:rsidRPr="000408A0" w:rsidRDefault="000408A0" w:rsidP="000408A0"><w:pPr><w:rPr><w:sz w:val="24"/><w:szCs w:val="24"/></w:rPr></w:pPr></w:p><w:sectPr w:rsidR="000408A0" w:rsidRPr="000408A0"><w:pgSz w:w="12240" w:h="15840"/><w:pgMar w:top="1440" w:right="1440" w:bottom="1440" w:left="1440" w:header="720" w:footer="720" w:gutter="0"/><w:cols w:space="720"/><w:docGrid w:linePitch="360"/></w:sectPr></w:body></w:document></pkg:xmlData></pkg:part><pkg:part pkg:name="/word/theme/theme1.xml" pkg:contentType="application/vnd.openxmlformats-officedocument.theme+xml"><pkg:xmlData><a:theme name="Office Theme" xmlns:a="http://schemas.openxmlformats.org/drawingml/2006/main"><a:themeElements><a:clrScheme name="Office"><a:dk1><a:sysClr val="windowText" lastClr="000000"/></a:dk1><a:lt1><a:sysClr val="window" lastClr="FFFFFF"/></a:lt1><a:dk2><a:srgbClr val="44546A"/></a:dk2><a:lt2><a:srgbClr val="E7E6E6"/></a:lt2><a:accent1><a:srgbClr val="5B9BD5"/></a:accent1><a:accent2><a:srgbClr val="ED7D31"/></a:accent2><a:accent3><a:srgbClr val="A5A5A5"/></a:accent3><a:accent4><a:srgbClr val="FFC000"/></a:accent4><a:accent5><a:srgbClr val="4472C4"/></a:accent5><a:accent6><a:srgbClr val="70AD47"/></a:accent6><a:hlink><a:srgbClr val="0563C1"/></a:hlink><a:folHlink><a:srgbClr val="954F72"/></a:folHlink></a:clrScheme><a:fontScheme name="Office"><a:majorFont><a:latin typeface="Calibri Light"/><a:ea typeface=""/><a:cs typeface=""/><a:font script="Jpan" typeface="ＭＳ ゴシック"/><a:font script="Hang" typeface="맑은 고딕"/><a:font script="Hans" typeface="宋体"/><a:font script="Hant" typeface="新細明體"/><a:font script="Arab" typeface="Times New Roman"/><a:font script="Hebr" typeface="Times New Roman"/><a:font script="Thai" typeface="Angsana New"/><a:font script="Ethi" typeface="Nyala"/><a:font script="Beng" typeface="Vrinda"/><a:font script="Gujr" typeface="Shruti"/><a:font script="Khmr" typeface="MoolBoran"/><a:font script="Knda" typeface="Tunga"/><a:font script="Guru" typeface="Raavi"/><a:font script="Cans" typeface="Euphemia"/><a:font script="Cher" typeface="Plantagenet Cherokee"/><a:font script="Yiii" typeface="Microsoft Yi Baiti"/><a:font script="Tibt" typeface="Microsoft Himalaya"/><a:font script="Thaa" typeface="MV Boli"/><a:font script="Deva" typeface="Mangal"/><a:font script="Telu" typeface="Gautami"/><a:font script="Taml" typeface="Latha"/><a:font script="Syrc" typeface="Estrangelo Edessa"/><a:font script="Orya" typeface="Kalinga"/><a:font script="Mlym" typeface="Kartika"/><a:font script="Laoo" typeface="DokChampa"/><a:font script="Sinh" typeface="Iskoola Pota"/><a:font script="Mong" typeface="Mongolian Baiti"/><a:font script="Viet" typeface="Times New Roman"/><a:font script="Uigh" typeface="Microsoft Uighur"/><a:font script="Geor" typeface="Sylfaen"/></a:majorFont><a:minorFont><a:latin typeface="Calibri"/><a:ea typeface=""/><a:cs typeface=""/><a:font script="Jpan" typeface="ＭＳ 明朝"/><a:font script="Hang" typeface="맑은 고딕"/><a:font script="Hans" typeface="宋体"/><a:font script="Hant" typeface="新細明體"/><a:font script="Arab" typeface="Arial"/><a:font script="Hebr" typeface="Arial"/><a:font script="Thai" typeface="Cordia New"/><a:font script="Ethi" typeface="Nyala"/><a:font script="Beng" typeface="Vrinda"/><a:font script="Gujr" typeface="Shruti"/><a:font script="Khmr" typeface="DaunPenh"/><a:font script="Knda" typeface="Tunga"/><a:font script="Guru" typeface="Raavi"/><a:font script="Cans" typeface="Euphemia"/><a:font script="Cher" typeface="Plantagenet Cherokee"/><a:font script="Yiii" typeface="Microsoft Yi Baiti"/><a:font script="Tibt" typeface="Microsoft Himalaya"/><a:font script="Thaa" typeface="MV Boli"/><a:font script="Deva" typeface="Mangal"/><a:font script="Telu" typeface="Gautami"/><a:font script="Taml" typeface="Latha"/><a:font script="Syrc" typeface="Estrangelo Edessa"/><a:font script="Orya" typeface="Kalinga"/><a:font script="Mlym" typeface="Kartika"/><a:font script="Laoo" typeface="DokChampa"/><a:font script="Sinh" typeface="Iskoola Pota"/><a:font script="Mong" typeface="Mongolian Baiti"/><a:font script="Viet" typeface="Arial"/><a:font script="Uigh" typeface="Microsoft Uighur"/><a:font script="Geor" typeface="Sylfaen"/></a:minorFont></a:fontScheme><a:fmtScheme name="Office"><a:fillStyleLst><a:solidFill><a:schemeClr val="phClr"/></a:solidFill><a:gradFill rotWithShape="1"><a:gsLst><a:gs pos="0"><a:schemeClr val="phClr"><a:lumMod val="110000"/><a:satMod val="105000"/><a:tint val="67000"/></a:schemeClr></a:gs><a:gs pos="50000"><a:schemeClr val="phClr"><a:lumMod val="105000"/><a:satMod val="103000"/><a:tint val="73000"/></a:schemeClr></a:gs><a:gs pos="100000"><a:schemeClr val="phClr"><a:lumMod val="105000"/><a:satMod val="109000"/><a:tint val="81000"/></a:schemeClr></a:gs></a:gsLst><a:lin ang="5400000" scaled="0"/></a:gradFill><a:gradFill rotWithShape="1"><a:gsLst><a:gs pos="0"><a:schemeClr val="phClr"><a:satMod val="103000"/><a:lumMod val="102000"/><a:tint val="94000"/></a:schemeClr></a:gs><a:gs pos="50000"><a:schemeClr val="phClr"><a:satMod val="110000"/><a:lumMod val="100000"/><a:shade val="100000"/></a:schemeClr></a:gs><a:gs pos="100000"><a:schemeClr val="phClr"><a:lumMod val="99000"/><a:satMod val="120000"/><a:shade val="78000"/></a:schemeClr></a:gs></a:gsLst><a:lin ang="5400000" scaled="0"/></a:gradFill></a:fillStyleLst><a:lnStyleLst><a:ln w="6350" cap="flat" cmpd="sng" algn="ctr"><a:solidFill><a:schemeClr val="phClr"/></a:solidFill><a:prstDash val="solid"/><a:miter lim="800000"/></a:ln><a:ln w="12700" cap="flat" cmpd="sng" algn="ctr"><a:solidFill><a:schemeClr val="phClr"/></a:solidFill><a:prstDash val="solid"/><a:miter lim="800000"/></a:ln><a:ln w="19050" cap="flat" cmpd="sng" algn="ctr"><a:solidFill><a:schemeClr val="phClr"/></a:solidFill><a:prstDash val="solid"/><a:miter lim="800000"/></a:ln></a:lnStyleLst><a:effectStyleLst><a:effectStyle><a:effectLst/></a:effectStyle><a:effectStyle><a:effectLst/></a:effectStyle><a:effectStyle><a:effectLst><a:outerShdw blurRad="57150" dist="19050" dir="5400000" algn="ctr" rotWithShape="0"><a:srgbClr val="000000"><a:alpha val="63000"/></a:srgbClr></a:outerShdw></a:effectLst></a:effectStyle></a:effectStyleLst><a:bgFillStyleLst><a:solidFill><a:schemeClr val="phClr"/></a:solidFill><a:solidFill><a:schemeClr val="phClr"><a:tint val="95000"/><a:satMod val="170000"/></a:schemeClr></a:solidFill><a:gradFill rotWithShape="1"><a:gsLst><a:gs pos="0"><a:schemeClr val="phClr"><a:tint val="93000"/><a:satMod val="150000"/><a:shade val="98000"/><a:lumMod val="102000"/></a:schemeClr></a:gs><a:gs pos="50000"><a:schemeClr val="phClr"><a:tint val="98000"/><a:satMod val="130000"/><a:shade val="90000"/><a:lumMod val="103000"/></a:schemeClr></a:gs><a:gs pos="100000"><a:schemeClr val="phClr"><a:shade val="63000"/><a:satMod val="120000"/></a:schemeClr></a:gs></a:gsLst><a:lin ang="5400000" scaled="0"/></a:gradFill></a:bgFillStyleLst></a:fmtScheme></a:themeElements><a:objectDefaults/><a:extraClrSchemeLst/><a:extLst><a:ext uri="{05A4C25C-085E-4340-85A3-A5531E510DB2}"><thm15:themeFamily name="Office Theme" id="{62F939B6-93AF-4DB8-9C6B-D6C7DFDC589F}" vid="{4A3C46E8-61CC-4603-A589-7422A47A8E4A}" xmlns:thm15="http://schemas.microsoft.com/office/thememl/2012/main" xmlns=""/></a:ext></a:extLst></a:theme></pkg:xmlData></pkg:part><pkg:part pkg:name="/word/media/image1.jpeg" pkg:contentType="image/jpeg" pkg:compression="store"><pkg:binaryData>/9j/4AAQSkZJRgABAQEA3ADcAAD/2wBDAAIBAQEBAQIBAQECAgICAgQDAgICAgUEBAMEBgUGBgYF
BgYGBwkIBgcJBwYGCAsICQoKCgoKBggLDAsKDAkKCgr/2wBDAQICAgICAgUDAwUKBwYHCgoKCgoK
CgoKCgoKCgoKCgoKCgoKCgoKCgoKCgoKCgoKCgoKCgoKCgoKCgoKCgoKCgr/wAARCARQBZUDASIA
AhEBAxEB/8QAHwAAAQUBAQEBAQEAAAAAAAAAAAECAwQFBgcICQoL/8QAtRAAAgEDAwIEAwUFBAQA
AAF9AQIDAAQRBRIhMUEGE1FhByJxFDKBkaEII0KxwRVS0fAkM2JyggkKFhcYGRolJicoKSo0NTY3
ODk6Q0RFRkdISUpTVFVWV1hZWmNkZWZnaGlqc3R1dnd4eXqDhIWGh4iJipKTlJWWl5iZmqKjpKWm
p6ipqrKztLW2t7i5usLDxMXGx8jJytLT1NXW19jZ2uHi4+Tl5ufo6erx8vP09fb3+Pn6/8QAHwEA
AwEBAQEBAQEBAQAAAAAAAAECAwQFBgcICQoL/8QAtREAAgECBAQDBAcFBAQAAQJ3AAECAxEEBSEx
BhJBUQdhcRMiMoEIFEKRobHBCSMzUvAVYnLRChYkNOEl8RcYGRomJygpKjU2Nzg5OkNERUZHSElK
U1RVVldYWVpjZGVmZ2hpanN0dXZ3eHl6goOEhYaHiImKkpOUlZaXmJmaoqOkpaanqKmqsrO0tba3
uLm6wsPExcbHyMnK0tPU1dbX2Nna4uPk5ebn6Onq8vP09fb3+Pn6/9oADAMBAAIRAxEAPwD9/KKK
KACiiigAooooAKKKKACiiigAooooAKKKKACiiigAooooAKKKKACiiigAooooAKKKKACiiigAoooo
AKKKKACiiigAooooAKKKKACiiigAooooAKKKKACiiigAooooAKKKKACiiigAooooAKKKKACiiigA
ooooAKKKKACiiigAooooAKKKKACiiigAooooAKKKKACiiigAooooAKKKKACiiigAooooAKKKKACi
iigAooooAKKKKACiiigAooooAKKKKACiiigAooooAKKKKACiiigAooooAKKKKACiiigAooooAKKK
KACiiigAooooAKKKKACiiigAooooAKKKKACiiigAooooAKKKKACiiigAooooAKKKKACiiigAoooo
AKKKKACiiigAooooAKKKKACiiigAooooAKKKKACiiigAooooAKKKKACiiigAooooAKKKKACiiigA
ooooAKKKKACiiigAooooAKKKKACiiigAooooAKKKKACiiigAooooAKKKKACiiigAooooAKKKKACi
iigAooooAKKKKACiiigAooooAKKKKACiiigAooooAKKKKACiiigAooooAKKKKACiiigAooooAKKK
KACiiigAooooAKKKKACiiigAooooAKKKKACiiigAooooAKKKKACiiigAooooAKKKKACiiigAoooo
AKKKKACiiigAooooAKKKKACiiigAooooAKKKKACiiigAooooAKKKKACiiigAooooAKKKKACiiigA
ooooAKKKKACiiigAooooAKKKKACiiigAooooAKKKKACiiigAooooAKKKKACiiigAooooAKKKKACi
iigAooooAKKKKACiiigAooooAKKKKACiiigAooooAKKKKACiiigAooooAKKKKACiiigAooooAKKK
KACiiigAooooAKKKKACiiigAooooAKKKKACiiigAooooAKKKKACiiigAooooAKKKKACiiigAoooo
AKKKKACiiigAooooAKKKKACiiigAooooAKKKKACiiigAooooAKKKKACiiigAooooAKKKKACiiigA
ooooAKKKKACiiigAooooAKKKKACiiigAooooAKKKKACiiigAooooAKKKKACiiigAooooAKKKKACi
iigAooooAKKKKACiiigAooooAKKKKACiiigAooooAKKKKACiiigAooooAKKKKACiiigAooooAKKK
KACiiigAooooAKKKKACiiigAooooAKKKKACiiigAooooAKKKKACiiigAooooAKKKKACiiigAoooo
AKKKKACiiigAooooAKKKKACiiigAooooAKKKKACiiigAooooAKKKKACiiigAooooAKKKKACiiigA
ooooAKKKKACiiigAooooAKKKKACiiigAooooAKKKKACiiigAooooAKKKKACiiigAooooAKKKKACi
iigAooooAKKKKACiiigAooooAKKKKACiiigAooooAKKKKACiiigAooooAKKKKACiiigAooooAKKK
KACiiigAooooAKKKKACiiigAooooAKKKKACiiigAooooAKKKKACiiigAooooAKKKKACiiigAoooo
AKKKKACiiigAooooAKKKKACiiigAooooAKKKKACiiigAooooAKKKKACiiigAooooAKKKKACiiigA
ooooAKKKKACiiigAooooAKKKKACiiigAooooAKKKKACiiigAooooAKKKKACiiigAooooAKKKKACi
iigAooooAKKKKACiiigAooooAKKKKACiiigAooooAKKKKACiiigAooooAKKKKACiiigAooooAKKK
KACiiigAooooAKKKKACiiigAooooAKKKKACiiigAooooAKKKKACiiigAooooAKKKKACiiigAoooo
AKKKKACiiigAooooAKKKKACiiigAooooAKKKKACiiigAooooAKKKKACiiigAooooAKKKKACiiigA
ooooAKKKKACiiigAooooAKKKKACiiigAooooAKKKKACiiigAooooAKKKKACiiigAooooAKKKKACi
iigAooooAKKKKACiiigAooooAKKKKACiiigAooooAKKKKACiiigAooooAKKKKACiiigAooooAKKK
KACiiigAooooAKKKKACiiigAooooAKKKKACiiigAooooAKKKKACiiigAooooAKKKKACiiigAoooo
AKKKKACiiigAooooAKKKKACiiigAooooAKKKKACiiigAooooAKKKKACiiigAooooAKKKKACiiigA
ooooAKKKKACiiigAooooAKKKKACiiigAooooAKKKKACiiigAooooAKKKKACiiigAooooAKKKKACi
iigAooooAKKKKACiiigAooooAKKKKACiiigAooooAKKKKACiiigAooooAKKKKACiiigAooooAKKK
KACiiigAooooAKKKKACiiigAooooAKKKKACiiigAooooAKKKKACiiigAooooAKKKKACiiigAoooo
AKKKKACiiigAooooAKKKKACiiigAooooAKKKKACiiigAooooAKKKKACiiigAooooAKKKKACiiigA
ooooAKKKKACiiigAooooAKKKKACiiigAooooAKKKKACiiigAooooAKKKKACiiigAooooAKKKKACi
iigAooooAKKKKACiiigAooooAKKKKACiiigAooooAKKKKACiiigAooooAKKKKACiiigAooooAKKK
KACiiigAooooAKKKKACiiigAooooAKKKKACiiigAooooAKKKKACiiigAooooAKKKKACiiigAoooo
AKKKKACiiigAooooAKKKKACiiigAooooAKKKKACiiigAooooAKKKKACiiigAooooAKKKKACiiigA
ooooAKKKKACiiigAooooAKKKKACiiigAooooAKKKKACiiigAooooAKKKKACiiigAooooAKKKKACi
iigAooooAKKKKACiiigAooooAKKKKACiiigAooooAKKKKACiiigAooooAKKKKACiiigAooooAKKK
KACiiigAooooAKKKKACiiigAooooAKKKKACiiigAooooAKKKKACiiigAooooAKKKKACiiigAoooo
AKKKKACiiigAooooAKKKKACiiigAooooAKKKKACiiigAooooAKKKKACiiigAooooAKKKKACiiigA
ooooAKKKKACiiigAooooAKKKKACiiigAooooAKKKKACiiigAooooAKKKKACiiigAooooAKKKKACi
iigAooooAKKKKACiiigAooooAKKKKACiiigAooooAKKKKACiiigAooooAKKKKACiiigAooooAKKK
KACiiigAooooAKKKKACiiigAooooAKKKKACiiigAooooAKKKKACiiigAooooAKKKKACiiigAoooo
AKKKKACiiigAoLY60V88/wDBTj/go38Hf+CWv7L9x+1J8a/Dmt6xpq61a6TY6T4fhja5urqfeVUG
RlRAEjkcsxA+TAySBQB9DA55or+fEf8AB8l4pHA/4Jqaf/4dp/8A5V0f8Ryfir/pGpp//h2n/wDl
XQB/QdRX8+P/ABHJ+Kv+kamn/wDh2n/+VdH/ABHJ+Kv+kamn/wDh2n/+VdAH9B1Ffz4/8Ryfir/p
Gpp//h2n/wDlXR/xHJ+Kv+kamn/+Haf/AOVdAH9B1Ffz4/8AEcn4q/6Rqaf/AOHaf/5V0f8AEcn4
q/6Rqaf/AOHaf/5V0Af0HUV/Pj/xHJ+Kv+kamn/+Haf/AOVdH/Ecn4q/6Rqaf/4dp/8A5V0Af0HU
V/Pj/wARyfir/pGpp/8A4dp//lXR/wARyfir/pGpp/8A4dp//lXQB/QdRX8+P/Ecn4q/6Rqaf/4d
p/8A5V0f8Ryfir/pGpp//h2n/wDlXQB/QdRX8+P/ABHJ+Kv+kamn/wDh2n/+VdH/ABHJ+Kv+kamn
/wDh2n/+VdAH9B1Ffz4/8Ryfir/pGpp//h2n/wDlXR/xHJ+Kv+kamn/+Haf/AOVdAH9B1Ffz4/8A
Ecn4q/6Rqaf/AOHaf/5V0f8AEcn4q/6Rqaf/AOHaf/5V0Af0HUV/Pj/xHJ+Kv+kamn/+Haf/AOVd
H/Ecn4q/6Rqaf/4dp/8A5V0Af0HUV/Pj/wARyfir/pGpp/8A4dp//lXR/wARyfir/pGpp/8A4dp/
/lXQB/QdRX8+P/Ecn4q/6Rqaf/4dp/8A5V0f8Ryfir/pGpp//h2n/wDlXQB/QdRX8+P/ABHJ+Kv+
kamn/wDh2n/+VdH/ABHJ+Kv+kamn/wDh2n/+VdAH9B1Ffz4/8Ryfir/pGpp//h2n/wDlXR/xHJ+K
v+kamn/+Haf/AOVdAH9B1Ffz4/8AEcn4q/6Rqaf/AOHaf/5V0f8AEcn4q/6Rqaf/AOHaf/5V0Af0
HUV/Pj/xHJ+Kv+kamn/+Haf/AOVdH/Ecn4q/6Rqaf/4dp/8A5V0Af0HUV/Pj/wARyfir/pGpp/8A
4dp//lXR/wARyfir/pGpp/8A4dp//lXQB/QdRX8+P/Ecn4q/6Rqaf/4dp/8A5V0f8Ryfir/pGpp/
/h2n/wDlXQB/QdRX8+P/ABHJ+Kv+kamn/wDh2n/+VdH/ABHJ+Kv+kamn/wDh2n/+VdAH9B1Ffz4/
8Ryfir/pGpp//h2n/wDlXR/xHJ+Kv+kamn/+Haf/AOVdAH9B1Ffz4/8AEcn4q/6Rqaf/AOHaf/5V
0f8AEcn4q/6Rqaf/AOHaf/5V0Af0HUV/Pj/xHJ+Kv+kamn/+Haf/AOVdH/Ecn4q/6Rqaf/4dp/8A
5V0Af0HUV/Pj/wARyfir/pGpp/8A4dp//lXR/wARyfir/pGpp/8A4dp//lXQB/QdRX8+P/Ecn4q/
6Rqaf/4dp/8A5V0f8Ryfir/pGpp//h2n/wDlXQB/QdRX8+P/ABHJ+Kv+kamn/wDh2n/+VdH/ABHJ
+Kv+kamn/wDh2n/+VdAH9B1Ffz4/8Ryfir/pGpp//h2n/wDlXR/xHJ+Kv+kamn/+Haf/AOVdAH9B
1Ffz4/8AEcn4q/6Rqaf/AOHaf/5V0f8AEcn4q/6Rqaf/AOHaf/5V0Af0HUV/Pj/xHJ+Kv+kamn/+
Haf/AOVdH/Ecn4q/6Rqaf/4dp/8A5V0Af0HUV/Pj/wARyfir/pGpp/8A4dp//lXR/wARyfir/pGp
p/8A4dp//lXQB/QdRX8+P/Ecn4q/6Rqaf/4dp/8A5V0f8Ryfir/pGpp//h2n/wDlXQB/QdRX8+P/
ABHJ+Kv+kamn/wDh2n/+VdH/ABHJ+Kv+kamn/wDh2n/+VdAH9B1Ffz4/8Ryfir/pGpp//h2n/wDl
XR/xHJ+Kv+kamn/+Haf/AOVdAH9B1Ffz4/8AEcn4q/6Rqaf/AOHaf/5V0f8AEcn4q/6Rqaf/AOHa
f/5V0Af0HUV/Pj/xHJ+Kv+kamn/+Haf/AOVdH/Ecn4q/6Rqaf/4dp/8A5V0Af0HUV/Pj/wARyfir
/pGpp/8A4dp//lXR/wARyfir/pGpp/8A4dp//lXQB/QdRX8+P/Ecn4q/6Rqaf/4dp/8A5V0f8Ryf
ir/pGpp//h2n/wDlXQB/QdRX8+P/ABHJ+Kv+kamn/wDh2n/+VdH/ABHJ+Kv+kamn/wDh2n/+VdAH
9B1Ffz4/8Ryfir/pGpp//h2n/wDlXR/xHJ+Kv+kamn/+Haf/AOVdAH9B1Ffz4/8AEcn4q/6Rqaf/
AOHaf/5V0f8AEcn4q/6Rqaf/AOHaf/5V0Af0HUV/Pj/xHJ+Kv+kamn/+Haf/AOVdH/Ecn4q/6Rqa
f/4dp/8A5V0Af0HUV/Pj/wARyfir/pGpp/8A4dp//lXR/wARyfir/pGpp/8A4dp//lXQB/QdRX8+
P/Ecn4q/6Rqaf/4dp/8A5V0f8Ryfir/pGpp//h2n/wDlXQB/QdRX8+P/ABHJ+Kv+kamn/wDh2n/+
VdH/ABHJ+Kv+kamn/wDh2n/+VdAH9B1Ffz4/8Ryfir/pGpp//h2n/wDlXR/xHJ+Kv+kamn/+Haf/
AOVdAH9B1Ffz4/8AEcn4q/6Rqaf/AOHaf/5V0f8AEcn4q/6Rqaf/AOHaf/5V0Af0HUV/Pj/xHJ+K
v+kamn/+Haf/AOVdH/Ecn4q/6Rqaf/4dp/8A5V0Af0HUV/Pj/wARyfir/pGpp/8A4dp//lXR/wAR
yfir/pGpp/8A4dp//lXQB/QdRX8+P/Ecn4q/6Rqaf/4dp/8A5V0f8Ryfir/pGpp//h2n/wDlXQB/
QdRX8+P/ABHJ+Kv+kamn/wDh2n/+VdH/ABHJ+Kv+kamn/wDh2n/+VdAH9B1Ffz4/8Ryfir/pGpp/
/h2n/wDlXR/xHJ+Kv+kamn/+Haf/AOVdAH9B1Ffz4/8AEcn4q/6Rqaf/AOHaf/5V0f8AEcn4q/6R
qaf/AOHaf/5V0Af0HUV/Pj/xHJ+Kv+kamn/+Haf/AOVdH/Ecn4q/6Rqaf/4dp/8A5V0Af0HUV/Pj
/wARyfir/pGpp/8A4dp//lXR/wARyfir/pGpp/8A4dp//lXQB/QdRX8+P/Ecn4q/6Rqaf/4dp/8A
5V0f8Ryfir/pGpp//h2n/wDlXQB/QdRX8+P/ABHJ+Kv+kamn/wDh2n/+VdH/ABHJ+Kv+kamn/wDh
2n/+VdAH9B1Ffz4/8Ryfir/pGpp//h2n/wDlXR/xHJ+Kv+kamn/+Haf/AOVdAH9B1Ffz4/8AEcn4
q/6Rqaf/AOHaf/5V0f8AEcn4q/6Rqaf/AOHaf/5V0Af0HUV/Pj/xHJ+Kv+kamn/+Haf/AOVdH/Ec
n4q/6Rqaf/4dp/8A5V0Af0HUV/Pj/wARyfir/pGpp/8A4dp//lXR/wARyfir/pGpp/8A4dp//lXQ
B/QdRX8+P/Ecn4q/6Rqaf/4dp/8A5V0f8Ryfir/pGpp//h2n/wDlXQB/QdRkV/Pj/wARyfir/pGp
p/8A4dp//lXQf+D5LxUf+camn/8Ah2pP/lXQB/QdRXy7/wAEn/8Agq38A/8AgrZ+zxd/HD4Mabfa
JfaHq7aX4o8KaxNE15plx5ayI58tjvglRsxy4AYpIvDRuq/UVABRRRQAUUUUAFFFFABRRRQAUUUU
AFFFFABRRRQAUUUUAFFFFABRRRQAUUUUAFFFFABRRRQAUUUUAFFFFABRRRQAUUUUAFFFFABRRRQA
UUUUAFFFFABRRRQAUUUUAFFFFABRRRQAUUUUAFfHX/Bbr/glfD/wVr/Y/i+AWjeMtJ8MeJtI8SW2
r+HfEeqaOLpYCgeOaDcuJI0kjfJ2HloowQQOPsWgjPagD+Vj/iDq/wCCvX/Pz8Kf/C1m/wDkWvi7
/gpB/wAEzf2k/wDgll8ZNH+Bn7UD+Hm1zXPDMeu2P/CN6o13D9le4nt13O0aYffbyfLg8YOeeP7e
K/mP/wCD13/lJV8N/wDshtl/6edWoA/P/wD4Jt/8EvP2m/8Agql8UNe+EX7LsnhtdW8OaD/bGof8
JLqzWkX2fz44flZY33NvkXjA4zzX2T/xB1f8Fev+fn4U/wDhazf/ACLXpv8AwZLc/t3fFoH/AKJH
/wC5Szr+lqgD+Vj/AIg6v+CvX/Pz8Kf/AAtZv/kWj/iDq/4K9f8APz8Kf/C1m/8AkWv6p6KAP5WP
+IOr/gr1/wA/Pwp/8LWb/wCRaP8AiDq/4K9f8/Pwp/8AC1m/+Ra/qnooA/lY/wCIOr/gr1/z8/Cn
/wALWb/5Fo/4g6v+CvX/AD8/Cn/wtZv/AJFr+qeigD+Vj/iDq/4K9f8APz8Kf/C1m/8AkWj/AIg6
v+CvX/Pz8Kf/AAtZv/kWv6p6KAP5WP8AiDq/4K9f8/Pwp/8AC1m/+RaP+IOr/gr1/wA/Pwp/8LWb
/wCRa/qnooA/lY/4g6v+CvX/AD8/Cn/wtZv/AJFo/wCIOr/gr1/z8/Cn/wALWb/5Fr+qeigD+Vj/
AIg6v+CvX/Pz8Kf/AAtZv/kWj/iDq/4K9f8APz8Kf/C1m/8AkWv6p6KAP5WP+IOr/gr1/wA/Pwp/
8LWb/wCRaP8AiDq/4K9f8/Pwp/8AC1m/+Ra/qnooA/lY/wCIOr/gr1/z8/Cn/wALWb/5Fo/4g6v+
CvX/AD8/Cn/wtZv/AJFr+qeigD+Vj/iDq/4K9f8APz8Kf/C1m/8AkWj/AIg6v+CvX/Pz8Kf/AAtZ
v/kWv6p6KAP5WP8AiDq/4K9f8/Pwp/8AC1m/+RaP+IOr/gr1/wA/Pwp/8LWb/wCRa/qnooA/lY/4
g6v+CvX/AD8/Cn/wtZv/AJFo/wCIOr/gr1/z8/Cn/wALWb/5Fr+qeigD+Vj/AIg6v+CvX/Pz8Kf/
AAtZv/kWj/iDq/4K9f8APz8Kf/C1m/8AkWv6p6KAP5WP+IOr/gr1/wA/Pwp/8LWb/wCRaP8AiDq/
4K9f8/Pwp/8AC1m/+Ra/qnooA/lY/wCIOr/gr1/z8/Cn/wALWb/5Fo/4g6v+CvX/AD8/Cn/wtZv/
AJFr+qeigD+Vj/iDq/4K9f8APz8Kf/C1m/8AkWj/AIg6v+CvX/Pz8Kf/AAtZv/kWv6p6KAP5WP8A
iDq/4K9f8/Pwp/8AC1m/+RaP+IOr/gr1/wA/Pwp/8LWb/wCRa/qnooA/lY/4g6v+CvX/AD8/Cn/w
tZv/AJFo/wCIOr/gr1/z8/Cn/wALWb/5Fr+qeigD+Vj/AIg6v+CvX/Pz8Kf/AAtZv/kWj/iDq/4K
9f8APz8Kf/C1m/8AkWv6p6KAP5WP+IOr/gr1/wA/Pwp/8LWb/wCRaP8AiDq/4K9f8/Pwp/8AC1m/
+Ra/qnooA/lY/wCIOr/gr1/z8/Cn/wALWb/5Fo/4g6v+CvX/AD8/Cn/wtZv/AJFr+qeigD+Vj/iD
q/4K9f8APz8Kf/C1m/8AkWj/AIg6v+CvX/Pz8Kf/AAtZv/kWv6p6KAP5WP8AiDq/4K9f8/Pwp/8A
C1m/+RaP+IOr/gr1/wA/Pwp/8LWb/wCRa/qnooA/lY/4g6v+CvX/AD8/Cn/wtZv/AJFo/wCIOr/g
r1/z8/Cn/wALWb/5Fr+qeigD+Vj/AIg6v+CvX/Pz8Kf/AAtZv/kWj/iDq/4K9f8APz8Kf/C1m/8A
kWv6p6KAP5WP+IOr/gr1/wA/Pwp/8LWb/wCRaP8AiDq/4K9f8/Pwp/8AC1m/+Ra/qnooA/lY/wCI
Or/gr1/z8/Cn/wALWb/5Fo/4g6v+CvX/AD8/Cn/wtZv/AJFr+qeigD+Vj/iDq/4K9f8APz8Kf/C1
m/8AkWj/AIg6v+CvX/Pz8Kf/AAtZv/kWv6p6KAP5WP8AiDq/4K9f8/Pwp/8AC1m/+RaP+IOr/gr1
/wA/Pwp/8LWb/wCRa/qnooA/lY/4g6v+CvX/AD8/Cn/wtZv/AJFo/wCIOr/gr1/z8/Cn/wALWb/5
Fr+qeigD+Vj/AIg6v+CvX/Pz8Kf/AAtZv/kWj/iDq/4K9f8APz8Kf/C1m/8AkWv6p6KAP5WP+IOr
/gr1/wA/Pwp/8LWb/wCRaP8AiDq/4K9f8/Pwp/8AC1m/+Ra/qnooA/lY/wCIOr/gr1/z8/Cn/wAL
Wb/5Fo/4g6v+CvX/AD8/Cn/wtZv/AJFr+qeigD+Vj/iDq/4K9f8APz8Kf/C1m/8AkWj/AIg6v+Cv
X/Pz8Kf/AAtZv/kWv6p6KAP5WP8AiDq/4K9f8/Pwp/8AC1m/+RaP+IOr/gr1/wA/Pwp/8LWb/wCR
a/qnooA/lY/4g6v+CvX/AD8/Cn/wtZv/AJFo/wCIOr/gr1/z8/Cn/wALWb/5Fr+qeigD+Vj/AIg6
v+CvX/Pz8Kf/AAtZv/kWj/iDq/4K9f8APz8Kf/C1m/8AkWv6p6KAP5WP+IOr/gr1/wA/Pwp/8LWb
/wCRaP8AiDq/4K9f8/Pwp/8AC1m/+Ra/qnooA/lY/wCIOr/gr1/z8/Cn/wALWb/5Fo/4g6v+CvX/
AD8/Cn/wtZv/AJFr+qeigD+Vj/iDq/4K9f8APz8Kf/C1m/8AkWj/AIg6v+CvX/Pz8Kf/AAtZv/kW
v6p6KAP5WP8AiDq/4K9f8/Pwp/8AC1m/+RaP+IOr/gr1/wA/Pwp/8LWb/wCRa/qnooA/lY/4g6v+
CvX/AD8/Cn/wtZv/AJFo/wCIOr/gr1/z8/Cn/wALWb/5Fr+qeigD+Vj/AIg6v+CvX/Pz8Kf/AAtZ
v/kWj/iDq/4K9f8APz8Kf/C1m/8AkWv6p6KAP5WP+IOr/gr1/wA/Pwp/8LWb/wCRaP8AiDq/4K9f
8/Pwp/8AC1m/+Ra/qnooA/lY/wCIOr/gr1/z8/Cn/wALWb/5Fo/4g6v+CvX/AD8/Cn/wtZv/AJFr
+qeigD+Vj/iDq/4K9f8APz8Kf/C1m/8AkWj/AIg6v+CvX/Pz8Kf/AAtZv/kWv6p6KAP5WP8AiDq/
4K9f8/Pwp/8AC1m/+RaP+IOr/gr1/wA/Pwp/8LWb/wCRa/qnooA/lY/4g6v+CvX/AD8/Cn/wtZv/
AJFo/wCIOr/gr1/z8/Cn/wALWb/5Fr+qeigD+Vj/AIg6v+CvX/Pz8Kf/AAtZv/kWj/iDq/4K9f8A
Pz8Kf/C1m/8AkWv6p6KAP5WP+IOr/gr1/wA/Pwp/8LWb/wCRaP8AiDq/4K9f8/Pwp/8AC1m/+Ra/
qnooA/lY/wCIOr/gr1/z8/Cn/wALWb/5Fo/4g6v+CvX/AD8/Cn/wtZv/AJFr+qeigD+Vj/iDq/4K
9f8APz8Kf/C1m/8AkWj/AIg6v+CvX/Pz8Kf/AAtZv/kWv6p6KAP5WP8AiDq/4K9f8/Pwp/8AC1m/
+RaP+IOr/gr1/wA/Pwp/8LWb/wCRa/qnooA/lY/4g6v+CvX/AD8/Cn/wtZv/AJFo/wCIOr/gr1/z
8/Cn/wALWb/5Fr+qeigD+Vj/AIg6v+CvX/Pz8Kf/AAtZv/kWj/iDq/4K9f8APz8Kf/C1m/8AkWv6
p6KAP5WP+IOr/gr1/wA/Pwp/8LWb/wCRaP8AiDq/4K9f8/Pwp/8AC1m/+Ra/qnooA/lY/wCIOr/g
r1/z8/Cn/wALWb/5Fo/4g6v+CvX/AD8/Cn/wtZv/AJFr+qeigD+Vj/iDq/4K9f8APz8Kf/C1m/8A
kWj/AIg6v+CvX/Pz8Kf/AAtZv/kWv6p6KAP5WP8AiDq/4K9f8/Pwp/8AC1m/+RaP+IOr/gr1/wA/
Pwp/8LWb/wCRa/qnooA/lY/4g6v+CvX/AD8/Cn/wtZv/AJFr4N/bw/Ya+N3/AATp/aP1P9lr9oV9
GbxRpNjaXd0dB1Brm28u4hWaPbIyISdrDPy8H1r+5mv5K/8Ag7P/AOU1Xjn/ALFXw/8A+m6KgD7e
/wCDGgZ0r9pzn/l48Hf+g63X77V+BP8AwYz/APIK/ac/6+PBv/oOt1++1ABRRRQAUUUUAFFFFABR
RRQAUUUUAFFFFABRRRQAUUUUAFFFFABRRRQAUUUUAFFFFABRRRQAUUUUAFFFFABRRRQAUUUUAFFF
FABRRRQAUUUUAFFFFABRRRQAUUUUAFFFFABRRRQAUUUUAFFFFABX8x//AAeu/wDKSr4b/wDZDbL/
ANPOrV/ThX8x/wDweu/8pKvhv/2Q2y/9POrUAa3/AAZK/wDJ9/xa/wCyR/8AuUs6/par+aX/AIMl
f+T7/i1/2SP/ANylnX9LVABRRRQAUUUUAFFFFABRRRQAUUUUAFFFFABRRRQAUUUUAFFFFABRRRQA
UUUUAFFFFABRRRQAUUUUAFFFFABRRRQAUUUUAFFFFABRRRQAUUUUAFFFFABRRRQAUUUUAFFFFABR
RRQAUUUUAFFFFABRRRQAUUUUAFFFFABRRRQAUUUUAFFFFABRRRQAUUUUAFFFFABRRRQAUUUUAFFF
FABRRRQAUUUUAfJf7IX7PGpfHT9mnwb8YPH/AO0z8Yn1nxFoyX2pNY/Ei8t4fNdmJCRoQqL6KBgC
vSP+GINB/wCjlPjZ/wCHTv8A/wCKo/4JwH/jBb4X/wDYqwfzavbKAPE/+GINB/6OU+Nn/h07/wD+
Ko/4Yg0H/o5T42f+HTv/AP4qvbKKAPE/+GINB/6OU+Nn/h07/wD+Ko/4Yg0H/o5T42f+HTv/AP4q
vbKKAPE/+GINB/6OU+Nn/h07/wD+Ko/4Yg0H/o5T42f+HTv/AP4qvbKKAPE/+GINB/6OU+Nn/h07
/wD+Ko/4Yg0H/o5T42f+HTv/AP4qvbKKAPE/+GINB/6OU+Nn/h07/wD+Ko/4Yg0H/o5T42f+HTv/
AP4qvbKM9qAPE/8AhiDQf+jlPjZ/4dO//wDiqP8AhiDQf+jlPjZ/4dO//wDiq9szXnP7UH7VPwC/
Y0+Dup/Hj9o/4j2PhnwzpSZmvrxvmlkIO2GJBlpJGxhUUEk1MpRhG8nZFRjKUrRRzP8AwxBoP/Ry
nxs/8Onf/wDxVH/DEGg/9HKfGz/w6d//APFV+cfjz/g9G/4Jv+GfFt7oPhL4GfFfxJpttIFtdcst
NsbeK7XaCWWO4uUkXBJX5lByM9MGvrj/AIJwf8F4v+CfH/BTjWbfwB8E/iDdaN43ks2uW8D+K7UW
t86oN0ghIZo7govzHy2YgZPRWI0pxlUV4rz8++2/r26mcpRpu0n/AJffseyf8MQaD/0cp8bP/Dp3
/wD8VR/wxBoP/Rynxs/8Onf/APxVeofED4h+CPhR4J1T4lfEjxRZ6LoOh2Ml5qurahMI4bWBBuZ3
Y9ABX5R/GD/g8r/4Jn/Dzx1deFfAvwv+JnjewtwAviDRdLtLe2mbJ3BFuriOQgY+9tAOeM1nzx5+
W+v9fdsackuXmtofoZ/wxBoP/Rynxs/8Onf/APxVH/DEGg/9HKfGz/w6d/8A/FVxP/BN3/gr3+xX
/wAFSPC93q37M3jy4/tjSoIZNc8J65a/ZtRsN6KSShJEiBiU8yMshZTg9CfqEMuOtaShKm7SRnGc
Zq6PFP8AhiDQf+jlPjZ/4dO//wDiqP8AhiDQf+jlPjZ/4dO//wDiq9s3A85oz2qSjxP/AIYg0H/o
5T42f+HTv/8A4qj/AIYg0H/o5T42f+HTv/8A4qvbKMjOM0AeJ/8ADEGg/wDRynxs/wDDp3//AMVR
/wAMQaD/ANHKfGz/AMOnf/8AxVe2Zz0oyPWgDxP/AIYg0H/o5T42f+HTv/8A4qj/AIYg0H/o5T42
f+HTv/8A4qvbMjGc0bhjOaAPE/8AhiDQf+jlPjZ/4dO//wDiqP8AhiDQf+jlPjZ/4dO//wDiq9sy
PWjcPWgDxP8A4Yg0H/o5T42f+HTv/wD4qj/hiDQf+jlPjZ/4dO//APiq9s3D1o3D1oA8T/4Yg0H/
AKOU+Nn/AIdO/wD/AIqj/hiDQf8Ao5T42f8Ah07/AP8Aiq9syPWjI65oA+T/ANrr9mO5+Ef7KHxO
+K3gj9qD40W+teGfh7rWraRPL8Tb2RY7q2sZpomKMcMA6KSp4PQ19SeHria60KyuLiXfJJZxs7Hq
SVGTXlv/AAUEI/4YJ+N3P/NIfEv/AKa7mvUPDA/4pvT+P+XGH/0AUAXq/kr/AODs/wD5TVeOf+xV
8P8A/puir+tSv5K/+Ds//lNV45/7FXw//wCm6KgD7e/4MZ/+QV+05/18eDf/AEHW6/favwJ/4MZ/
+QV+05/18eDf/Qdbr99qACiiigAooooAKKKKACiiigAooooAKKKKACiiigAooooAKKKKACiiigAo
oooAKKKKACiiigAooooAKKKKACiiigAooooAKKKKACiiigAooooAKKKKACiiigAooooAKKKKACii
igAooooAKKKKADI9a/mP/wCD105/4KVfDfH/AEQ2y/8ATzq1fsp/wXg/4KzXv/BIr9kbTfjH4L8F
6P4l8YeKvFcOh+HdF1bVPJRF8iaee9aNf3k0cSxLGQuAr3MO44O1v5X/APgov/wUs/aX/wCCo3xh
0f44/tSXGgya5ofhqPQrFvD+k/Y4fsiXE9wu5N7ZbfcSfNnpgdqAP0i/4Mlf+T7/AItf9kj/APcp
Z1/S1X80v/Bkr/yff8Wv+yR/+5Szr+lqgAooooAKKKKACiiigAooooAKKKKACiiigAooooAKKKKA
CiiigAooooAKKKKACiiigAooooAKKKKACiiigAooooAKKKKACiiigAooooAKKKKACiiigAooooAK
KKKACiiigAooooAKKKKACivD/wBoz/gpN+w3+yV8b/A/7OH7RX7Ruh+F/G3xGcL4T0G8jnd7hTKI
UkmeKNo7ON5SY45LhokkeORUZjHIF9ueWONS7uFVRlmPQCgB2ecUA56V+Jv/AAXt/wCDnPxL+x18
bNP/AGav+Cdfi7wrr3iLQZZh8RdavtPXUbK0n4VbCMq6qZkIbzME7G+Q4YMB+r37DXxe8X/H/wDY
1+Fvxw+IDWza54u8B6Xq2rtZweXCbie2SSTYmTtXcxwMnAoo/vsO60fhTS9b31Xlo9f0Cr+5rKnL
dpv0tbfz1R6kJEPQ0oZSMg1+d3/Bc3/gvv8ADT/gkdpmjfDTwf4Kh8bfFXxNZveWHh+S88q10qzB
KrdXbLl/3jgrHGoy2yRiyhQH/MO1/wCDn3/gup+z7ceG/jl+1V+x/axfDTxBMrabLrHw01DRbXVo
XXeotb+T5JG8v5lK7gRyQRUU6kat2nona/S+1vv09dOjKqQlTSvu1e3W3e3+fSz2aP6TgQehoJA6
15B+wp+2Z8KP2/v2V/CP7WHwZllGi+KtP81rG5ZfP0+6RjHPay4ON8cqspxwwAYcMK4X/gqd/wAF
O/2ff+CXv7M2rfGj4t+KrU69Payw+CfCccym81zUNn7uOOP7wiVirSSkbY16ksVVqxL+q83tN106
t9l3v0tv0Jw/+1cvs+v9O/a3W+3U+mN65xmlBB6V+Sv/AAbP/wDBZX9sv/gq14x+L2j/ALVNx4Xe
38F6fo8+iL4d0P7GVa5ku1k3nzG3jEKY6Y59a/WpcgYNa1KUqXLzdVf5MiNSM5Sivsuz+5P8mFIH
U9DS1/PL/wAFZf8Ag5x/4KJ/s0/8FGPiR+zJ+yY3g248L+D9VTTbOPUPCLXl088cCG4ywkUnEhde
nG2ueVSMasafV3fyVrv8V95vGnKVNz6K347fr9x/Q0SB1ozziv5hfhH/AMHUH/Banxn8VvDPhDxB
4f8ABosdU8QWdpemP4cyowikmRHw3m8HaTz2r+nSzkeWCOWT7zRgt+VdDpSVFVOjbX3Wf6mHtI+0
5Otrk1FIWAODSbxnFZljqTeo70bh6V8A/wDBw9+2z+3H/wAE9P2O9J/ak/YxuvDvlaT4mjs/Gtv4
g0M3uLS4GyGaPDrt2zBVPqJc/wANZ1asaMeaXdL72kvxZpTpyqy5V2b+5X/TQ+/9w9aCQOtfA/8A
wbyf8FT/ABz/AMFU/wBim++JPxsk0pfiF4T8V3Ok+KItHtPs8MkbBZ7WdItzbFaJzH15aBz3r3H/
AIKr/tqQ/wDBPz9gL4k/tU2xtm1bw7oLJ4Zt7xd0c+qzsILRGXILL50iMwH8KtWmK/2OLc+iT01v
dJq3m7qy3voZ4X/apKMOra18m07+Stv21PoYMp6GlBB6V+UP/BtX/wAFRP8Agot/wVQuviR8TP2q
tQ8J/wDCFeFI7XTdHj0Dwz9kluNTlPmOTJ5jfLHCBlccmYHPy8/q4gIHIrSpTlSspdUn9+34a+jM
6dSNS9ujt939W9UOooorM0CiiigAooooAKKKKAPgX4Mf8FUf2NP2L/2Qvhb8P/i74/ubnxF/widn
JdaB4fsTd3NpHIHZHm5VI8hQdpbfh0bbtZWN7/iIj/4J4/8APXxx/wCEyv8A8er8z/2iv+Ccn7Y/
iTQPCf7QXw3+D3iLxx4X8V+FtLNjeeHLU6jdWsqWoie3ltoE86NUMB2vsMexogZC5Kjyr/hgP9uv
/oy34sf+G71P/wCMV+U5vxXxThMyq0aVC0YyaXuSd0no731utdND+/vDz6P/AIC8QcFYDMcdmjlX
q0oSqWxFKCjUlFOcOVxvHkk3G0ve01P2F/4iI/8Agnj/AM9fHH/hMr/8eo/4iI/+CeP/AD18cf8A
hMr/APHq/Hr/AIYD/br/AOjLfix/4bvU/wD4xR/wwH+3X/0Zb8WP/Dd6n/8AGK87/XTi7/nyv/Bc
v8z7T/iWf6O//Qwl/wCFVL/5E/YX/iIj/wCCeP8Az18cf+Eyv/x6j/iIj/4J4/8APXxx/wCEyv8A
8er8ev8AhgP9uv8A6Mt+LH/hu9T/APjFH/DAf7df/RlvxY/8N3qf/wAYo/104u/58r/wXL/MP+JZ
/o7/APQwl/4VUv8A5E/YX/iIj/4J4/8APXxx/wCEyv8A8eo/4iI/+CeP/PXxx/4TK/8Ax6vx6/4Y
D/br/wCjLfix/wCG71P/AOMUf8MB/t1/9GW/Fj/w3ep//GKP9dOLv+fK/wDBcv8AMP8AiWf6O/8A
0MJf+FVL/wCRP2F/4iI/+CeP/PXxx/4TK/8Ax6j/AIiI/wDgnj/z18cf+Eyv/wAer8ev+GA/26/+
jLfix/4bvU//AIxR/wAMB/t1/wDRlvxY/wDDd6n/APGKP9dOLv8Anyv/AAXL/MP+JZ/o7/8AQwl/
4VUv/kT9hf8AiIj/AOCeP/PXxx/4TK//AB6kP/BxD/wTxJ3Cbxx/4TK//Hq/Hv8A4YD/AG6/+jLf
ix/4bvU//jFH/DAn7df/AEZd8WP/AA3epf8Axij/AF04u/58r/wXL/MX/Es/0d/+hjL/AMKqX/yJ
/Rr+zn+0x8Ev2rfhvD8VfgR46ttc0d5mt5pIVZJLW4VVZoJY2AaOQBlOCOQwYZUgn8Uv+D3hfiz/
AMIR8CpNOW8/4Qb+0tXGqNGT5H9qbIPs4k/2vKFxt9t9foh/wQy/ZA+On7I37Lut6X8fNGn0XVPE
/ig6pZ+HpbyKU2dv9mhjV5BGD5c0hQ7kLsQqRghGDrXQ/wDBUj9qj/gkV4N+G0/7NX/BTv4ueBhp
3iT7NnwTqzS3upsJJGWC6S0s1ku4U3owFyEVFKtlxzX6fgamMzDLaFWvDlqtpuOqu+1nrd7pbp27
H8DccZVw/wAM8bY/L8nxH1jCUpSjCqnGV421fNG0ZcrbTkrJ2bWjPzP/AOCNv7Uf/Brjffst+B/g
t8ZPgZ8KfD/xGFja2/iq++NngW21F9R1ZoVW4uV1O9imjht2dC4VpIYo9+FVeSdDRv8Ag2BtL/8A
bd0D/goD/wAEsf20/AGi/DWx8W2fiDwbaaXeXGrR2/kSqZoIbyCR0liLLImN7YDFCcDFbH7S3/Bl
n+zB49WTxF+yH+1N4j8H/ajA9pp/iexTVrRItvzsHQxSsWOCOcD3r8yde0L/AIKG/wDBsp/wUS0v
w1B8U7f9/Ja6hd2+galLJpPizR/OZfLubdwuH2hxhlLRMx2OfvH3o4inPMIVZe5Pm93+W+jtbsrX
S3STstGfAujOOBlTj78La97bXv3d9+rer1P6Hv8Agvd+xL+1n/wUH/4J+337Mn7IvirRdN1rVPEl
hca7Drd/Jax6hp0JdntxKittzL5MhyCGWIr/ABV41/wSM/4N0f2Rf2V/2LV8Fft0/st/Dfx98T/E
El1L4y1nXtMh1eOzi3yJBBYzTpm1VYSGMkIjcuxJY7E2/o54A8f6N4++Gei/FG1b7Lp+taHb6pGb
lgvkwzQrKNxPTAbn6V+BH/BdD/g4M+KH7YXxDv8A/gmD/wAErdP1XV7XWL5tC8ReLPD8LSXfiOVj
sksbBVGVt85V5uN4DYwnzNyyUsPUqUIR5qlR2a32sreS0V+723s+mEoYinTrTlaEFdPbe7v5uzdv
x2TXzT/wRB03R/hn/wAHKS+Av2QNduLj4e2vjjxVptlPDO8i3PhyMXQhLseXT5Lchm6naepr9ev+
C6f/AAXz8bf8Efvi94D+Gvhn9nTSfGtv4x0ObULm+1LxBLZtabJ/K2hUhfcMc9RVP/g3b/4IOXP/
AAS68D3vx4/aJuNP1D4weLtPSG6trFhLD4cs22ubNJf+WkxbHmuvyZXapYDe3wH/AMHtwDftR/BR
XbAPgW83N6f6ZV4pyw9PC4ZS5nH3ZPe+knvrfW12nveza1bwyjiq2JxDjyqSbitrarW3za9EtD0L
9q3/AIOp/wDgod41i1D4sf8ABOD9heS++EXhWNovEnxG8S+B9V1SxadY42kZp7Z4YbONCW/1jlmV
1JCdD91f8EJf+C9HgH/grr4X1jwF4z8GW/g/4qeFbNLrWNDtbkyWmo2bNs+12rN82FYqrxtyhdcF
gcj6Q/4JzfCb4V+Ev+CcHwl+F/hDQLCTw3cfDHTVmtY7ceTdC4tEeYsuOd7O5OeTk5r+eP8A4IW2
dn8Gf+Dk+5+HfwxnW10SPxL4o0qO3t8FDZqs+2MY42jauMdMCumMadPNJYGSvdSs+qcXb7m2tNdL
9UmckpSqZbHFx0acbrpaS/Oyeumtns2j+pwEHoa8D/4KU/8ABQD4R/8ABM39k7Xv2q/jBaXV9a6a
8dppOjWLAT6rqExIhtkLcLnDMzH7qIzYOMH3pB3r4p/4L6/8E3PiD/wVA/4J/wCqfAj4P6vaWvjD
R9Zt9f8ADNvqEwjt7+4t0kU2rueIzIkrqrn5VfbuIXJHn4qVSNFuG+myu7XV2l1aV2tHr0ex3YeN
OVZKe2v32dk32bsntp1W5+VNt/wc2/8ABfX496fffGT9lj/gm5ZX/wAPmkk+yahp3wr1/Xbe3EQ/
eh7+3ljicqQS3yrt79M19yf8EIf+DjDSP+Cp3jO8/Zr+Ovwys/BvxQ0/SmvrNtJuHfT9cijAE5iW
TLwSqcuY2Zht6MSpr8cvhV/wUG/4OAP+CHdnbfs8eJvB3inwz4c02G8ttF8L/EDwP9q0oYmV5p7O
5VQLhVbgPFPJEBIcdQR+hf8AwQV/4Li/sd/tbfta6f8ACP4r/wDBPj4XfDX4x+Ixc/2H8SvAvhOy
gbVZzEGminl8oXEcsxEx3CRlbKqQOWPoYeNKpJxp+9Fp2/mvZ2s9n6X121e3FiJVKcOafuyTXpa6
3Xppe2m+iP0V/wCCvn/BWr4Nf8Ek/wBniP4s+PtIk17xJrk72fg3wnbz+U+pXIXJZ3wfLhTgu2Ce
QACSBX44Xn/B1P8A8Fw9T8I3n7T3h/8AYT8NR/B+LV2P/CRN8Odbm063t/tAQWz6sJ1tzICyxeZt
GXI+QE7aw/8Ag9S8VeItS/4KA/C/wPfvKNH0/wCFqXdmvO3zp9QulmI7Z2wQ5xz0z2r+hj4f/Ab4
Hp+ydo/7Nln4G024+HsngSHQv7Ba3C2s+ltaCEwsox8rRk56E5J681x4eNSpg54q+vO4xT291tO+
+9uz3dvhd+rEOnSxVPDNaOPNJrfVRenyl36eenzz/wAEX/8Agsb8Lf8Agr78DNU8c+H/AAhJ4W8X
eFruO28XeFZLr7QtsZATFNFJhd8ThWAJAIKMCK+Lf+Ctv/Bzz8Xv2f8A9rO+/YQ/4Jvfs+WPj7xz
pOox6bqGrajp91qAm1HIL2VpY2hSW4cDKlg4ww4DAV+nn7JH7D/7Ef7GvhySw/Y+/Z+8G+Eba6j8
m81Lw/ZI11eRhywSa8YtNOqsSQskjBe2K/JL9rr/AILFf8EyfgH/AMFH9Qk/4Jwf8EtIvi5+0VpP
27RofGHg/SntYZ9SYsJljtbJHfUXJeVZLjy1kJUhXdcGrrSp1MZCMbpWbcVu2ktvK+/qlrazijGp
HDTcrN3STeyTfXztt6PbdeTeFf8Ag7S/4Ki/sv8Axy0/wb/wUl/Ya0nRdMvLaOe40P8A4Q/VPDes
R2ryFftcSX8snmr8kgA2qrMpG/giv3O+L/7VOh+D/wBhbxP+238NtPj17TdM+FN5420G1nkMK6hD
Hpr30KMwBMYdQoJwSuehxX8vv/BwP+0//wAFNP2vb74T/Gf/AIKB/sZwfBnSrjTdUt/AGi3Fo1vq
E4jmiW8a4huH+1wjesRRZ4owVbem9W3V+9Hhb/lWLtf+zI//AHVDSrykskxFe1p020rek3r5rlXp
dp+WuFpxlnOHpbwqWun5SinZ9tWn/ndv4X+F3/B4/wCPvi78MtU8P+C/2CptY+MOp6xBp/w+8C+F
tQu9SGoKyM808oS3EjbAMLFErM5znaATXA/s3/8AB3J+3h8MP2q7P4Mf8FKv2WPDuhaTLqEFjrdj
p/hu/wBD1fQmkdf38kN5NIXAVslGWM4OQexw/wDgyP8Aht4Q1z9pH42fFDU9Ft5ta0DwjpdlpN5L
EGe2iuricz7CeVLfZ4wSOoGOhNcT/wAHo/hzR9J/4KS/DvW7CxSO61T4S2r30qrzMyajexqT6kKA
v0A9K6JRWHxmHi1f2jSa6JNNq3qldvvLS3Kr89KMsVRrxTt7PVPq7uP5cySW1lre5/QR+3Zqthrv
/BPb4ya1pVws1refBnxFPbyr0dH0m4ZSPqCK9a8Mf8i1p/8A14w/+gCvnn46D/jUP41Yf9G46n/6
YZa+hvDH/Itaf/14w/8AoAqa0FTrSguja+4ihUdWjGb6pP70Xq/kr/4Oz/8AlNV45/7FXw//AOm6
Kv61K/kr/wCDs/8A5TVeOf8AsVfD/wD6boqzNT7e/wCDGf8A5BX7Tn/Xx4N/9B1uv32r8Cf+DGf/
AJBX7Tn/AF8eDf8A0HW6/fagAooooAKKKKACiiigAooooAKKKKACiiigAooooAKKKKACiiigAooo
oAKKKKACiiigAooooAKKKKACiiigAooooAKKKKACiiigAooooAKKKKACiiigAooooAKKKKACiiig
AooooAKKKKACiiigD5w/4Kk/8Ey/gn/wVd/Zh/4Zl+N/iLXNGtbTxBba7outeH5kW4sb+COaJX2y
KySoYrieNkYYxJkFWVWH8q3/AAWq/wCCTU3/AAR6/aT8N/s8T/HpfiEfEPgeHxF/a6+FzpPkeZeX
dt5Hlfabjdj7Lu37xnfjbxk/2cV/Mf8A8Hrv/KSr4b/9kNsv/Tzq1AGt/wAGSv8Ayff8Wv8Askf/
ALlLOv6Wq/ml/wCDJX/k+/4tf9kj/wDcpZ1/S1QAUUUUAFFFFABRRRQAUUUUAFFFFABRRRQAUUUU
AFFFFABRRRQAUUUUAFFFFABRRRQAUUUUAFFFFABRRRQAUUUUAFFFFABRRRQAUUUUAFFFFABRRRQA
UUUUAFFFFABRRRQAUUUUAFI2ccUtIx4oA/nE/wCCvun6h+1f/wAHYnwv/Z7+IeuzQaLoep+DtH0i
bTYY0mt7XYuqEbipDk3NzMcsCdrbRwBj9cv+C3v7K37b/wC2h+yFb/s+fsJfEmHwn4h1vxJbpr2t
XXiCXTYIdMCuZRLLAjzFCwQbYkZjnpjJr8gv2AB4T/aY/wCDv3xp49sLZfGGg6X4z8U6nZ6kYXuI
bP7NaTR28+4j90I5/LRGOAH2AckCv6RQoYYqKlONSPLLa6frZp29Haz8i6dSVOV472a+9W+/t5n8
jP8AwXW/4IzfDr/gj74S+EHhDRvihqHjLxV4tstQufFevXFqLa2eSN4wkdvbhmMaKGPLOzMckkAh
R/TZ/wAErRj/AIJrfAcf9Un0L/0hir8Z/wDg98G3xx8CQP8AoFat/wCjIa/Zj/glf/yjX+A//ZJ9
C/8ASGKtsHUnVy+u5f8AP1L0Vp6GWJpxp4uil/z7fzd46n81f/BUn48fDDxX/wAHHvib4h/tUXFw
3gPwf8SrO21qEQ/aH/s2wWP90keRuLbMBM4Jbk9TX2d8TP8Ag7L/AOCdH7Y+r/8ADN37Y3/BMnVt
S+C82rL5epXXiWC+uYo4n/0e5fTVgiVCBhmSO6coMhfNIAPxD/wVO+CXg7wx/wAHG3iXwP8AtHWv
2fwh4k+LenX2qNcNtSXS7t4X3Fvl+UqxBOeOeeK/Xn/g52/Y2/Yu0H/gkRq3jnQ/hP4U8Pap4Pu9
O/4QfUtF0uC3lBeRI/IV0UF0ePqCTkKDXHRqexyOhUmuaKe3958nM31unayXW+zsdVaKq5xVpwdn
ZWfZe9ZLy7vtY/QD9gnwt+xj4Z/Zc8N3H7AOieHbH4XaxC+p+H18L5+yymZt0j8ksH3ZDK3zKVKk
DGB+Mnx0/wCDb79pP4uW3x8/4KHf8FRP2lbzWLjR9A8Ta14E8E6VrMl5cRxwxXEtkt3csPLgjRVR
hb2+4H5d0ineh+jP+DNDxH431f8A4JkeJND8Q/aG0fS/iZepoMkzEqFe3geZEz0USHdxxudu+a/Q
z/go+oH/AAT5+OBH/RJfEP8A6bp61zqP1enUrQbvGm3FvW3NBSXzVkk/uSMsql7eVOlJKzmk7aXt
Jp/J6tr8Wfij/wAGOn/JRP2iv+wL4b/9HahX9DFfzz/8GOn/ACUT9or/ALAvhv8A9HahX9C5bBr0
sbtS/wAC/U4cN/Frf4v/AG2JBqOp2Wk2FxqmpXKQ29rC0s80jYVEUEsxPYADNfx1/si/8FQPih+z
p/wVR+JX/BQD4MfAhPiR4w8TX3iO58NabdC4kitGv7zebqSK3XzZUW3aSPYrR/6wEthSrf1+fE7x
r4d+G/w48QfEPxha3E+k6Ho11qGpw2dk1zK9vDE0kgSJctI2xThACW6DrX5x/wDBET/goV/wR1/a
7+P/AI+8F/sAfsgWfwv8WWFn9uvtQufC+n6fNr9qZmVpYPIleQqCQzKwUgSLkdh5tGMpY9yi9Ywk
rLdKW7fk0tOqs2r7rvqSjHB8slo5xd3teO3zu15aq/n87f8ABOf/AIO89R+KP7RFn+zn/wAFHP2d
dK+Hkmtaitnp/izw2bqGDTLh9ixQ3tnds8iozFszrJ8hKAxFS0i/uDbTR3EazwSK8bqGR1OQwPQj
2r+ab/g8+0P4QaL+3F8MdQ+Hdhp9t40vfBcs3ixtNjVZpT9qxaSTbTzIR5mCRu2heSMY/oL/AGJW
8YN+yB8MG+IEjPrR8B6UdTZs5M32WPdnPOa3oyjicD7bls4ycX2dm1f/AMl19V11eNaMsPjFSvdS
ipemkXb/AMm/D5Hp1xLHDG008ioiqWZmOAoHc+1fzU/tcf8ABSf/AIKef8F5/wDgotq37D//AATQ
+J194X+Hum6pNHo9xpOsy6VDLY2soR9Zv7uEGYRMxDqiAttdEWN3OD/Rn8adF1vxJ8H/ABZ4e8NS
MupX3hm+t9PZVBIme3dUIB4PzEV/ID/wRE/Zv/bj/aL/AGsNd+Df7DP7Ydn8FfH3/COTSXF3fa7e
afLqVvFKvm2qG1ikd2U4coQMBSe1c1GPt8x9nNNxjHmt3fvO78o8t35PvY6KkvY4Fzi0nKSjfstN
PWV9H/d6ps+pvGfxq/4Ljf8ABtT+014OH7T/AMeZPiJ4H8V3H2me1/4Sy71nSNbhjMQuYY5b6JLi
3uI1ZedigbwRuBzX74/tQfDrwF/wU8/4Jn+JPCXhxUutL+KPw5a60BmYMVmlgE1scjusmwEjoQa/
F/8Aaz/4N3P+Cwn7RuqeFfhv+2n/AMFfvhX4ovmupm8GaH48+IGqyTyzOFWT7JFPabnY4QHYCThf
av26/wCCbH7M/j/9jn9hj4a/sw/FLxFpura94J8Mw6Zf6jo80slrO0ZODGZUR9uMdVFbzgsTls6d
V63tFrflad/nH3fTpa5jGX1fHQqUlpa8k9rpqz+avfv8kfz+/wDBor+0zq37M/8AwUl8WfsfeO7h
7KHx/pM9i1nP8uzVtPdnQYPO/Z5649zX0n/wen/thRad4D+Gv7D3hvWFNxql8/iXxHaxyfMIYwYr
UMB2LNIwz12+1fHf/Bc34ceJf+CTH/Bfqz/au+G2mvb6VrniDTviHoccI2rKzSgajbZ6fPNHcZHZ
bhaVb6x/4OBP+Dkm21DSI5NU+G3/AAlUMm24jIU+FtJCl8g/dW4KHg8g3YHaop3zalhIPR3an5Km
73fpJ+jUHYqpy5bWxM1qmk4d3zq1vnFL5yR+6f8Awb+/sYn9iX/gl58OfAer6XHbeIPEWmr4j8Sb
Y8P9ovAJVR8gHckRjUg9CCK+06itIILWBLa1hWOKNQkcaLhVUDAAHYYqWujEVvb1pTSsm9F2XRfJ
aHPh6fsaMYPfr5t6t/N6hRRRWJsFFFFABRRRQAUUUUAeI/8ABOBP+MF/hhz/AMyrD/Nq9s2n+9Xi
f/BOBj/wwv8ADAf9SrB/Nq9uoAbtP96jaf71OooAbtP96jaf71OooAbtP96jaf71OooAbtP96jaf
71OooAbtP96jYe5p1FADdmOhr8jf+Dn3/giJ8Vv+Civhrw7+1T+ypokeqfEfwPpEmm6n4b81I5db
0oO8yrCzkAzxO8pVM5cSsoy20H9dKaEA6E1jVoxqpa2ad0+z2/JtPyZpTqypt9mrNd1/w6TXmj+Z
f9nn/g4B/wCC7v8AwT++HNp+yb8Uf2NpPFt94Oiisbe48feB9X/tKzt1jXyreR7aSISBUK4ZwWxg
EnFc38EP+CdH/BWn/g4R/bs0n9qX9tH4f6r4R8ByzwSat4n1jRn06zt9JilYix02CTDzSHa0YIzt
J3yN03f1GbBS7B2rqVTmrKtUXNNa3e1+ra6/1vdmLjy0XRpvli9NO3b+vK2yPy5/4Oev2hvjD+yr
/wAE0dF/Zx/ZN8I66+o/EC+Tw003h7T5riTTtDt7bM6gxglC48iEH+6745Ffz8fsF/tE/wDBRr/g
m7471L4n/swfAO+s/EWpWi2zaxrvwsbUbi1iBJZYGnhbyd2RuK4LBQCcV/aZsA6E04DHArCmqlOt
Uq8zbm9/KyVvS936tmk3CVGFJRsorbpe97/dZfJH8+v/AASH/wCC4P8AwW2/ai/4KL/DH4DftO6f
MngXxFqlzD4gZvhalgBGllPIv78Qr5f7xE5yM9O9cb/we4gn9qH4Kj/qRb3/ANLDX9He0ZzX8+X/
AAeTfs/fHv4y/tK/B3U/hF8EfF3iq2s/BV5HeXHhvw1dXyQObvIV2hjYKSOcHBxU4qUak8PHl2k7
vveMt/TY2wceV1pN7wtb0a/P9DyXwv8A8FVv+C/X/BMP9kjw5+yFqH7O1pr2i6z4PhuPhv8AEYeG
73Up4NLuLaN4vs00DiKRohKOJoyyN8pGAK+kv+DWH/gjd+0n8J/i9r3/AAUr/bR8GXnh7VNUsJ7X
wPomvQlNSuZLly11qU8bfNApX5Iw3zP5jvhVCGT9gP2GtK1PRP2MPhLout6fcWd5afDbRIbq0uoW
jlhkWxhVkdWAKsCCCCMg8GvVQuDnNejVl9XxlWS1neUVLyu1821o35t2vZrz6a9tg6cNo+7Jrzsn
9yfTtpte6KpBya+NP+C6n7F37WH7bf7D174H/Yr+M2seEviBoGqxazpFrpfiGXSxrojR1exe4jZf
LZlcmMswj8xVDlVJdfs2ggHqK8+rTVaHK3bVPTyaa/FHZTqOnPmSvv8Ac1Z/gfzC/AH/AILVf8F2
/wDgmp8O739jT42/sd3vj2TTZJBn4qeEtWv76KCUEmJpopVFxE2SQXL8HAO3AruP+CBX/BJ39tT9
pf8A4KTWX/BUD9pP4HN8MfBelaxN4k062XQxpMWqXsoJht7GzwrJbKH3F9oQBNoJYkD+kDYPU0bB
610UakqdZVpazSsnt+H4rXfe5z1KaqUXRTtBu7X6X/B+W1tz8of+DoP/AII1/FP/AIKMfB/w7+0H
+zJoP9r/ABF+HNtPDJ4diYCbWtLkIkeKHJAaaNxuROr7mUfMQD+aeif8Fwv+C83wn/ZXk/4Ju3H7
MWpx65p2l/8ACI23iu88B6kfENlFtFusAO7yTKqfuxI0ZcE5zuAI/qL2+9J5YrmhSUYTpN3pzd3H
z/4N303b6No6JVOaUKi+OCspeXn32X3Lsj8j/wDg1+/4JTftZ/sX/ArxX8VP2vtW8S+H9U8Z2Z0/
wz8OdS1eVo9Csi2+W6ktd5jhuZpNvGA6rHzguRX5S6z8L/8AgqJ/wb/f8FStc+OHgb9nm98STXGp
asmh6rdeGrnUNK8RaZcSB2ZZIMMrYePdtdXVsg9xX9ZRQGjYDW9Sc5YqNeLtaLjbyf67373em1sY
QhHDypSV7tSv5r+tOqstd7/ye/8ABXfRv+C2/wDwUe+F3h3/AIKBftk/s23HhvwbY6gmi+B/B2j6
HcQzQR3MImkuo7UiS4MLmNMzzNliyKm5VOz9svgF4pv/AIpf8GxLWOn+GtRh1Wx/ZP1Tw9caPNYS
pdLe2Whz2TxeUyh9xeHgY53DGciv0Q2DOcmlCgVnUjGWBrYSKtGevmnytXfe7k29t/I2o1J08dRx
UtXT6dH7yena1kuvXvp/P/8A8GVPwz+JPw8+JXx+m8e/D3XNDW60PQFtm1jSZrYSkTXuQpkUbsZG
cdM159/weVfCj4p+P/8AgoB8L9V8C/DTxBrVtD8J4YprjSdHnuY0f+1L07S0aEA4IODzg1/SBsHr
S7B61tWqe2xFGrt7Np272i18tyMO/q8ay39p+GsX/wC2/ifOHx8gntf+CRnji0uYGjkj/Z01RZI5
FKsrDQpQQQehzX0F4Y/5FrT/APrxh/8AQBXl3/BQUbf2Cvjcf+qQ+JR/5S7mvUPC7E+G9P8A+vGH
/wBAFFSftKkp92395lRp+ypRh2SX3F+v5K/+Ds//AJTVeOf+xV8P/wDpuir+tSv5K/8Ag7P/AOU1
Xjn/ALFXw/8A+m6KszQ+3v8Agxn/AOQV+05/18eDf/Qdbr99q/An/gxn/wCQV+05/wBfHg3/ANB1
uv32oAKKKKACiiigAooooAKKKKACiiigAooooAKKKKACiiigAooooAKKKKACiiigAooooAKKKKAC
iiigAooooAKKKKACiiigAooooAKKKKACiiigAooooAKKKKACiiigAooooAKKKKACiiigAooooAK/
mP8A+D13/lJV8N/+yG2X/p51av6cK/mP/wCD13/lJV8N/wDshtl/6edWoA1v+DJX/k+/4tf9kj/9
ylnX9LVfzS/8GSv/ACff8Wv+yR/+5Szr+lqgAooooAKKKKACiiigAooooAKKKKACiiigAooooAKK
KKACiiigAooooAKKKKACiiigAooooAKKKKACiiigAooooAKKKKACiiigAooooAKKKKACiiigAooo
oAKKKKACiiigAooooAKyfH/iSXwb4F1rxhDaLcNpOk3F4sDNtEhiiZ9ucHGduM1rHkYr45/4K8f8
FA/2c/2df2M/jd4CtP2wvh14X+LNp8K9Yl8N+FdQ8aabFrTXj2MptfKsZpPNkd227F8tt5IwDQB+
Uf8AwZv+Fdb+N/7f/wC0l+2g81rp9rF4bSxvNDDM8gn1vVXvkKPgApENLlQ5AJMqEDg1/REBjgCv
xL/4Mkvhp4D0L9jv4w/Ga2vpF8TeKPidBod9byXa7GstN06G4tykeMhvM1S73NkggIMDac/tpQB+
S3/By7/wRu/bL/4Ko+J/hfqv7Kln4Zli8JWN/Fq3/CQa79jIaV4ymz5G3cKc9MV+iv7DXwi8YfAD
9jX4W/A/4gpbLrnhLwHpek6utnN5kQuILZI5Nj4G5dynBwMivVPwooo/uaMqUdpS5n66/hqwqfva
kZy3iuVemn+R+bv/AAXd/wCDf7wJ/wAFZrPSvjD8M/GNv4N+LXhuxNna6tdW5az1qzyWW2ugo3qy
MSY5VyVDsrBgVKfmvoH/AAa/f8Fxf2jbvw38F/2xf2w7eP4a+HSq6bDqnxFv9eg0qFQEC2li+Ejb
yxtXG1RgAkCv6Sse1GB6VFKnGle2zd7dL739bu/r6sqpOVRK+6Vr9bdv09NOiPH/ANg/9ij4Nf8A
BPX9lzwv+yl8CrO4XQ/Ddu/mX18wa51G6kcyT3UzAcvJIxOBgKNqqAqgDY/bF+GPin42fsm/Ez4O
eB1t21nxV4D1bSNJW6m8uI3FxZyxR72wdq7nGTg4FekY9qCAeop4qP1yE41X8aafzVv+GDDv6rKM
qa+Fpr1Tvr3137n5J/8ABsz/AMEbP2zf+CVPi74u6z+1baeGIYfGmm6PBov/AAj2u/bCWtpLtpN4
2LtGJkx1zz6V9bf8FtP2RPj1+3N/wT08Xfs5fs2XNlD4u1i8sX0+TUdUNnEFinV3zKASPlB7c19b
YA6CjA9KrFf7XTUJ7JJaeTuicP8A7PVdSG7d/wAEvyR+f/8Awbz/APBPD9qL/gnT+xl4m+B37Yc2
k3eu6t44udSt107WjqMTWclrbxBWdlHVo3yuOn1r8/8A9tz/AINPv2sfhV+03c/tK/8ABIX4+w+G
47zWJbzS9Gk8SXGi6h4aMu4ulrewcmEbiiDIcIwUlsFj/QBgelGPanWbrV41npJJJNdkkrfgvntY
Kf7ujKktYtt2fdtv9X8j8If+Cd3/AAatftH67+1BYftff8FdPj3H4w1DTNWTUJPDqa5PrF1rdzEw
MTXt9cctFkKSo3MwXaSoOa/dq2ghtolgt4ljjjUKkaLgKB0AHYVJgdMUYx0FW6knTjTWiWyXnu/U
lQXtHN6t9X26IbIOc1+HP/BVH/g1r+OPi/8Aap1L9uD/AIJYfGW18IeJdY17+2rnw5Nq02lSadqb
yb5buwvYBmEFyZNnBVidpxgD9yCAeoornlTTqRqLSS2a36XXzsvuNYzapuD1T3T/AAfqv60Z/O58
HP8Ag1l/4Kq/tX/H7SviF/wVO/bKuLvSdFeFW1Kbx1e+ItZubUF2a3t5pz/o43BeS2AJCQCRg/0C
/DT4b+EfhF8O9E+F3gTTfsmjeHtLh0/S7beWMcMSBFBJ5JwOSeprewPSiuj2kvZ+zWivfTq+7/rq
+5jyL2ntHq7W9F2X9dF2PzP/AODkT/gjn8V/+CrHwa8D3n7NlnoP/Cf+Ddcl8uXXL4Wsc2nTp+9i
83a3R1jcDHJFeff8G2P/AAQl+PP/AAS/8a/ED41/tbW3h/8A4SzXLGDSfDseg6sLyOCy3eZMxbYu
1mcIMei1+uOB6UYA6Cs8P/s0puH2r/K6SdvVLX1Zdb/aIxU/s2/B3V/R/kgCgdBRRRQAUUUUAFFF
FABRRRQAUUUUAeK3P/BNz/gnleXMl5d/sKfB+SaaRpJpZPhtpZZ3Y5ZifI5JJJJ7mm/8O1P+CdX/
AEYb8G//AA2el/8AxivbKKAPE/8Ah2p/wTq/6MN+Df8A4bPS/wD4xR/w7U/4J1f9GG/Bv/w2el//
ABivbKKAPE/+Han/AATq/wCjDfg3/wCGz0v/AOMUf8O1P+CdX/Rhvwb/APDZ6X/8Yr2yigDxP/h2
p/wTq/6MN+Df/hs9L/8AjFH/AA7U/wCCdX/Rhvwb/wDDZ6X/APGK9sooA8T/AOHan/BOr/ow34N/
+Gz0v/4xR/w7U/4J1f8ARhvwb/8ADZ6X/wDGK9sooA8T/wCHan/BOr/ow34N/wDhs9L/APjFH/Dt
T/gnV/0Yb8G//DZ6X/8AGK9sooA8T/4dqf8ABOr/AKMN+Df/AIbPS/8A4xR/w7U/4J1f9GG/Bv8A
8Nnpf/xivbKKAPE/+Han/BOr/ow34N/+Gz0v/wCMUf8ADtT/AIJ1f9GG/Bv/AMNnpf8A8Yr2yigD
xP8A4dqf8E6v+jDfg3/4bPS//jFH/DtT/gnV/wBGG/Bv/wANnpf/AMYr2yigDxP/AIdqf8E6v+jD
fg3/AOGz0v8A+MUn/DtP/gnV/wBGG/Bz/wANppf/AMYr22igDxP/AIdqf8E6/wDow34Of+G00v8A
+MUf8O1P+CdX/Rhvwb/8Nnpf/wAYr2yigDxP/h2p/wAE6v8Aow34N/8Ahs9L/wDjFH/DtT/gnV/0
Yb8G/wDw2el//GK9sooA8T/4dqf8E6v+jDfg3/4bPS//AIxR/wAO1P8AgnV/0Yb8G/8Aw2el/wDx
ivbKKAPE/wDh2p/wTq/6MN+Df/hs9L/+MUf8O1P+CdX/AEYb8G//AA2el/8AxivbKKAPE/8Ah2p/
wTq/6MN+Df8A4bPS/wD4xR/w7U/4J1f9GG/Bv/w2el//ABivbKKAPE/+Han/AATq/wCjDfg3/wCG
z0v/AOMUf8O1P+CdX/Rhvwb/APDZ6X/8Yr2yigDxP/h2p/wTq/6MN+Df/hs9L/8AjFH/AA7U/wCC
dX/Rhvwb/wDDZ6X/APGK9sooA8Rm/wCCZ3/BOW4ha3uP2CPgzJHIpWSN/hlpRVlPUEeRyK9shhit
4lhgiVEVQqqq4CgdABTqKACv5K/+Ds//AJTVeOf+xV8P/wDpuir+tSv5K/8Ag7P/AOU1Xjn/ALFX
w/8A+m6KgD7e/wCDGf8A5BX7Tn/Xx4N/9B1uv32r8Cf+DGf/AJBX7Tn/AF8eDf8A0HW6/fagAooo
oAKKKKACiiigAooooAKKKKACiiigAooooAKKKKACiiigAooooAKKKKACiiigAooooAKKKKACiiig
AooooAKKKKACiiigAooooAKKKKACiiigAooooAKKKKACiiigAooooAKKKKACjIor8/8A/g5B/wCC
iP7RP/BNv9gCD4t/suXkOm+Ldc8aWOjw6/eaCt9Fp1uySzSMBJmFZX8pUXzVcFWkwu4KygH6AV/M
f/weunP/AAUq+G+P+iG2X/p51avhv/h+B/wV4/6SLfFj/wAKyf8Axrxj9o39q79pL9r3xjZ/EL9p
/wCNniLx1rmn6aunWOqeJdSe6mgtVkkkEKs3IQPLI2PVz60AfrD/AMGSv/J9/wAWv+yR/wDuUs6/
par+aX/gyV/5Pv8Ai1/2SP8A9ylnX9LVABRRRQAUUUUAFFFFABRRRQAUUUUAFFFFABRRRQAUUUUA
FFFFABRRRQAUUUUAFFFFABRRRQAUUUUAFFFFABRRRQAUUUUAFFFFABRRRQAUUUUAFFFFABRRRQAU
UUUAFFFFABRRRQAV/HD/AMHG/hPxN4U/4LQfHJvEug3Vj/afiK3v9P8AtUJT7TayWcASZM/eRirY
YcHBr+x4nAziv5O/+Duc5/4LMeI/+xF0H/0mNAHP/wDBrD+zv4v+PX/BYPwPrnh3U9TsdP8Ah7pl
94o8QXml6hHAy20KCBInDEGWKW4uIIXjQFispJAUMw/rjXPSvyP/AODQH9g//hnL9gbVP2qvHXg+
3tfFXxk1gXWm6gzSNOPDtsgSzjKsNsYec3c+Y8+YksG8kxqqfriGB6UAFFFFABRRRQAUUUUAFFFF
ABRRRQAUUUUAFFFFABRRRQAUUUUAFFFFABRRRQAUUUUAFFFFABRRRQAUUUUAFFFFABRRRQAUUUUA
FFFFABRRRQAUUUUAFFFFABRRRQAUUUUAFFFFABRRRQAUUUUAFFFFABRRRQAUUUUAFFFFABRRRQAV
/JX/AMHZ/wDymq8c/wDYq+H/AP03RV/WpX8lf/B2f/ymq8c/9ir4f/8ATdFQB9vf8GM//IK/ac/6
+PBv/oOt1++1fgT/AMGM/wDyCv2nP+vjwb/6DrdfvtQAUUUUAFFFFABRRRQAUUUUAFFFFABRRRQA
UUUUAFFFFABRRRQAUUUUAFFFFABRRRQAUUUUAFFFFABRRRQAUUUUAFFFFABRRRQAUUUUAFFFFABR
RRQAUUUUAFFFFABRRRQAUUUUAFFFFABXmf7W37Hf7Nn7dXwYvP2fP2rPhZZ+LvCd9dQ3Uum3VzPb
vHPC26OaKe3eOaCQcjdG6kq7oSVdlPplFAH5FD/gy4/4JUd/jF8dv/Cs0j/5VV+Of/BxF/wS5/Z6
/wCCTv7XvhH4C/s3eJvF2qaNr3w3t9fvJ/GWo21zcrdPqF9blUa3t4FEey2jIBUnJbnBAH9gNfzH
/wDB67/ykq+G/wD2Q2y/9POrUAa3/Bkr/wAn3/Fr/skf/uUs6/par+aX/gyV/wCT7/i1/wBkj/8A
cpZ1/S1QAUUUUAFFFFABRRRQAUUUUAFFFFABRRRQAUUUUAFFFFABRRRQAUUUUAFFFFABRRRQAUUU
UAFFFFABRRRQAUUUUAFFFFABRRRQAUUUUAFFFFABRRRQAUUUUAFFFFABRRRQAUUUUAeQ/t5ftJX/
AOyR+yF46/aF0jR0vtQ8P6Sv9l28y7ozeTzR21u0g3KWjWaaNnAYEorAEHFfyif8FNNY/aw/b0+P
ui/Fv4m+Lb7xZfy2C2V1qV5LFGlkolJ2pCgSOKMBs7Y1C53HGSSf6MP+DhnxZ4i8Nf8ABPGfStF1
JobfXfGmm2GqxrGpE9uBNcCM5BI/ewRNlcH5MZwSD+L37Jvws8P/ABx/ad+H/wAG/Fc9xFpnijxd
p+l38to4WVIZ50jYoSCAwDccda/L+Ks+zLL+JqNLCvaKXK78rlNtXdmr2VrX21P7s8A/CXgvi7wR
zHHZ7Ttz15SdWmo+1jSw8ac+SLlF8qlJT5lH4k1d3St7b/wSZ/4KafFD/gn94n0H4Wa74jutY+Fc
kUGnah4dvJ2MOlJvP+mWanIt2VndnRPllDHcCyxsn9B/hfxL4f8AGXh2x8W+E9ZttR0vU7SO60/U
LOYSQ3ELqGSRGHDKVIII7Gv5kf2wv2Ufif8AsZ/HbVvgn8UNFmt5rVzPpF6wzHqVgzsIbmNhwysF
IOPuurqcFSB99f8ABAD/AIKP3/hrXLL9g74samh0e8ad/h7cLYkyW91JI881o7IP9W5aWVWcEhyV
3bSoXj4P4jxWBx7yzMG9XZOW8ZX+F36Pp2fqfR/SM8GMi4o4Tp8ccH04P2dNSqKmvdrUFG6qxtvO
mkubrKF23eCT/YKihTkdKK/XD/PAKKKKACiiigAooooAKKKKACiiigAooooAKKKKACiiigAooooA
KKKKACiiigAooooAKKKKACiiigAooooAKKKKACiiigAooooAKKKKACiiigAooooAKKKKACiiigAo
oooAKKKKACiiigAooooAKKKKACiiigAooooAKKKKACv5K/8Ag7P/AOU1Xjn/ALFXw/8A+m6Kv61K
/kr/AODs/wD5TVeOf+xV8P8A/puioA+3v+DGf/kFftOf9fHg3/0HW6/favwJ/wCDGf8A5BX7Tn/X
x4N/9B1uv32oAKKKKACiiigAooooAKKKKACiiigAooooAKKKKACiiigAooooAKKKKACiiigAoooo
AKKKKACiiigAooooAKKKKACiiigAooooAKKKKACiiigAooooAKKKKACiiigAooooAKKKKACiiigA
ooooAK/mP/4PXf8AlJV8N/8Ashtl/wCnnVq/pwr+Y/8A4PXf+UlXw3/7IbZf+nnVqANb/gyV/wCT
7/i1/wBkj/8AcpZ1/S1X80v/AAZK/wDJ9/xa/wCyR/8AuUs6/paoAKKKKACiiigAooooAKKKKACi
iigAooooAKKKKACiiigAooooAKKKKACiiigAooooAKKKKACiiigAooooAKKKKACiiigAooooAKKK
KACiiigAooooAKKKKACiiigAooooAKKKKAPzB/4ObdT1O3+C3wv0q31GeO1uvEt+9xapMRHKyQR7
GZQcMV3NgnpuOOpr4d/4IiaXpmsf8FQvhbaatp0F1Es2rTrHcQq6rLHpF7JG4BB+ZHVXU9VZQRgg
Gvo7/g5q1xbj41/DPw9BrG8W/hm8mmsVuM+UzXChXZM8EgHBI5A9q5H/AINrtAGoftx+KNcuNE8+
LTvhjeeVePbbltZ5L+wVcPj5HaPzgOQSvmDpur8ZzL/bPEOEe06fn8Ki399j/S/gmX+rf0OMRXer
qYbFbe60606lOLv1a5k/OySsfod/wVq/4J4eGP24fgDeal4d0Syh+Inhm0a48L6w1u7SzRoS72LG
MFnSQbgikNtkbcBy2f58/wDio/BniLIN5peraVeZUqXhuLS4jfqOjI6sPYgj1r+rxxmvz5/4Kz/8
EfvgR8Zvh54v/aj+GIXwl440TR77WtU+zqPsOueXvup2uEClhOw8zbKpGSQHDAKV+i404VqZh/t2
ESVSK95bcyWzXmvxXoj8a+jL494Xg/8A4xXiGUnhKs0qM7cypSm7OMlv7OTaeiajJt2tJtc7/wAE
uf8AgujD+0J4v0n9nH9quws9L8WatcG30HxVaYis9UuHkAhtJIgP3MzZ2owYrIwVcK5G/wDSoZxz
X8nWl6lfaPqdvq+mXs1tc2s6TW9xbyFJIpFYMrqw5VgQCCOQRX9VPwv8faV8Vvhp4d+KOhWtxBY+
JNDtNVs4btVEscVxCkqK4UkBgrgHBIz0J61twLn2MzbD1KGKlzSp2s+rTvv3tbfd31PN+lb4S8O+
HucYLNMipeyoYv2inTXwQqQ5XeF/hU1N+4vdjyPlsmktyiiivvj+RwooooAKKKKACiiigAooooAK
KKKACiiigAooooAKKKKACiiigAooooAKKKKACiiigAooooAKKKKACiiigAooooAKKKKACiiigAoo
ooAKKKKACiiigAooooAKKKKACiiigAooooAKKKKACiiigAooooAKKKKACiiigAr+Sv8A4Oz/APlN
V45/7FXw/wD+m6Kv61K/kr/4Oz/+U1Xjn/sVfD//AKboqAPt7/gxn/5BX7Tn/Xx4N/8AQdbr99q/
An/gxn/5BX7Tn/Xx4N/9B1uv32oAKKKKACiiigAooooAKKKKACiiigAooooAKKKKACiiigAooooA
KKKKACiiigAooooAKKKKACiiigAooooAKKKKACiiigAooooAKKKKACiiigAooooAKKKKACiiigAo
oooAKKKKACiiigAooooAjuru1sbaS8vbmOGGGMvNLK4VUUDJYk8AAdzX8tf/AAeDfG/4LfHn/goZ
8PvFXwN+L3hfxppdr8GbO0utS8J+ILbUbeG4Grao5iaS3d1Vwro20nOHU4wRX6Zf8HkA+OZ/4JYa
P/wrD+1v+EZ/4Wlpv/CxP7HF1/x4/Z7r7N9r8r939j+2/Zs+d8v2n7Ht+fbX8tNAH7Rf8GSv/J9/
xa/7JH/7lLOv6Wq/ml/4Mlf+T7/i1/2SP/3KWdf0tUAFFFFABRRRQAUUUUAFFFFABRRRQAUUUUAF
FFFABRRRQAUUUUAFFFFABRRRQAUUUUAFFFFABRRRQAUUUUAFFFFABRRRQAUUUUAFFFFABRRRQAUU
UUAFFFFABRRRQAUUE460hZRwTQAtFAOelFAH4J/8HB3ijw/4i/4KJX1jompx3E2j+EdNstSRFI8i
4/ezeWcjr5csbcZGGHvX0R/wbCeF9ft4vi/41m0yRdLum0ext7zI2vcRC7kkj65yqzRHpj5x718V
f8FgPF3h3xt/wUo+LWs+F9RF1bQ+IIrCSURsu24tLSC1uI8MAfkmhkTPQ7cgkEE/pH/wbX+EfEWh
/sf+LPEuqaaYrHWvHUkmlz+Yp89Y7aGJzgElcOpHzAZxxkc1+M5H/tfH9Sp2lUem1leKfpr95/pZ
4qf8Y99EPB4J6OpQwUGp6Su3TqySWnvJxelrqKd1pc/Rasvxr4R8O/EDwlqngTxdp32zSta02ew1
S1854/Ot5ozHIm5CGXKsRlSCM5BB5rUpr1+yyjGUbNXR/mvTqVKNSNSm3GSaaadmmtU01s10Z/Jx
cKsdxIiDhXIH51/SP/wSo8Y+IvHf/BPD4T+IfFWo/arz/hF1tjN5KR/uoJZIIlwgA+WKNFzjJxk5
JJP4U/8ABTb4f658NP8AgoL8YPDniE25nuPH2oarH9mkLKLe+lN9AMkD5vKuI9w7NkAnGT+rn/Bu
j480XxH+wpeeDNPFx9s8O+MbyO/MkYCEzKkqbDnkbTzwMH1r8a4DcsDxJWwsn0lHtrGS6d9H6an+
lH0sI0+KvBXLc/oRVlUo1U171oVqUvtae7eUNbe8+XRaW+/KKKK/Zj/NMKKKKACiiigAooooAKKK
KACiiigAooooAKKKKACiiigAooooAKKKKACiiigAooooAKKKKACiiigAooooAKKKKACiiigAoooo
AKKKKACiiigAooooAKKKKACiiigAooooAKKKKACiiigAooooAKKKKACiiigAooooAK/kr/4Oz/8A
lNV45/7FXw//AOm6Kv61K/kr/wCDs/8A5TVeOf8AsVfD/wD6boqAPt7/AIMZ/wDkFftOf9fHg3/0
HW6/favwJ/4MZ/8AkFftOf8AXx4N/wDQdbr99qACiiigAooooAKKKKACiiigAooooAKKKKACiiig
AooooAKKKKACiiigAooooAKKKKACiiigAooooAKKKKACiiigAooooAKKKKACiiigAooooAKKKKAC
iiigAooooAKKKKACiiigAooooAKKKKAI7u0tr63ks7y3SaGaMpNDIoZXUjBUg8EEdu9fy1/8Hg3w
R+DHwH/4KGfD7wt8D/hD4X8GaXdfBmzu7rTfCmgW+nW8051bVEMrR26IrOVRF3EZwqjOAK/qYr+Y
/wD4PXf+UlXw3/7IbZf+nnVqANb/AIMlf+T7/i1/2SP/ANylnX9LVfzS/wDBkr/yff8AFr/skf8A
7lLOv6WqACiiigAooooAKKKKACiiigAooooAKKKKACiiigAooooAKKKKACiiigAooooAKKKKACii
igAooooAKKKKACiiigAooooAKKKKACiiigAooooAKKKKACiiigAooooAZPLHDG0szhUVSzMxwAB3
NfmF8Sv+DlP4eeEfjJqHhPwn+znda54X0y+urM65H4miWW/2SoqXMKrG8YiKrMQpZt4aMhkwwP6G
ftHfEX/hT/7PXjz4uf2P/aP/AAivg3VNX/s/7R5P2r7NaSzeVv2ts3bNu7a2M5wcYr+Wevz7jjiD
MMmlQp4SfK5Xb0T0VrbprXXz0P7B+ix4P8I+JFHNMbxFh3Wp0fZwppTlBc0lNzfuSjK6Sha+nvNq
7Wn9TXwF+Pfws/aW+Fek/GT4O+KItW0LV7cPbzx8PE/8cMi9Y5UPysh5BH412O4d6/Bj/gh9+3/4
l/Zi/aF0/wCAni7xEq/D3x5qvlXlrNGpWy1ORFihukYsvl7isUb/AHgyhflJVSP22/aB+IWrfCf4
DeNvipoFpb3F94Z8I6lqtjDeKzQyTW9rJMiuFKsVLIAcEHHQjrXvcP8AEFHOsreJlpKGk12aV7ry
e6+7ofkvjB4Q5j4Z8eLJab9pRxDUsPN7yjKXKoydkueD0lbS1paKVl/M7+058S9C+NH7SfxC+MXh
a0u4NM8WeONW1nTYNQjVZ44Lq8lnjWRUZlDhXAYKzAHOCRzX7qf8EKvAOs+Av+Cb3g99YuLaT+3L
y+1W0+zOzbIZZ2Cq+VGH+Q5AyOnJr+fOv6aP+CfHgDSPhj+xF8K/B+h3VxNbx+B7C5WS6ZWfdcQi
5cfKoGA0rAcdAM5OSfz7w7jLEZ1XxEt+V/fKSf6M/sH6ZGIo5P4Z5Xk1D4XWiknq+WjSkt+65o+u
p7JTWUnkU6iv2Q/zXPwQ/wCDgrwPoXhD/gorqWr6PHIs3iPwrpup6mZJNwa4CvbZUfwjy7aLj1BP
evo3/g2J8ca/cWHxa+G7yx/2XZzaXqUKCP5/tEwnic7u42wR8djn1rF/4Ob/AIfanD42+GHxTh0e
3Wxm02+0ye+UoJJJ1dJVRh94gIWIJ4GSO9eS/wDBul8SdI8G/t83Xg3WdZuIG8XeBtQsNLtI1do7
m8ikgvBuC/KpW3t7ohmwByoOXAP4zT/4TfEXXRSm/K/PHT8ZfNn+luK/4zT6GicfelRw0f7zj9Vq
pPba0Kb/AMMXroj91qKAcjNFfsx/mkFFFFABRRRQAUUUUAFFFFABRRRQAUUUUAFFFFABRRRQAUUU
UAFFFFABRRRQAUUUUAFFFFABRRRQAUUUUAFFFFABRRRQAUUUUAFFFFABRRRQAUUUUAFFFFABRRRQ
AUUUUAFFFFABRRRQAUUUUAFFFFABRRRQAUUUUAFfyV/8HZ//ACmq8c/9ir4f/wDTdFX9alfyV/8A
B2f/AMpqvHP/AGKvh/8A9N0VAH29/wAGM/8AyCv2nP8Ar48G/wDoOt1++1fgT/wYz/8AIK/ac/6+
PBv/AKDrdfvtQAUUUUAFFFFABRRRQAUUUUAFFFFABRRRQAUUUUAFFFFABRRRQAUUUUAFFFFABRRR
QAUUUUAFFFFABRRRQAUUUUAFFFFABRRRQAUUUUAFFFFABRRRQAUUUUAFFFFABRRRQAUUUUAFFFFA
BRRRQAV/Mf8A8Hrv/KSr4b/9kNsv/Tzq1f04V/Mf/wAHrv8Aykq+G/8A2Q2y/wDTzq1AGt/wZK/8
n3/Fr/skf/uUs6/par+aX/gyV/5Pv+LX/ZI//cpZ1/S1QAUUUUAFFFFABRRRQAUUUUAFFFFABRRR
QAUUUUAFFFFABRRRQAUUUUAFFFFABRRRQAUUUUAFFFFABRRRQAUUUUAFFFFABRRRQAUUUUAFFFFA
BRRRQAUUUUAFFFFAHzv/AMFZPifL8Iv+Ccnxc8VRaKt+bvwnJopga48vaNSkj04y52nPli6Mm3Hz
bNuVzuH83dfvj/wcE/EK68F/8E4tY8OwabHOvi3xRpekzSPIVNuqzG+8wDHzHdZqmDjhye2K/EL9
nP4Rv8fPjz4R+CkWpfY38VeILbTI7rbnymmkCBsH3Nfi/iFKeJz6lQhraCVvOUn+eh/pp9Duhhsl
8J8fm2JXKpYipJyu3+7pUqetle3K/adLvzVjn/A/i3UvAHjXR/HejQQyXmi6pb39rHdKWjeSGRZF
DhSCVJUZwQcdCOtfvr/wWV+LS+Ef+CX3irVNQt5zceKrPT9NjaxbaIZZ5I5CTk52YRlIySc9+a/A
TxR4e1Dwj4l1Hwpqxj+1aXfTWlz5Tbl8yNyjYPGRkHFfo3/wUO/aK0vxf/wRa/Zr8MeDvFHkw6va
29lqmk3QiFxdHSYHs5ZApJfyluoTh1wCGTdjdtrz+G8w+p5XmNJvV09PW/Jt/wBvI+w8bOEY8Tce
cG4+mrxhi2pOzs48qrrVbaUJNK1nd3aSZ+f3wP8AhxqXxj+NXg/4RaNfW9reeKvFGn6Pa3N1u8qG
S5uY4Vd9oJ2guCcAnA4r+p+1t4LSGO1tYFjjiQJHHGoVUUDAAA6AV/O1/wAEZPhjZ/FL/gpL8M9O
1jwtc6pp+j6lca1d+Qsu20e0tpZra4kaMjYqXa23LHazFUbIfaf6KsAdq+u8NcPy5fXr/wA0kv8A
wFX/APbj+dfpt519Y4tyrKk/4NCdR7WvVny73ve1FaNaJpq92FFFFfpR/Ep+b3/Byv8AD7Utd/Za
8F/EW3voEtvD/jFoLi3fd5kjXMDBSvGMDyTnJHUYzX5zf8Eg/iJpvwv/AOCk3wm8S6rYz3EV14gk
0hY7fbuEmoWs1hG5yQNqvcqzd9qnGTgV+t3/AAXq+Hlt44/4Ju+KtauNTkt28L6vpmrQxpGGE7fa
VtfLPPyjF0WyO6Ad6/Dn9mH4hXPwl/aQ8A/FCy0yO8m8P+MdN1CK0lkKrM0VzG4QkZIBxjOK/GOM
P9h4wo4jb+HLvtK17f8Abux/pj9G/wD4yj6OOYZP8VvrdC3w/wASnzWvpv7Xe+l99D+pIdKKB0or
9nP8zgooooAKKKKACiiigAooooAKKKKACiiigAooooAKKKKACiiigAooooAKKKKACiiigAooooAK
KKKACiiigAooooAKKKKACiiigAooooAKKKKACiiigAooooAKKKKACiiigAooooAKKKKACiiigAoo
ooAKKKKACiiigAr+Sv8A4Oz/APlNV45/7FXw/wD+m6Kv61K/kr/4Oz/+U1Xjn/sVfD//AKboqAPt
7/gxn/5BX7Tn/Xx4N/8AQdbr99q/An/gxn/5BX7Tn/Xx4N/9B1uv32oAKKKKACiiigAooooAKKKK
ACiiigAooooAKKKKACiiigAooooAKKKKACiiigAooooAKKKKACiiigAooooAKKKKACiiigAooooA
KKKKACiiigAooooAKKKKACiiigAooooAKKKKACiiigArmfi98ZPhL8A/Ad58Uvjj8TNB8H+GdN8s
X+veJtWhsbO3LuEQPNMyqpZ2VQCeSQBya6avzb/4OlP2Pv2l/wBsv/gm1b+Cf2YPBWteKtY0Tx7p
+qX/AIV0O3hkmvbYRzwmVVYea7RNKp2xEHa7swYJlQDpF/4Ojf8AghQB/wAny/8AmM/E/wD8rK/C
v/g6F/b9/ZI/4KJ/tweCfi/+xx8Wf+Ew8O6R8KrXR9R1D+wb/T/KvU1LUJ2i8u+ghkbEc8TblUr8
2M5BA+FP+GVv2oP+jb/Hv/hH3v8A8armvGnw98ffDjUo9G+IfgfWNBvJoBNDa61pstrI8ZJUOFlV
SVyrDIGMgjtQB+xX/Bkr/wAn3/Fr/skf/uUs6/par+aX/gyV/wCT7/i1/wBkj/8AcpZ1/S1QAUUU
UAFFFFABRRRQAUUUUAFFFFABRRRQAUUUUAFFFFABRRRQAUUUUAFFFFABRRRQAUUUUAFFFFABRRRQ
AUUUUAFFFFABRRRQAUUUUAFFFFABRRRQAUUUUAFFFI5wMmgD81/+DmD4g3+j/s1eAfhpDYQvb674
wlvZ7hmPmRNaW5VVXthvtLZz/dGO9fnp/wAEePh9YfEr/gpN8K9B1G+mt47PW5tVSSBQS0ljazXi
Ic/ws0Cqe+GOOa+vP+DnD4garJ4r+FvwrNpb/YYdPvtVW42t5xmeRISuc7du1Aemck89q8V/4N3v
hxo/jj/goavifU725im8G+B9T1jT0gK7ZpnaCwKSZBJTy76VuCDuVOcZB/Gc5/23xAhT3SnTVvJJ
N/qf6YeGr/1Y+iDisZ8EqmHxk01q+acqlOm//SF2SV31PnX/AIKAeAdI+F/7bHxR8CaBb3EVjp/j
W+W1W5Ys+wylgST1zuzn0rmfH3x+8X/EX4KeAPgbr9paDTfhz/aqaHcQxlZWiv7lbmRJOcNtl3kH
g4fB+6K+o/8Ag4M8Aax4O/4KN6r4i1O6tZIfFnhXStV09bd2LRwpEbErJlQA/mWcrYUsNrIc5JUf
EWa+QzenUwOa4mhF2XNJPzXNzL5aJn9FeHeLwvFXAOR5rXipzVGlUi27uNR0XTm76XladSDdurP0
i/4Npvh/Ya3+1D44+I89/MlxoPg9LWC3UDZKt1cLuLd8jyFxj+8c9q/aqvgL/g3m/ZxuPhR+x5df
GHxBo01tqXxA1hrq1a4WPL6fCPLhZcDequ3mthjyArAAMCfv2v23g3BywfDtGMlZyvJ/9vO6/Cx/
l79JXiOjxJ4x5jUoS5oUXGino1elFRmlbp7Tn7hRRRX1B+Dnhf8AwU08C+H/AIif8E/vjFoHiRJm
t7f4falqcYhl2EXFlC17Ac+nnW8eR3GR3r+a/StSutH1O31eyKia1uEmhLLkBlYMP1Ff1TfE7wH4
a+Kfw68QfDHxlaPcaP4k0O70vVoI5mjaS2uIXilUMuCpKOwyDkdRX8qNfkPiXR5cZh63eMl5+60/
/btPmf6LfQhzCOI4cznLW2/Z1aU7P4f3sJR0837L3tNlHfp/VR8HPFGp+NfhF4V8Za48bXureG7G
9vGiXapllt0d8DsNzHjtXSV4l/wTm8a6/wDEP9hX4V+MfFFwk19eeC7Pz5I4gitsTYvygYHyqK9t
r9WwdX2+Ep1P5op/ekz+AuI8C8r4gxmCaS9lVqQ0292bjptppppsFFFFdB4wUUUUAFFFFABRRRQA
UUUUAFFFFABRRRQAUUUUAFFFFABRRRQAUUUUAFFFFABRRRQAUUUUAFFFFABRRRQAUUUUAFFFFABR
RRQAUUUUAFFFFABRRRQAUUUUAFFFFABRRRQAUUUUAFFFFABRRRQAUUUUAFFFFABX8lf/AAdn/wDK
arxz/wBir4f/APTdFX9alfyV/wDB2f8A8pqvHP8A2Kvh/wD9N0VAH29/wYz/APIK/ac/6+PBv/oO
t1++1fgT/wAGM/8AyCv2nP8Ar48G/wDoOt1++1ABRRRQAUUUUAFFFFABRRRQAUUUUAFFFFABRRRQ
AUUUUAFFFFABRRRQAUUUUAFFFFABRRRQAUUUUAFFFFABRRRQAUUUUAFFFFABRRRQAUUUUAFFFFAB
RRRQAUUUUAFFFFABRRRQAUUUUAFNYE9DTqKABRgYr+Y//g9d/wCUlXw3/wCyG2X/AKedWr+nCv5j
/wDg9d/5SVfDf/shtl/6edWoA1v+DJX/AJPv+LX/AGSP/wBylnX9LVfzS/8ABkr/AMn3/Fr/ALJH
/wC5Szr+lqgAooooAKKKKACiiigAooooAKKKKACiiigAooooAKKKKACiiigAooooAKKKKACiiigA
ooooAKKKKACiiigAooooAKKKKACiiigAooooAKKKKACiiigAooooAKR844FLSPnGRQB+Hf8Awce+
P9Y1/wDbU0PwDeW1qtn4f8FW72ckaMJXNxLI77yWIOCgxgDAznNdv/wbHfDvRtU+MvxT+LE91dLq
Oi+GLDSLWFZF8l4b24eaVmG3cXDafCFIYABpMhiVK/Pf/Bczx5rfjX/gpP4407WIrdY/Dtvp+l2P
kRlSYBaRzgvknLbp35GBjHHGT9qf8GyPgHRbP4K/E74nwy3H9pal4otNLuEaQeUIba282MgYyG3X
cuTkggLwMEn8Zy3/AG3xElPdRnPf+6ml9zsf6Wcbf8Y39Dehh4+5KphsKly7P2tSnUlf/FFyv5ux
zn/BzH+z5cXlt8Ov2oPD/heST7JHdeHvFGqxzSN5cRdZ7BDHkqih3vv3gAJaVFYn5APib/gl3+wl
r37dX7SWn+FL6wmXwdoc0d94x1BoZfKNsrg/ZN8bKUknAZFIYFRuYfdxX9GlxZW93EYLuCORD/DI
oYfkaq+HvC3h3wlpMGg+FdAsdMsbWFIbWz0+1SGGGNRhUVEAVVA4AAwB0r67MOCcLmGe/X5z9xtO
ULbtJLe+ztrpffvp/PPCH0oc84P8Kv8AVTC4W+IhGcKWI9o7wjOUpX5HF3lT5moe+kko6e7aR4Z8
MaB4L8Oaf4Q8J6Pb6dpWk2cNnpun2cIjhtbeJAkcSKOFVVUKAOAABWhRRX26SirI/lupUnUm5zbb
bu29W29233CiiimSMfDEqV7V/Lp+1XoOi+Fv2ofiR4Y8N6XBY6dpvj7WLXT7K1jCR28Md7MiRoo4
VVUAADgAV/UYVJORX86P/BY/QtV0L/gpL8UP7T0e4s1vNWgubTz7doxPC1rDiVMgblJDfMMgkH0N
fm3iVR5svoVe02vvXf5H9sfQkzH2PGWaYH/n5QjPfrTqJbdXao9eln3P1u/4IUa/rfiH/gmr4Jm1
zVbi7a1vdStbdriQsYoI72VY4xnoqqAAOgAr7Cr83v8Ag2h13Sbr9kjxz4aj1i3k1Cz+Ir3Fxp63
CmaCCWwtVikZM7lR2hmCsQAxikAyVbH6Q19ZwzW9vw/hpf3Evu0/Q/nzxxy7+y/F7O6HfETmtLWV
R+0St5KVr9d9LhRRRXun5UFFFFABRRRQAUUUUAFFFFABRRRQAUUUUAFFFFABRRRQAUUUUAFFFFAB
RRRQAUUUUAFFFFABRRRQAUUUUAFFFFABRRRQAUUUUAFFFFABRRRQAUUUUAFFFFABRRRQAUUUUAFF
FFABRRRQAUUUUAFFFFABRRRQAV/JX/wdn/8AKarxz/2Kvh//ANN0Vf1qV/JX/wAHZ/8Aymq8c/8A
Yq+H/wD03RUAfb3/AAYz/wDIK/ac/wCvjwb/AOg63X77V+BP/BjP/wAgr9pz/r48G/8AoOt1++1A
BRRRQAUUUUAFFFFABRRRQAUUUUAFFFFABRRRQAUUUUAFFFFABRRRQAUUUUAFFFFABRRRQAUUUUAF
FFFABRRRQAUUUUAFFFFABRRRQAUUUUAFFFFABRRRQAUUUUAFFFFABRRRQAUUUUAFFFFABX8x/wDw
eu/8pKvhv/2Q2y/9POrV/ThX8x//AAeu/wDKSr4b/wDZDbL/ANPOrUAa3/Bkr/yff8Wv+yR/+5Sz
r+lqv5pf+DJX/k+/4tf9kj/9ylnX9LVABRRRQAUUUUAFFFFABRRRQAUUUUAFFFFABRRRQAUUUUAF
FFFABRRRQAUUUUAFFFFABRRRQAUUUUAFFFFABRRRQAUUUUAFFFFABRRRQAUUUUAFFFFABRRRQAUE
ZopGJA4oA/mh/wCCkvjnXfiH+318X/EPiNoWuIfiBqWnKYY9q+TZztaQ8evlQJk9zk96/W//AIN3
PA2heGv2Af8AhLNNE32vxH4uv7jUvMkypeIrAu0fwjZGuffJr8Yf2rfHPhr4n/tR/En4leC79rrR
/EPj7WNT0m6aFozNaz3s0sTlXAZco6nawBGcEA1+5f8AwQj8G+IfB3/BNzwiPENiIf7U1DUNRscT
K/mW8tw2x/lJxnB4OCO4r8Z4J/2jiytV+LSbvvvJa387s/0s+k9/wkfR+yzAL90+fDQ5PhdoUZvl
5d/dcVddGl2PsOiiiv2Y/wA0wooooAKKKKACvw3/AODjn4b3nhf9tnSfiBLfiaHxP4Ot2ihEJXyD
bu8RUtnDE/e7YBr9yK/PX/g47+CE3jz9jPRvjHpWkNcXXgLxXE99dfawi22n3o+zyHYSPMJufsKj
ALAEnAXcR8pxrg3jOHatt4Wn/wCA7/hc/oD6MfE1PhrxjwHtHaGJ5sO9lrUXub96igtGm72V9n87
/wDBsl8UrPRfjX8T/gzLphabxF4ZsdYhvvPAEYsLh4Wh2Yyxf+0QwII2iFuDnI/ZInAr+a3/AIJh
/GhfgH+3f8NviDc6stjZ/wDCQR2GpXDWpmxbXQNvKAoBOSshAIGRnPav1j/4LM/8FTNZ/Ym8PaN8
KfgPrFm3xE1qQXdxM629xHpFihHM0L7jvmJxGCAMI7Z4AbwOD8+wuB4XnLEuyoya03ak7pJd22/8
7bfrX0j/AAnz/ijx2w1DJqfNUzKlGV3dRjKjH2c3KVmlGNOEG7K+qXK5Nc33aGJbFNubiK1ga5uJ
kjjjUtJJI2FVQMkk9hX5J/8ABI3/AILEftQ/HH9rTS/2ev2ivEkPiDTfFkd//ZdxBo8Mc1neAS3Y
y6lP3IRZIwuH2gRqAACR9q/8Ff8A4+XX7Pf/AAT3+IHinRtYtbTWNZsI9B0UT3DRvJLeyLBKYSjK
3nR2zXEy4PBh3EEAg/V4PiPAY/KamYUr8sFK6ejvFXtu99Lep+A8SeDHFnCfiHguEMe4OvipUlCV
NuUHGrN01LVRa5Wpc10rWbvbUr+Gf+Czf/BOTxb8VI/hFo37RFu2oXF3DZ2N9Jot7HY3V1JLJF5S
XLQiMbSikyMViYTRlJH+fb9RKSRk1/JxbXNzZXEd5ZzyQzQyB4pY2KsjA5DAjkEHvX9N37B/xoH7
Qn7Hnw7+L0t/Z3F1q/he2OpNYys8aXca+VPHliTuWVHVskkMpzzXicI8VYnPq1WliIxUopNct9Ve
zvdvbT7z9P8ApFeAeS+EuX4DMMmrValKtKVOp7VxbU1FSi4uMIWUkptp3s1o7aL1qiiivuj+VAoo
ooAKKKKACiiigAooooAKKKKACiiigAooooAKKKKACiiigAooooAKKKKACiiigAooooAKKKKACiii
gAooooAKKKKACiiigAooooAKKKKACiiigAooooAKKKKACiiigAooooAKKKKACiiigAr+Sv8A4Oz/
APlNV45/7FXw/wD+m6Kv61K/kr/4Oz/+U1Xjn/sVfD//AKboqAPt7/gxn/5BX7Tn/Xx4N/8AQdbr
99q/An/gxn/5BX7Tn/Xx4N/9B1uv32oAKKKKACiiigAooooAKKKKACiiigAooooAKKKKACiiigAo
oooAKKKKACiiigAooooAKKKKACiiigAooooAKKKKACiiigAooooAKKKKACiiigAooooAKKKKACii
sD4q/Erwb8Gfhl4g+L3xF1b7B4f8LaLdavrd95TP9ntLaFpppNqgs21EY4AJOOKmUo04uUnZLVlR
jKclGKu3ojfor+en9vn/AIPQfGuoXl14M/4J0/A6z0+1WQovjb4gQGeaRNrjdDZRuqo2TGwaV3AK
EGNg2R8OXnxP/wCDk3/gqVdLq9prn7SPjPQ/Hlqtsv8AYdrfaN4U1KBF2Y2Wy22lqh2fM2FDMCWJ
Ykki6lTWMfv/AKv99hyVOnpKX3a/5L7mz+vmiv4+f+IfT/gvaf8Amzrxp/4Wem//ACbW9oPgb/g5
z/4JqatpOmeENF/aY8Oaf4Zt5NRsdK0Vr7xB4dtIjvMjTW0JutOK8u7JKhwfnKg4NVzU4/E7f1r1
7EWnL4Vf+v8AM/roor+a/wDYe/4PNv2pvh9eWHhT9u74P6L8QdJXbHdeKfC9uml6sFCvmR4F/wBF
mYuY8hFgAVWwCTX78fsVftk/BL9vn9nbQf2of2etWvLzwv4gEy2rahZtbzxSxSNFLE6HoyupU4JB
xwTWkqMlHmWqXVf1czVRcyi9G+/9WPWKKKKzNDxf9vH9vn9mz/gm/wDAWb9o39qXxfNpPh8apBpl
jHZ2T3Fxf30yuyW8MaDLOUilc5wAkTsTxX8rH/BwH/wVR+DP/BW79rLwn8f/AIIfD/xR4c0zQfh3
b+H7qz8VR26zyTx397cmRfs8si7Ntyg5IOVbjGCf6C/+Djn/AIJdfGv/AIKmfsT6L8N/2c9UtY/G
PhDxtb65Zabq2uXFrZ6lb/Zp7eaIorGBpx5yPHLKjMipKiMgnk3fyvftffsO/tVfsE/ELT/hV+1z
8H7zwX4g1TRk1bT9Nvb22naazaWWFZg1vLIoBkhlXBIPydMEEgH6l/8ABkr/AMn3/Fr/ALJH/wC5
Szr+lqv5pf8AgyV/5Pv+LX/ZI/8A3KWdf0tUAFFFFABRRRQAUUUUAFFFFABRRRQAUUUUAFFFFABR
RRQAUUUUAFFFFABRRRQAUUUUAFFFFABRRRQAUUUUAFFFFABRRRQAUUUUAFFFFABRRRQAUUUUAFFF
FABQQD1orD+Jfj3QPhX8Ote+J/iszf2X4b0W61TUjbx75Bb28LSybVyNzbUOBkZNTKUYRcpaJGtG
jWxFaNKlFuUmkkt227JLzbP5T+1f0gf8EkP+Ub/wk/7Fj/2vLX83/viv6WP+CZngbXfhv+wP8KvC
PiQQi8h8IW8z+RJuXbNmZOcDnZIufQ5r8b8NYy/tStK2nJ+cl/kz/Sb6bVanHgTLaTa5nibpdWlS
mm/ROSv6o90ooor9mP8ANQKKKKACiiigArzX9sD4KaN+0X+zD47+CetpF5XiDw3cwQyy2X2j7PcB
N8E4jyN7xzJHIoyDuRcEHmvSqMD0rOtShXoypTV1JNP0aszty3MMVlOYUcbhpctSlOM4tbqUWpRf
yaTP5P4J9b8K66lzA1xp+pabeBkbBjmtp42yPQqysPqCK2Pi78XviR8efiLqXxZ+Lniy51zxDrEi
PqGp3eN8uyNY0GAAAFRFUAAABQB0r9M/2wv+Den4w/ED9pjUvHf7P3jfw7b+E/FWuT3t3Bqs06za
L5jK78HebgF3kIwwIC9sgDu/2e/+Da34M+HYk1P9pj4yap4kuGtZkk0vw3H9hto5CzBJBM26R9qb
W27VG8cllBVvweHBnEk688NGm1FPdtKLts99dHpZNq7Xc/1hxH0lvBTDZXh86rYtSryp6QhTlKtF
Ss503olD3oK6lKMW4xldrlZ+Tf7P/wAWbz4DfHXwb8bbHTZL2Twl4osdX+wR3htzdrbzpK0BkCts
EiqUJ2tgMeD0P6Z/8HLHxytdW0f4V/Bzw5q9xNp99Dc+JJJrW5V7G9jYLDbSAqx3so84q2MbZuCc
mvy2+IPgrX/hr491z4c+K9MkstU8P6xc6bqVnI6s0FxBK0UkZKkqSrKRkEg44rf+Onx+8cftB6xo
OteObexik8O+EdN8O6emnwuim0soRDEzBnbMhUAsRgE9AOleZhM1qYLKMVgHf944/KzfN99kj7ji
DgHB8T+ImRcWQcXHBwr3d786qQiqVtbWi3OSaXVeTXEV+0X/AAbX/HuDxV+zh4w/Z41TWbqXUfCP
iT+0tNgurlSkenXka/u4E3bgqXEM8j/KFDXSnJLnH5d+If2VfFGifsP+G/2xJrGSLT9Y+Id/4deS
a6QrMi2sUts8UYG4fvIdRV2Zv+WcWF5yfcP+CDPxqm+E3/BQbQvD8+pTQ2PjTTbrRLqGG1STz3Zf
NhUlhlFEsSsWUg8YOQSK7+FsRWyjiGg6isqll6xmtH6Xs/kfK+PWU5f4h+D2bU8HJTnhHOatry1M
NJ+0jpfVwU4/9vK9j9/hnHNFA6UV/QB/kGFFFFABRRRQAUUUUAFFFFABRRRQAUUUUAFFFFABRRRQ
AUUUUAFFFFABRRRQAUUUUAFFFFABRRRQAUUUUAFFFFABRRRQAUUUUAFFFFABRRRQAUUUUAFFFFAB
RRRQAUUUUAFFFFABRRRQAUUUUAFfyV/8HZ//ACmq8c/9ir4f/wDTdFX9alfyV/8AB2f/AMpqvHP/
AGKvh/8A9N0VAH29/wAGM/8AyCv2nP8Ar48G/wDoOt1++1fgT/wYz/8AIK/ac/6+PBv/AKDrdfvt
QAUUUUAFFFFABRRRQAUUUUAFFFFABRRRQAUUUUAFFFFABRRRQAUUUUAFFFFABRRRQAUUUUAFFFFA
BRRRQAUUUUAFFFFABRRRQAUUUUAFFFFABRRRQAUUUUAFcb+0X8GtI/aM/Z/8cfs++INVuLCw8c+E
dS0C+vrRVMtvDeW0lu8iBuCyrISM8ZFdlRUzhGpBwkrpqz9GVTqSp1FOLs07r1R8f/sTf8EKv+CY
37BRs9Z+EH7M2j6p4ms54p7fxl4zhTVtThmjcvHLDJMpW1dSeHhWNuBknAx9fR1zvxjt9bu/hN4n
tPDUdw2oy+Hr1LBbPPmmYwOECY53bsYxzmv5Ib79kz/g5ON9MYPhn+1xt85tu261/GM/9dKHXqVK
zpy6JPy1urL7vyCNGMaPOn1t57bn9gVNCkc4r+Po/smf8HKQ6/DT9rn/AMC9f/8AjleQeEvid/wV
28d/Gpv2cfCHxe/aA1Dx8k8kLeD7fxbrB1ESR53r5Bl35GDxiqXvSUVuydo3ex/XV+2J/wAEx/2D
/wBvfTZLb9qb9mbwz4m1Boljh8RtYC31aBVVgipew7Zwi7yRGXMZOCVOBWh/wT9/YX+Fv/BOb9m3
T/2Wfgtq+q3nhnSdUv7vTW1qZZLiNbm5ecxs6gB9pcqGwCQOa3P2K9M8d6N+x/8ACvSfijBqUXiW
1+HujReIItZLm8S9WyiEwn8z5vNEgbdu53ZzzXqFaVKf1WpUpQel7O2zs9/+CZxqfWKcJyXRNX3V
1t+OwUUUVmaBX8x//B67/wApKvhv/wBkNsv/AE86tX9OFfzH/wDB67/ykq+G/wD2Q2y/9POrUAa3
/Bkr/wAn3/Fr/skf/uUs6/par+aX/gyV/wCT7/i1/wBkj/8AcpZ1/S1QAUUUUAFFFFABRRRQAUUU
UAFFFFABRRRQAUUUUAFFFFABRRRQAUUUUAFFFFABRRRQAUUUUAFFFFABRRRQAUUUUAFFFFABRRRQ
AUUUUAFFFFABRRRQAUUUUAFeX/twH/jC34vf9kv8Qf8Apunr1CvCf+CnPxEHwt/4J/fFrxW2kfbv
M8F3WneR5/l4+2gWe/O1vuefvxj5tuMjORx5hONPL6spbKMm/uZ9Hwfh62M4uy6hRV5zr0YpaK7d
SKSu7LVvrofzU9sV/UX+yZ/ya18Nf+yf6L/6Qw1/L1p9r9vv4bHft86ZU3YzjJxmv6pfhJ4EPwu+
FXhn4aNqf25vDvh+y0xr0Q+X9o+zwJF5mzJ27tmduTjOMnrX5f4Zwl9YxM+lor72/wDI/uv6cOIo
xyrJKDfvudeSWuyjTTd9tHJdb6+p0NFFFfrh/niFFFFABRRRQAUUUUAFIx+XmloIyMUAfz1f8Fvv
gdB8E/8Agon4yn0rTLa103xgtv4ksYreaR8vcpi6d9/R3u47mQqCVAkXGAdo8M/Zb/Zc+MP7YPxj
034J/BXw219qd82+6upMrbadbL/rLq4k6RxIO/VmKogZ3RW/oQ/bU/4J1fs4ft46XYwfG7Rr4ajo
9pcQ6LrGlXzQz2fmqMkDlXAYKwV1K5XkEZFbn7J37EH7On7FPhi/8L/ADwR/ZqapcibUby6uWuLq
4IHyq0r5YovO1egyfU1+V4jw/rYrPp1pTSoSk5afFrq4pWstdL9Frbof3tk/0u8syHwnwuX0MPUq
ZrRpRopzSdK8EoRqylzc0rxSk42TcrptL3n8U/8ABaT9mK++C/8AwSG8BfCbwQkmoab8NfFmjtq1
9JMilIfsl5ambDEFg1zdRKFXcwEgJ+VWYfm3/wAEx/GHhzwF+398J/FHizUfstjD4ut45J/JeTDS
7okGEBbl3UdOM5OBk1+yv/Bd1Sv/AATC8f5/5/tG/wDTra1+GX7Kv/J0Hw2/7H3R/wD0uiryuMKc
MDxRh3SW0abS6Llk0l6WSP0D6OGNxXFXgPnEMfK7nVxkZSWkn7SjCcpO91zOVSXS22m9/wCo4dKK
KK/aT/MkKKKKACiiigAooooAKKKKACiiigAooooAKKKKACiiigAooooAKKKKACiiigAooooAKKKK
ACiiigAooooAKKKKACiiigAooooAKKKKACiiigAooooAKKKKACiiigAooooAKKKKACiiigAooooA
K/kr/wCDs/8A5TVeOf8AsVfD/wD6boq/rUr+Sv8A4Oz/APlNV45/7FXw/wD+m6KgD7e/4MZ/+QV+
05/18eDf/Qdbr99q/An/AIMZ/wDkFftOf9fHg3/0HW6/fagAooooAKKKKACiiigAooooAKKKKACi
iigAooooAKKKKACiiigAooooAKKKKACiiigAooooAKKKKACiiigAooooAKKKKACiiigAooooAKKK
KACiiigAooooAKKKKAGvn0oTjtXO/GPSdX1/4TeJ9D0C3aa+vPD17BZwxsFZ5ngdUUEkYJYgda/k
hvv+CCv/AAXxlvppYf2RfHxVpmKn/hLrHkZ/6/KzVSXtnC2iSd/W+nyt+Jp7OPsee+t7W+W5/YCV
B5r+b7/g75+KPwc+H37e3wl+I37Pniyzsfi34Z083PiTUfD94ourJ4Z0ez88oflmHJAb5thGeCK+
Ov8Ahwj/AMF9f+jRPH//AIV9j/8AJle1/sFf8GpH/BR39or406fq37Z/haT4Y+DLXU438RXmravB
darfQqVLJbJE8q7mXKiR2wp5IPQ3GjKriKclLl5Zc19rdN+m+trvsQ6sadGcZRvzK1u/Xb5eh/S/
+zB8TdT+NP7N/wAP/jBrNm1veeKvBel6teW7dY5Li1jlZeg6M57Cu9rP8MeGND8G+G9P8I+GrBLT
TtKsYbPT7WP7sMMSBEQewVQPwrQrfESp1K85QVottpdlfQxw8akKEIz1aSv621CiiisTUK/mP/4P
Xf8AlJV8N/8Ashtl/wCnnVq/pwr+Y/8A4PXf+UlXw3/7IbZf+nnVqANb/gyV/wCT7/i1/wBkj/8A
cpZ1/S1X80v/AAZK/wDJ9/xa/wCyR/8AuUs6/paoAKKKKACiiigAooooAKKKKACiiigAooooAKKK
KACiiigAooooAKKKKACiiigAooooAKKKKACiiigAooooAKKKKACiiigAooooAKKKKACiiigAoooo
AKKKKACvmP8A4LK/8ozfiv8A9gi0/wDS+2r6cr47/wCC73xDn8B/8E3vFljDpa3P/CR6lp+kyM0u
3yFacTeYODuP7kDHH3uvFeVntSNPJcTKX/Puf/pLR994U4ati/E7JKVJXf1vDvtoqsW9/JM/APw/
/wAh6x/6/I//AEIV/WBX8s/7Nvw6h+MH7RXgH4S3OqtYx+KPGmlaRJfRw+Y1utzdxQmQKSNxXfnG
RnGMiv6l13d6+C8MoSVLFT6NwX3c1/zR/Wn048TRlj8iw6fvxjiJNeUnRSd9tXCXpbXdC0UUV+pH
8GhRRRQAUUUUAFFFFABRRRQAUUUUAfLn/BZ3wDqvxH/4Js/EzR9Iu7eGSx0221aRrhmCtFZ3UNzI
owD8xSIhe2SMkDmv5/Pgx410/wCG/wAYfCfxE1e1mmtNA8S2Oo3UNsB5kkcFwkrKu4gbiFIGSBnu
K/oy/wCCnH/KPj4xH/qQdQ/9FGv5p6/G/Eb91nFCrHfkX4SdvzP9KfoYyeO8N80wNX+H9Ylps/fo
01LX0St2P6xtPvE1Gwg1CJWVZ4VkVW6gEZqaqPhjjw1p4/6cYf8A0AVer9ii7xTP82qkVGpKK6Nh
RRRVGYUUUUAFFFFABRRRQAUUUUAFFFFABRRRQAUUUUAFFFFABRRRQAUUUUAFFFFABRRRQAUUUUAF
FFFABRRRQAUUUUAFFFFABRRRQAUUUUAFFFFABRRRQAUUUUAFFFFABRRRQAUUUUAFFFFABX8lf/B2
f/ymq8c/9ir4f/8ATdFX9alfyV/8HZ//ACmq8c/9ir4f/wDTdFQB9vf8GM//ACCv2nP+vjwb/wCg
63X77V+BP/BjP/yCv2nP+vjwb/6DrdfvtQAUUUUAFFFFABRRRQAUUUUAFFFFABRRRQAUUUUAFFFF
ABRRRQAUUUUAFFFFABRRRQAUUUUAFFFFABRRRQAUUUUAFFFFABRRRQAUUUUAFFFFABRRRQAUUUUA
FFFFAAQD1oozRketABXwD+31/wAHHn7AH/BOL9o6/wD2Xfj94Z+JF14k0/T7a8nm8N+HbW4tfLnX
cgDyXcbE46/Lx719/V+a/wDwUk/4Nmv2U/8Agpl+1LqP7VvxU+P3xC0DWNS021sptN8P/YfsyrAh
VWHnQO2SDz81Zy9p7SPLtfX0s/1saR9nyy5t+nrdfpc/QL4OfFLw78cPhN4Y+Mvg6O6j0nxZoNnr
GmR30QjmW3uYVmjEiqzBX2uMgEgHua6auS+Bnwo0f4EfBjwj8E/D2pXV5YeEPDdjo1jeXu3zp4ra
BIVd9oC7iEBOABnoBXW10VvZ+2l7P4bu3pfT8Dnp+09nHn+Kyv69Qr5p/wCCrv8AwUu+Hn/BKT9l
Gb9qL4h+AdU8UI2vWmj6ZoWk3McL3NzPvbLSPkRoscUjFgrEkKuBu3D6Wr5M/wCCyf8AwSw8L/8A
BW79ktf2dtS+IUfg/WNO8QW2r+H/ABS2hpfm0kjDJJE0ZeNjHJG7AhJEO5YySQu05mh+Oo/4Pef2
pe/7D3gD/wAKK+/wr87v+CvP/BVn4gf8Fd/2gvD/AO0F8RvhRo/g+88P+DYfD0On6LfSzxyxR3d1
ciUtLyGJuWXA4wor7QH/AAZVf8FTSMj4+fs//wDhVa5/8p6+Ff8AgqH/AMEtP2gv+CS/xw0T4Bft
G+MPB2taxr3hWLxBZ3PgnULu5tktnubi2CO11bW7CTfbSEgIV2lfmySAAfod/wAGSv8Ayff8Wv8A
skf/ALlLOv6Wq/ml/wCDJX/k+/4tf9kj/wDcpZ1/S1QAUUUUAFFFFABRRRQAUUUUAFFFFABRRRQA
UUUUAFFFFABRRRQAUUUUAFFFFABRRRQAUUUUAFFFFABRRRQAUUUUAFFFFABRRRQAUUUUAFFFFABR
RRQAUUUUAFfC/wDwcO/8o7bj/sdNL/8AatfdDdK/On/g5K+IOpeHf2QfC/gO2soZLfxH40Q3U0md
8X2eB5F24OOScHIPHSvB4onGnw9iW/5Gvv0X4s/WvAjC1sZ4xZJCmtVXhL5QvOX/AJLF+p+Uf7A/
/J9PwWH/AFVrw5/6c7ev6cgAOlfzf/8ABI/4a6V8V/8AgpD8JfC+s39xbw2vib+2Uktdu4y6dby6
hEh3Aja0lqit32s2CDgj+j5OmRXyvhrTkstr1Ojnb7or/NH759NvF0Z8a5XhU/fhh3J+k6klHX1h
L0+Y6iiiv0g/ikKKKKACiiigAooooAKKKKACiiigDzP9sr4fWfxW/ZS+Ivw71DUpbSHVvBuoQyXE
KBmjHkOcgH6V/L/X9UXxyx/wpXxhn/oVtQ/9JpK/ldr8j8TIxWJw0urUl9zX+bP9EvoP4itLJc6o
N+7GpRkl2co1E381GP3H9Sn7MXxCvPi3+zX8PfitqOnR2dx4m8D6Tq09rCxZIXuLOKZkUnkgF8An
nAruK8l/YHI/4YV+CvP/ADSXw5/6bLevWq/U8HOVTB05S3cU39yP4H4kw9HC8RYyhSVowq1Ipdkp
tJfJBRRRXSeKFFFFABRRRQAUUUUAFFFFABRRRQAUUUUAFFFFABRRRQAUUUUAFFFFABRRRQAUUUUA
FFFFABRRRQAUUUUAFFFFABRRRQAUUUUAFFFFABRRRQAUUUUAFFFFABRRRQAUUUUAFFFFABRRRQAV
/JX/AMHZ/wDymq8c/wDYq+H/AP03RV/WpX8lf/B2f/ymq8c/9ir4f/8ATdFQB9vf8GM//IK/ac/6
+PBv/oOt1++1fgT/AMGM/wDyCv2nP+vjwb/6DrdfvtQAUUUUAFFFFABRRRQAUUUUAFFFFABRRRQA
UUUUAFFFFABRRRQAUUUUAFFFFABRRRQAUUUUAFFFFABRRRQAUUUUAFFFFABRRRQAUUUUAFFFFABR
RRQAUUUUAFFFFAGT458YaB8PvB+qeO/FV8trpmjafNe6hcN0jhiQu7fgoNfzIfts/wDB35/wUU+I
vxp1EfsdX3hv4c+BdOvp4dFh/wCEcttTvtSgyoSa6lvEkQN8pZVhSIKJNrbyA1f0B/8ABV86+P8A
gmj8dj4WmePUP+FV619lkj6q/wBkk6V+J/8AwZd2v7I2ueOvjN4T+KWneGLv4laja6Yvhez16CGS
4uNLVbk3iWolB3fOIWlVOSqoSMLkZ0ac8Ri6kU/4cFJLu22vwtfyXM7OyNK040MJCVvjm4t9kknf
yve3m7LS58l/8RWX/Bb4f83SaP8A+G50T/5EqC6/4OHf+C8f7XN3Y/ADwT+0jrV9rHiC/jh02x8B
+D7Cy1K5lzkJHJZ26y4IzuAIG0EtwDX2f/wRK0DwP+w7/wAHEnx9/YF8Z6Fpp0XXrzVLXwzZ6pDH
KoEcwvbLbvH32tZB0GSCaz/+DrP4O/Cf9gb9tH4K/tw/shrp3gX4lalfTalqsPh1Ut2nuLSaOSK/
eJMDc5Zo3bGJBw2aqE6MqeGq1PgrJPzV79Otrfl6kyhVjUxFKHx0rpdna33b/gz93v2LdD8deGf2
Q/hb4d+J1rfQeJLH4e6Nb6/BqTFriO8SyiWZZSSSXEgbdkk5zXqFcR+zf8VJPjn+z74F+NUlits/
i7wjpusSW65xE1zbRzFBnsC+K7eurF8/1qpzqz5ndLZO+tvI58M4yw8HFtqy1e+3XzCiiiuc2Cv5
j/8Ag9d/5SVfDf8A7IbZf+nnVq/pwr+Y/wD4PXf+UlXw3/7IbZf+nnVqANb/AIMlf+T7/i1/2SP/
ANylnX9LVfzS/wDBkr/yff8AFr/skf8A7lLOv6WqACiiigAooooAKKKKACiiigAooooAKKKKACii
igAooooAKKKKACiiigAooooAKKKKACiiigAooooAKKKKACiiigAooooAKKKKACiiigAooooAKKKK
ACiiigAr8y/+Dmwj/hnr4a4/6HO4/wDSRq/TQ5xX5Jf8HO3jDxJFqHwn8AJqGNJnh1TUJbTyU+a5
QwRq+7G7hJHGM7TnJGQCPl+NKkafDWIv1UV98kfu/wBGfB1MZ43ZSoNe7KpJ37Ro1G++vb8z5Q/4
Idf8pSPhd/vaz/6Zb6v6G1/rX4O/8G8Pg7w74n/4KGx6xrenefc+HvBOp6ho8nnOv2e5ZobUvhSA
/wC5uZk2sCPnzjcFI/eNc45ryvDmnKGQyb+1Uk//ACWK/Q+++mbjKeJ8WKFOKd6eEpRd+rdStPTX
a01vbW/TVlFFFfen8lBRRRQAUUUUAFFFFABRRRQAUUUUAZ3i3w5Z+MPDGpeE9Rkljt9U0+a0uJIG
AdUkQoxUkEA4JxkEZ7Gv5WvHehWnhfxxrPhmwkkeDTtWuLWF5iC7JHKyAtgAZwOcAV/VqWx1r+Vb
4wf8la8Uf9jFff8Ao96/K/EyMeTCy63n/wC2n97fQdr1vrWeUb+7y4d2871lf7j+hb/gkN8Std+L
P/BNv4S+KfENpaQ3Fr4dk0aOOzjZUMGnXU2nwsQzMd7RWsbOc4LliAoIUfSlfJf/AAQ1cf8ADrX4
XjH/AEG//T3f19aV+gZJKVTJcNKTu3Tg368qP5D8UMPRwniXndCjHlhDGYmMUtklWmkl6IKKKK9Q
+FCiiigAooooAKKKKACiiigAooooAKKKKACiiigAooooAKKKKACiiigAooooAKKKKACiiigAoooo
AKKKKACiiigAooooAKKKKACiiigAooooAKKKKACiiigAooooAKKKKACiiigAooooAK/kr/4Oz/8A
lNV45/7FXw//AOm6Kv61K/kr/wCDs/8A5TVeOf8AsVfD/wD6boqAPt7/AIMZ/wDkFftOf9fHg3/0
HW6/favwJ/4MZ/8AkFftOf8AXx4N/wDQdbr99qACiiigAooooAKKKKACiiigAooooAKKKKACiiig
AooooAKKKKACiiigAooooAKKKKACiiigAooooAKKKKACiiigAooooAKKKKACiiigAooooAKKKKAC
iiigApGOBnFLXmP7a/xQ8bfBH9jr4rfGb4axxv4i8JfDnW9Z0FZrfzla8trCaaEFP4x5iLle/Ss6
1SNGlKpLaKbfotTSjTlWrRpx3k0l83Y7vxf4Y0Lxz4X1LwZ4msVutO1axms763k6SwyIUdT9QTX4
Zfsz/wDBrz8cv2K/+CyHw/8A2g/AGraX4o+COj+KJ9WhuzfLDqGjhYpXhgngfHmqH2IHjLkk5ZVA
JrY/Yo/4PSvgN4uaz8J/t6/s86z4Pvpp4oW8WeBVGo6agZyGlntpHW4hRF2sfK+0u3zYjGAD+mXw
I/4LD/8ABLr9pf8AseD4Nft0/DnUr3Xc/wBl6Ld6+lhqUpGcqbK78q4jbgna8anHPQg10U6cqOJj
Xh8S001v11X5bPe3U56lSNXDyoT0T76W9H+D3Xfofl//AMHMX/BE/wDa8+K/7TFj/wAFOf8Agnz4
Z1rVvEdtpdmPFek+D7mSPXILyyGy31KyWNhLLIIlhj2Q/vQYVZVJJI/Pn9lf/giH/wAFk/8AgqR+
1Hp2q/tg+Avi9oemxXFvD4s+JPxwt9RjvILFCT5cH9qEXF223cqLGGRC3zFQef6sl+NPwZIyfi54
Z/8AB9b/APxdeafGb/gpl/wT0/Z31J9E+N37avwy8NX6WJvBp2p+MbRLmSEZ+ZId5eTO0gBVJYjA
BPFc+HVPCNXs4ptpPZN6v5eXbS9tF0VnUxG2jsk2t2lZL7tv0vv674D8E6F8NvA2jfD3wra+Tpmg
6Xb6fp8Oc7IIY1jRfwVRWsHy23Ffj7+2j/weS/sBfB+xk0L9jnwL4k+MGtPGph1aexl0PRYgyP1a
7QXckiOIwYxbojKzETAqAftL/gij+278Xv8Agoj+wD4b/ay+N2gabpeueJNZ1Yf2fpNs8VvBbxXs
sUKpvJZh5ar8xJLda6F7TEKdV30erfdv8fyMOWnh4wguuiS10Sv8tF6n1lRRRWZYV/Mf/wAHrv8A
ykq+G/8A2Q2y/wDTzq1f04V/Mf8A8Hrv/KSr4b/9kNsv/Tzq1AGt/wAGSv8Ayff8Wv8Askf/ALlL
Ov6Wq/ml/wCDJX/k+/4tf9kj/wDcpZ1/S1QAUUUUAFFFFABRRRQAUUUUAFFFFABRRRQAUUUUAFFF
FABRRRQAUUUUAFFFFABRRRQAUUUUAFFFFABRRRQAUUUUAFFFFABRRRQAUUUUAFFFFABRRRQAUUUU
ABzjgV+P/wDwc9HPxB+EJx/zBtY/9G2tfsARkYr8Q/8Ag5Q8T6/e/to+FfB93qckmm6b8O7e6sbN
gNsM095dLK44zlhBEDk/wD3r43jyoocN1E/tOK/8mT/Q/pL6JuEqYnxqwdSLVqdOvJ+adKUNPO80
/RMy/wDg3COP2+9W/wCya6j/AOldjX7oA5r8a/8Ag2T8LeH9Q+OPxM8W3umRyalpvhiyt7G6YndD
HNO5lUc4wxhjzkfwCv2UUbRip4BpuHDkG/tSk/xt+h0fS4xlPE+M+IpxTvTpUYvzbhz6eVppeqYU
UUV9ofzKFFFFABRRRQAUUUUAFFFFABRRRQA1lJPFfzI/t9eEfD3gL9tn4reDfCenCz03TfHmpwWd
qsjOI4xcPgZYlj+JJr+m8sQea/mi/wCClP8AykA+Mn/ZRNU/9KHr818Sox/s+g+vM/yP7a+hHUqL
jDNaab5XQi2r6Nqokm13Sbs+l33Z+t//AAbt+LPEXiP/AIJ5/wBka1qTTW3h/wAdanYaPEY1X7Pb
slvdGMEAFszXMz5bJ+fGcAAfd9fn/wD8G35/4wG1oE/81M1D/wBI7Cv0Ar6zhiUpcP4Zv+RH8++O
lOnS8YM7jBJL6xN6K2rd2/Vttt9W23qFNkcRjcfx9qdXjH/BRH4g6j8Lf2Hfil440qxhuJ7TwbeI
kNxnY3mp5Jzgg8CQke4r2MRWjh8POrLaKb+5XPznJctrZ1nGGy+k7SrVIU0/OclFdur7o+fdS/4O
FP2CdM+J0ngKceLjp8N9JaTeJV0MfZVdZhH5oTf5xhK7pN2zeAuPLJOB90I6yKHRsqeQR3r+TSv6
H/8Agi9+0APj3/wT58EvdOx1Dwja/wDCM3waFIwRZhUgKhWOV+z+SNzBSzK5x0J+C4P4sxmdY2ph
8Va9uaNlbZ2a89016M/rT6R30feHPDHhnB5xkDqOHP7Kspy5ruUbwmrJcusZRktm5RslZ3+raKAc
0V+hn8chRRRQAUUUUAFFFFABRRRQAUUUUAFFFFABRRRQAUUUUAFFFFABRRRQAUUUUAFFFFABRRRQ
AUUUUAFFFFABRRRQAUUUUAFFFFABRRRQAUUUUAFFFFABRRRQAUUUUAFFFFABX8lf/B2f/wApqvHP
/Yq+H/8A03RV/WpX8lf/AAdn/wDKarxz/wBir4f/APTdFQB9vf8ABjP/AMgr9pz/AK+PBv8A6Drd
fvtX4E/8GM//ACCv2nP+vjwb/wCg63X77UAFFFFABRRRQAUUUUAFFFFABRRRQAUUUUAFFFFABRRR
QAUUUUAFFFFABRRRQAUUUUAFFFFABRRRQAUUUUAFFFFABRRRQAUUUUAFFFFABRRRQAUUUUAFFFFA
BTZ4IbmFre4iWSORSskbrlWU9QR3FOooA/PP9vT/AINlf+CYH7cN3eeL7f4dXnwz8XXTeY/iP4dy
R2qyyYb/AF1o6NbyAswLEIkhCAB1Ga/KX9oP/gyw/bz8C3mrah+zt+0Z8OviBpVnarJpdvqi3Wh6
rqEm0F4hAyT20ZDZCs13hgMnYTtH9MxGeopNq+lZxpxj8On5fd0+Rp7Ry+LX+u+5/JB/xCif8Ftz
/wA216D/AOHE0f8A+Sa9k/Z4/wCDMf8A4KN/EeXS9S+Pvxe+HXw2024unTV7UXs+s6rZRDOJEgt0
W1mLHGF+1pgEkkEbT/T504FG0Yxitou26uZNX6n5a/sM/wDBpf8A8E1f2VbnT/GHxqGsfGbxRabX
e48WKttpKzbXUtFp0JK7SGB2zyTlWRWVhX6deGPCvhnwVoNr4W8HeHrLSdMsYRFZ6fptqkMECDoq
IgCqPYCtDavpRVSqTkrN6dtl9yFGnGOq/wA397Ciiisyj4U/4OBf+Cr/AI9/4JJ/sa6X8Xfg54L0
TXfGnizxhBoOhQ+IjMbSxjME1xPePHFtM5VYREsfmR/PcLIS6xtG/wDK5+3h/wAFEP2q/wDgpP8A
FPS/jN+1146s/EHiDRvD8ei6fd2ei21isdmk806oUt0RWPmTyncQT82M4Ar+wr/gph/wTY/Z+/4K
pfs0Sfsx/tFXOuWenQ63bazouteG9QEF5peowLJGk6b1eKQGKaeFkljdSkzFdkixyJ/Kr/wW/wD+
CT2lf8Ef/wBpvwz+z1pHxxuPH0fiDwJB4ibVrjw+umtA0l7d23k+WJ5twH2Xdu3D7+McZIB9qf8A
Bkr/AMn3/Fr/ALJH/wC5Szr+lqv5pf8AgyV/5Pv+LX/ZI/8A3KWdf0tUAFFFFABRRRQAUUUUAFFF
FABRRRQAUUUUAFFFFABRRRQAUUUUAFFFFABRRRQAUUUUAFFFFABRRRQAUUUUAFFFFABRRRQAUUUU
AFFFFABRRRQAUUUUAFFFFAAc44r8Ff8Ag4V+IekeNf8AgotfeHNNtLmObwj4P0vSdQedVCyzOsl8
GjwxJTy72NcsFO5XGMAE/vS3K1/OF/wV0+JWmfFj/gpF8WvFGkafcWsVr4kXRmjuMbjLp1tDp8jj
aT8rSWrOvfay5wcivz/xGrezyWFNPWU19yUn+dj+vPoX5a8V4oYrFyi3GjhZ2fRSnUpRSfe8ef7v
Q+1/+DYr4f6vG3xW+KZurf7BMNO0pYdzecJk82YtjG3btcDrnOeO9frPX5zf8G13w/1Hw/8AsleL
vH9xfQyW/iLxmUt4EzviNvAitu4xyXGMZ6c1+jNe1wdR9jw3h1bdN/fJs/NfpJZj/aXjVm81JNQn
CGn9ylCLXqmmn6BRRRX0x+GhRRRQAUUUUAFFFFABRRRQAUUUUAIVDda/no/4Lk2Flp3/AAU++JEF
hZxQoy6RKywxhQ0j6TaM7HHdmJYnqSSTya/oYr+fX/gvFpOq6d/wU78eXmoaZcW8OoWGjT2Ms0LK
tzENLtojJGSMOokjkTcMjdGw6qQPz/xHX/CHB/8ATxf+kyP68+hbU5fFTFRb3wdT5v21D9L/AIn2
J/wbFXl7P8K/ixp8t5M1vDr2mPDA0hKRs0M+5gvQE7VyR12jPQV+o1flX/wbE6rpi+C/i1oh1KAX
jappc62fnL5piEdwpk25ztBIG7GMkCv1Ur2ODHfhnD+kv/SpH5z9JiHJ44Zxpa8qT++hS1CvhX/g
4X+Jtt4G/YAm8KM18tx4t8VWOnWslowCDYWuXEp3A7CkDLgBskgEYyR90uTjivyQ/wCDnb4mWs2r
/CX4Oad4sk863ttU1nWNDSRwu2RreCzuXX7pOY75EPJX950Dc6cXYr6rw7iJdWuX/wACaj+TbOP6
O2Sf294zZRQavGFR1Xo7L2MJVFe2ycoxWul2l1Pyjr9TP+DZ74522neNviF+zlemFZNUsYde08i3
kMjtCRBMC+dgUCSLAIBJY4JAIH5k6D4D8ZeKNA1jxT4d8N3d7p/h+3jn1q6t4iy2UUkgjSSTH3VL
kLnpkjPUV69/wTO+Mt/8B/29PhX4/tL/AE+2t28XWumarcarKUtorG9b7HcyOwdAuyGd5FZjtV0V
mDAEH8U4dxksszrD4h7Xs/8AC/db+WvzR/p94y8M0eOPDHNsphJOoqblFJptVKaVWEX25morXXll
fsf0rpnbzS0i/dpa/o8/xXCiiigAooooAKKKKACiiigAooooAKKKKACiiigAooooAKKKKACiiigA
ooooAKKKKACiiigAooooAKKKKACiiigAooooAKKKKACiiigAooooAKKKKACiiigAooooAKKKKACv
5K/+Ds//AJTVeOf+xV8P/wDpuir+tSv5K/8Ag7P/AOU1Xjn/ALFXw/8A+m6KgD7e/wCDGf8A5BX7
Tn/Xx4N/9B1uv32r8Cf+DGf/AJBX7Tn/AF8eDf8A0HW6/fagAooooAKKKKACiiigAooooAKKKKAC
iiigAooooAKKKKACiiigAooooAKKKKACiiigAooooAKKKKACiiigAooooAKKKKACiiigAooooAKK
KKACiiigAooooAKKKKAIdQ1HT9JsJtU1W+htbW2haW4uLiQJHFGoyzsx4VQBkk8AVm+A/iH4B+Kn
hOx8e/DDxxo/iTQtUgE+m61oOpRXlpdxHo8U0TMki+6kiofil4Y1Dxr8NPEPg7SZYUutW0O7s7d7
hiI1klhZFLEAkDJGcAnHY1/KL8Rf+CWv/BwF/wAEYvHGqfFL4O+HPHGn6QLszXXjD4O60+p6XfR2
6s6zXdtD+8WJBM4U3tsi5L7QeTWftYxqONTRWTT6Xu00/wAOv/A09nzUeaGsr2t5W3/pH9bG5fWj
cPWv5l/2UP8Ag8X/AG8fgXfR+EP2xvgrofxHtbNI4ppo1bRNWTZFtG5lR4yzNh2LRc9sZr9YP2Nv
+DnL/gkj+19bppt98d2+FviDYzyaH8VYU0tWVdmWjvQ72bgs+FQzLM21j5QAro9lKXwO/p/lu/kc
/tLfErf13P0IoqnoviDQvEmnrq3h7WbW+tZP9Xc2dwssbfRlJBq4CD0rM0TvqgooooAK/mP/AOD1
3/lJV8Nv+yG2X/p51av6cK/mP/4PXf8AlJV8N/8Ashtl/wCnnVqANb/gyV/5Pv8Ai1/2SP8A9yln
X9LVfzS/8GSv/J9/xa/7JH/7lLOv6WqACiiigAooooAKKKKACiiigAooooAKKKKACiiigAooooAK
KKKACiiigAooooAKKKKACiiigAooooAKKKKACiiigAooooAKKKKACiiigAooooAKKKKACiiigBGO
F6V/Ld+1D8Q7T4tftLfEL4q2GnSWcHiXxxquqQ2k0gZ4FuLyWUISOCQHwSOuK/p1+KHjSP4b/DTx
D8RJdPa8XQdDu9Ra1WTYZhBC0uzdg7c7cZwcZ6Gv5WNYvxqur3WqCPZ9puXl2Zzt3MTj9a/K/Eyt
7mGpX6yb/wDJUvzZ/e/0Hctvic7x8o7KhTTv3dWUla/lB3t6Pc/fj/ggp8PrzwL/AME4vDOpXWox
3C+JdY1HVoVjQqYUM5g2HPU5ty2Rxhh6V9mV4D/wSz+Hcvwv/wCCefwj8MS6qt4ZvBtvqnnLDsAF
8WvRHjJ5QXATOfmK5wM4Hv1foGSUfq+T4ena1oRv62V/xP5C8UMy/tbxIzjGKXMp4mu07WvH2klH
Sy+ylur99Qooor1D4UKKKKACiiigAooooAKKKKACiiigAr8P/wDg5X/5Pq8J/wDZJbH/ANOeqV+4
Ffjx/wAHO3gLw/p3xW+E/wAULaOb+1dY8P6npV6zSHyzb2c8M0IC9juvp8nuCv8Adr43jynKfDdR
rpKLf3pfmz+lfol4ylhvGrCU53vVp1ox9VTc9fK0H87FD/g2RP8Axf34mf8AYn2v/pUK/ZbcPWvw
0/4Nx/HGv6F+3DqvgnT5IxY694Kum1BWjyx8iSJ49p7csc+tfqv/AMFEf2ztI/YR/Zf1f463GjR6
pqn2qHTvDek3DSJHeX8xO1XdFbaiRpLM2Su4QlAwZ1rm4KxmHw3CvtartGm58z9Hf56P79D2fpOc
N5vnXj+8vwNP2lbFww6pxT3biqau3ZR96LbbdlH3m0r29ycrt5Nfgb/wcCePtb8Y/wDBSDW/D2qr
b/Z/CvhnSdK0wwxlWMDwfbTvOTubzbyXkY+UKMZBJ+ov2G/+Dg7xb8X/ANoPTfhd+0z4F8O6D4f1
yS4S317SvtW+xm2b4I2TEnmISpjzgEGRWLAKQfzC/al+LS/Hj9o/xx8ZY4YUj8S+KLy/hW3V1TZJ
KxUgP8wBXBw3PPNeBxlxHl+bZJTjhJ35p6rZ+6uq7XkrP/Jn619GnwX4w8P/ABQxdfiDDqHs8MuS
SanFutUSTjNO3MlSqKUd0mm7Jpv6k/4Ju/Aj/hZv/BPn9rDxToUmNatPCNjDH9on2wfY4ZXv5+Np
PmbbT5ecEnHfI+JNNuEtNRt7qXO2OZXbb6Ag1+9n/BHf9km28Nf8EsLX4dfEy3vFi+LVnqOraxZr
dR5jstRgFvD5TxE7fMso4JeTvRpmDBSu0fgbXzPEGWyy/K8vnJWcoSv/AOBc2q9J2/yP3Lwh42o8
XcdcX4ejLmp0cVTUWtU17L2DcZdU5YdyVlZJ3Tknc/q28A+NNH+I/gTRfiH4eWYafr2k22o2IuEC
yCGeJZE3AE4bawyMnBrWrwn/AIJkeOtd+I37Afwp8V+JZI2vJvCNvAzQxbF2QFoE49dka59TzXu1
fvGDr/WcJTrfzRT+9XP8nuIsr/sTiDGZc/8AlxVqU97/AATcd9L7b2QUUUV0HjBRRRQAUUUUAFFF
FABRRRQAUUUUAFFFFABRRRQAUUUUAFFFFABRRRQAUUUUAFFFFABRRRQAUUUUAFFFFABRRRQAUUUU
AFFFFABRRRQAUUUUAFFFFABRRRQAUUUUAFfyV/8AB2f/AMpqvHP/AGKvh/8A9N0Vf1qV/JX/AMHZ
/wDymq8c/wDYq+H/AP03RUAfb3/BjP8A8gr9pz/r48G/+g63X77V+BP/AAYz/wDIK/ac/wCvjwb/
AOg63X77UAFFFFABRRRQAUUUUAFFFFABRRRQAUUUUAFFFFABRRRQAUUUUAFFFFABRRRQAUUUUAFF
FFABRRRQAUUUUAFFFFABRRRQAUUUUAFFFFABRRRQAUUUUAFFFFABRRRQAE4614X+1R/wUr/YT/Yr
0ybUv2l/2n/CfhmSDzB/Zc2qJNfSPGoZo1tot0rPgghduTnjNeofGPTdY1r4S+KNG8PQSSX134dv
YbKOFsO8zQOECn1LEYr+aH9lr/g0X/4KSftPeIm8dftXeP8ASPhfpt9NHNcTa1dNq+sSo+/d+4jc
L5ibUyssqZDjBODWf72pUcI6WSd3tq3p07fiactONHnk+trLfbfr+R6b/wAFgf8Ag4F/4I1ftQaZ
rHg/4V/8E17L4veILkXEUfxE8X2a+H4YpXhVUu4mtwb+5IPylZDauNnyv0Nfkz8K/wBk79pX9tz4
iX3/AAyP+yNr2pQ3MryQ6J4N02+vLOwVQu6NZ7h5XwuQT5krN83XFf03/sVf8GqH/BKf9lK2t9b+
I/w/1H4yeJVijM2p/EadZbGOTy9snk6dCEgEbNlgtwLh04Ak4yftnWPjT+xj+yxPb/DHxD8XPhj8
OpWt0ktdAv8AxBp+ku0eNiusLuhI+XaGx2xnitIUaFGW7bdlppf8F+V9+hnKpWqR2st+7/X8/lc/
k2u9X/4LT/8ABAX4s6XZ63qXjb4atJJusdPuL4Xug6sgdZXjVVZ7aZSwG8Kd3XNf1Mf8Es/22E/4
KG/sJ/D/APaxm0i30/UPEulEa1YWrFore+hdobhEJ52+YjYz2NeR/wDBdT/glx44/wCCuf7KnhT4
AfDX4g+HfDVxpfxCs9eute1qGWYJZJaXUMiQCJSWdvtCMASqkJyw4r1r/glv+wJo3/BM39jHwz+y
DonxHm8WR+Hri9nk16fS/sTXUlxcyTsfJ82XYAXxjeemeOlaUakpYepCtupLl81a79NXbzauZ1ac
Y1qc6TvdPm7J3aXq9E/JPV9/oaiikZscVmaC1/Mf/wAHrv8Aykq+G/8A2Q2y/wDTzq1f04KSRkiv
5j/+D1zP/Dyr4b5H/NDbL/086tQBrf8ABkr/AMn3/Fr/ALJH/wC5Szr+lqv5pf8AgyV/5Pv+LX/Z
I/8A3KWdf0tUAFFFFABRRRQAUUUUAFFFFABRRRQAUUUUAFFFFABRRRQAUUUUAFFFFABRRRQAUUUU
AFFFFABRRRQAUUUUAFFFFABRRRQAUUUUAFFFFABRRRQAUUUUAFFFVdV1ax0TTLrWdWuVgtbO3ee5
mbOI40BZmPsACaNtWVGMpSUYq7Z5R/wUE+Iv/CqP2JPij46/sf8AtD7L4LvY/sv2jyt3nRmHO7a2
MeZu6c4xxnI/mUr9fv8Ago5/wW3/AGRvjb+yz8QPgD8Gv7Z1bVNe0uCxs7y6097a2k3zsJmViCcx
pGj8gB/NUA5DY/Kr4G/DdPjJ8bPB/wAIZNXOnr4q8U6fo7agsHmm2Fzcxw+bs3Lv27923cM4xkda
/EuOsww+bZnRhhKimlG2jVuZyatf5I/1B+ijwjnXAPA2ZYnP8JPCznV537RNSdKFKLT5d7Jyn0u3
datWX9PHwI+GP/Ck/gh4N+DX9tf2l/wiPhXTtF/tL7N5P2v7LbRweb5e5tm7Zu27mxnGTjNdXQDz
iiv2unCNOmoRWiVl6I/zExWKr47FVMRWd5zk5SdkruTu3ZWSu30SXYKKKKo5wooooAKKKKACiiig
AooooAKKKKACvzH/AODmzwXoF58Bfht8RZ7VjqmneMLjTrWbzW2rb3Fq0sq7ehJa1hOTyNpx1Nfp
xXw7/wAHB+g6Nqn/AATt1TV9S0q3mutM8UaZLp1xLGGe3d5fLZkJ+6SjMpx1DEd6+f4qoqtw7iYv
pG//AIDr+h+v+AWYyyvxkyWsr61lDR2f71On93v6rqro/Mj/AIIgeNPEPhD/AIKU+AbLQblY49cF
9puoho1bzLc2cspUZ+6d8KHI54x3NfR3/Byt+0HJrfxN8D/s1aXfDyND02TWdVhVJVPnzny4snPl
uBHGxGASpZuecV8OfsAa9rfhv9uX4P6loGq3FncN8SdFt2mtZSjGGa9ihljyP4Xjd0Yd1Yg8Gof2
5/2g/wDhqX9rbx58craRWsNa1+b+xdsMkf8AoEX7q2JR2YozQojOM43s2AoOB+O0c2+r8JVMGnrO
p/5Kkm7fNL7z/SPNPD+ObfSGwfEs4r2eFwT2X/L2VSpCHM/8EpuPX3Ox5PXX/s//AAuvPjb8cfCX
wjsrO8nbxF4htLGWPT1BnEUkqiRkyCNypubkEccg1q/F39mL4ofBX4XfD34v+MbKD+xfiVpFxqHh
64t5d3ywzeW8b+jgGNyOwlXnOQPr7/g3d/ZlPxd/a21L45arHayaX8NdNSXyriBZGe+vBLHbbckF
CqxTybwDgxqON2R5eV5XXxmbUcHKLTk1df3WuZv/AMB19D7jjrjvK+G/DvMeI6FaMoUIVFGSd06s
ZOlGF119taD7SP268OaDpnhTw/YeGNEtEhs9Ns47W0hjjVFjjjQKqhVAAAAHAAAr+Z/9vzwbeeAP
24Pi54Wu/Dn9krD8RNXlstPFuIljtJbuSW3KIAAqNC8bKAMbWXHFf03eX71/P9/wXn+HaeA/+CkP
ijVF1c3X/CT6Tp2rshg2fZyYBb+Xncd3/Hvu3cffxjjJ/UfEfD82UUqi+zO3yaf+SP4R+hbnDo+I
mYYKo9a+Hcut3KFSD9Npybb7ab6/pD/wb7eMbHxJ/wAE8tO0RPEIvLvRfEuoW13btMXazDSCSOMg
/dBRwwHTBr7iGcc1+WP/AAbHfESS++HfxU+E/wDZKqul61p+rfbvO5kN1DJD5ezHG37Ju3ZOfMxg
Yyf1OFfR8J4j6xw7hpLpG3/gLcf0Pxb6QOUyybxkzmg18Vb2nTarGNVbf49Ott9Qooor6I/HAooo
oAKKKKACiiigAooooAKKKKACiiigAooooAKKKKACiiigAooooAKKKKACiiigAooooAKKKKACiiig
AooooAKKKKACiiigAooooAKKKKACiiigAooooAKKKKACv5K/+Ds//lNV45/7FXw//wCm6Kv61K/k
r/4Oz/8AlNV45/7FXw//AOm6KgD7e/4MZ/8AkFftOf8AXx4N/wDQdbr99q/An/gxn/5BX7Tn/Xx4
N/8AQdbr99qACiiigAooooAKKKKACiiigAooooAKKKKACiiigAooooAKKKKACiiigAooooAKKKKA
CiiigAooooAKKKKACiiigAooooAKKKKACiiigAooooAKKKKACiiigAqtrN3e2OkXV7pun/bLmG3d
7e0EgTz5ApKpuOQuTgZ7ZqzTX6UpJuNk7DW5+IP7R/8AweHfBrwx/wAJt+z544/YL+IWh+IrSPUN
D1K3vNfsw1ndbXhbcNoOA3PHUcjrX5W/8EN/+CuvhX/glH+1L4q+P3xP+HHiDxpY+IPBs2jQaZpe
qRxSQyPd284lJlypAEJXjnLV/QZ/wUJ/4N0P+CeX7dfxL8V/tOeN/APiJPiBrGkNj/hH/EQsbe9v
I4SsLyIU272IQMxYZxyR1r8tf+CTP/BqR+0B4u/aB8Q6d/wVh/Zp1zwv8P4/DEr+H77QviJpEksu
p/aYQiMLG5uJNvkmY/MgXIHOcArA+0jXcnZT5Gm/stWldK/V62W+qReK5HQtHWHMml9q91ZvyXV7
aH0eP+D3r9l8DH/DDnj7/wAKSy/+Jr8sP+C7H/BW/wABf8FeP2gvB/xc+G/wR1LwbD4a8OtpjR6r
qEdxcXbtMZAxMYChV6Dvya/ckf8ABoF/wR2IydA+JH/hct/8aru/2cf+DX//AIJFfs1fFTTvi9oH
wb1rxJqWkzx3Gm2vjLxE99aQXEciuk3k7VV2VlGA+5TzlTVKnSqVYOenK7/g1tpfRvqZ+0qU6clD
W6tr6p+fVLofX37GKeLU/ZD+Fcfj6KRNcX4d6KNWSRSGFx9hh8wNnnO7Oc85r07HOaAoHQUVtiKv
t686lrczbt2u7mVCn7GjGne/KkvuVgr89v8Ag5W/b+/aZ/4J3/8ABPa3+Kv7KOrtofijWvG1jo//
AAlJ0m1vE0u3ZJpXwlzuTzJPKCKTFIoXzOFbYw/QmvPv2nP2Wf2fP2yPhNefA39pz4U6X4w8K31x
DcTaTqiNtWaJt0cqOhV4nU5G5GU7WZSSrMDian8Yn/D2H/gqaOn/AAUr/aA/8PJrn/yVXmPxs/aJ
/aB/aV8S23jT9o346eMvH+sWditlZ6t428T3eq3MFsHdxAkt1I7LGHkdggIUM7HGSc/1Br/waBf8
EdiOfD/xH/8AC5b/AONV+K//AAck/wDBNb9mb/gl5+2X4O+B/wCyzZ65Doet/DK21y+XXtWN5Kbt
9Rv7dirlVwuy3j+XHXJ70AfSv/Bkr/yff8Wv+yR/+5Szr+lqv5pf+DJX/k+/4tf9kj/9ylnX9LVA
BRRRQAUUUUAFFFFABRRRQAUUUUAFFFFABRRRQAUUUUAFFFFABRRRQAUUUUAFFFFABRRRQAUUUUAF
FFFABRRRQAUUUUAFFFFABRRRQAUUUUAFFFFABXzX/wAFd/iJbfDD/gnL8VNdurGa4F74fGkxrDIF
ZHvZo7VXyeytMGI6kA4r6Ur4T/4OIfiLf+Cv+CeT+G7LT4Zo/GHjjTNIu5JWO6CNFnvw6Y6sXskT
nja7d8V5Gf1vq+SYmp2hK3q00vxP0Twjyz+2PFDJcI43UsTRcle3uxnGUtf8Kf6H4P17z/wS/wDh
7b/FD/goL8JfCt1qcloqeMbfUfOjjDEtZ7rxUwSOGMAUnsGJ5xXJ/sa/AvRf2mP2ofBXwF8Ra3da
bY+KNaWyub6yVWlhUqx3KGBXPHev2t/4J9f8EZPhV+wh8XLj42af8Vda8Sa01leWNnHdW8cFvDby
zZUlVyWk8pY1Y5wWDEAAgD8U4X4fx2bYunXhFeyhNczv2s2rXvqux/p146eMHC/h/wAPYvKsTVks
diMPU9jFRk7uanTjJys4pRkrtS7ban2guc806gKAcgUV/QR/kCFFFFABRRRQAUUUUAFFFFABRRRQ
AUUUUAFfNX/BXzRNH1r/AIJyfFRdZ0i1vBa+Hxc2v2q3WTyZkmj2yLuB2uvZhyO1fStecfte6Jp/
iL9lb4laPqmkQ30M3gXVT9luLcSq7raSMnykEEhgpHHBAI5rizKl7fL61P8AmhJfemfTcFY7+y+M
stxmv7uvRno7N8tSLav0vY/l7R3jcSRsVZTlWU8g1oeEPDOr+NfFml+DdA026vL7VtRhsrKzsbdp
pp5pZAiRxooLO7MwAUAkkgCs4gg4Ir6q/wCCLXwLPx1/4KL+AbW90ua40zwpdSeJtUkgu0ia3+xJ
5ltJ8xy6/bTaKyKCSrngKGYfzZgMLLHY6lh47zkl97t+B/tpxbn2H4W4Xx2cVrcuHpVKnryRckle
2smkkuraS1Z+6V3+yF+z94x+FPhX4T/GL4T+GfG1r4S0CLStLufEnh+3uZIVEEcUkkXmKxgaQRIS
YyDlV5+UEdR8Jvgn8H/gN4ZPg34K/DDQfCultKJZrHQNLitY5pdip5snlqPMkKogMjZYhRknFdRt
Gc4or+mYYXD0588YJO1r2V7bWvuf4c4jPM6xeGeGrYicqTk5ODk+Tmbcm+S/Km229Fu2FfjH/wAH
L/w3tdH/AGgvAXxQsPDNxG2teGJbPUNW2ymGeSCbMcWSdgdUkJ2rgkNk54r9nK/OX/g5S+HNtr37
JnhH4mG7uBceHfGi2qW8aAxsl3bybnY4yMG3QDt859q+c40w/wBZ4brd42l9zV/wufs/0Zc6/sXx
oyxt2jWc6T3154SUU7b+/wAu+l7PofMP/Btj8T7nw3+2F4s+F954rtbPT/FHgSSeLTbholbUNQtL
mBoREW+dnS3mvn2IeUDswIjBX9uB04r+bv8A4JN/Ee6+Fn/BRb4T+JrW1t5jceJl0qQXTlVSO+ik
snkyO6pOzDtlRniv6RB0rzPDvFe2yOVJ/Ym18mk/zbPufpk5H/Z3ilSx8UrYnDwk3ZK84OVN3tq7
RjDV+myCiiivvT+SwooooAKKKKACiiigAooooAKKKKACiiigAooooAKKKKACiiigAooooAKKKKAC
iiigAooooAKKKKACiiigAooooAKKKKACiiigAooooAKKKKACiiigAooooAKKKKACv5K/+Ds//lNV
45/7FXw//wCm6Kv61K/kr/4Oz/8AlNV45/7FXw//AOm6KgD7e/4MZ/8AkFftOf8AXx4N/wDQdbr9
9q/An/gxn/5BX7Tn/Xx4N/8AQdbr99qACiiigAooooAKKKKACiiigAooooAKKKKACiiigAooooAK
KKKACiiigAooooAKKKKACiiigAooooAKKKKACiiigAooooAKKKKACiiigAooooAKKKKACiiigAry
n9uv4p+MfgZ+xP8AF741fDy+jtfEHhD4Y69rWh3E1usqRXlrp888LsjAq4DopKkYIGDXq1Q6lp9h
q1hNpeq2MN1a3MbRXFvcRB45Y2GGVlIIYEEgg8EVnWhKpRlCLs2mk+za3+RpRnGnWjOSuk02u6T2
+Z+FP/Bvz/wXR/4KLf8ABQD45fFjwP8AtMfE3RdV07wn8GdS8RaLFY+FbOzaK/huLdEdmiQF1CyN
8p4Oa+C77/g7G/4LUQX00Mfx18L7UlZV/wCLe6b0B/65V/Vb4c+Evwr8HXU114S+Gfh/S5biFoJ5
NO0WCBpYyQSjFEGVOBweDisK6+D37Ldjrtn4X1H4WeAIdU1KGabT9Pm0OxW4uo4tvmvGhTc4Tem4
gELvXOMitJvmqRa0tGzXd80nf1s0vSJnT92nNPVuV0+y5Urfem/mfy1f8RZn/Baz/ou3hf8A8N7p
v/xqgf8AB2X/AMFq8/8AJdvC/wD4b3Tf/jVf0u/tKeNP+CcP7HfgxPiD+0/H8LfBOkyzeVb3Wu6P
Zxmd/wC7Gnll5CM87VOBycVk/svfGz/glp+2rY3t9+yrrXwl8bjT2230Gi6TZtPB0+ZomjWQLyBu
27SeM5oj7zdtbb+XqEvdtfrt5nof7HHxJ8V/GL9kv4Y/Fnx3ex3Gt+JvAOj6pq08MCxrJc3FnFLK
wRcBQXc8AYHQV6XVfT7Ky0y0h03TbOG3t7eNY4IIIwiRoBgKoHAAHAA4FWK0rTjUrSnFWTbaXZN7
fIzpRlTpxjJ3aSTffzCiiiszQK/mP/4PXf8AlJV8N/8Ashtl/wCnnVq/pwr+Y/8A4PXf+UlXw3/7
IbZf+nnVqANb/gyV/wCT7/i1/wBkj/8AcpZ1/S1X80v/AAZK/wDJ9/xa/wCyR/8AuUs6/paoAKKK
KACiiigAooooAKKKKACiiigAooooAKKKKACiiigAooooAKKKKACiiigAooooAKKKKACiiigAoooo
AKKKKACiiigAooooAKKKKACiiigAooooAK/LT/g538eeJNO+Gvwj+GFrdRrpGr65q2qX0JhUs9zZ
w28UDBuoAS+uAQODuBP3RX6l1+Lf/BzJ4g1u5/ad+H3hefVJ20208BtdWti0h8qKeW9nSWRV6BmW
GEE9xGvoK+S44rOjw3WS+1yr/wAmV/wTR/Qn0WstjmHjZl0ppNUlWqWavdqjNRt5qUlJPpa+9jxP
/ghj4K8P+Nv+CkvgmLxDbPIul21/qVnskK7biG2do2OOoB7Hg1/Qhj2r8Rf+Da7QND1X9s7xVq2p
aVBPdaX8PZ5tNuJIwzW0jXdtEzIf4SUd1JHZiO9ft1XF4e0fZ5C5/wA05P7rL9D6j6YmYyxni3HD
62o4elGzel5Oc212upJPzQUUUV90fymFFFFABRRRQAUUUUAFFFFABRRRQAUUUUAFBAPJFFFAH8ov
jGzu9O8X6rp+oWskFxBqU8c0M0ZV43EjAqwPIIPBB5Br9Nv+DZn4LnUPiL8RP2gL7SWMem6Vb6Hp
t8LoYV5n86eMx5ycrFAQxGByAeTXzJ/wU9/Yx/aL+Hv7d/xGk/4VZrusWPizxpe61oOqaLotxcW9
5HfzS3aRIypzKgZ43TruhcjK4Y/rH/wRO/Zi1T9mn9hrQ08XeHZdN8ReLLuXWtYtbzTfs9zArnZB
FKCSzERIrDcFIEmCoINfiXCOTYiPFLVSLtRcm7rqtF+LuvvP9QvpDeJWU1vAWFTBV4OeYxoxioyu
1GSVSezTSUYuErpavlau7H15RRRX7af5ehXzf/wV3+G+ufFX/gm98WvDPh26tYbi18NrrEj3kjKh
g0+5h1CZQVVjvMVtIqDGC5UEqCWH0hWT438L6P448H6x4L8Q6Rb6hp+r6XcWV9YXcYeK5hljaN4n
U8FWVipB4IJrlx2H+uYKrQf24yj96a/U93hfOJ8O8TYHNYq7w9alVXrTnGfXTofyu+CdatfDfjPS
PEV9HI0Gn6pb3MyxKCzKkisQMkDOBxkiv6p/CHiaw8aeE9L8YaXFLHa6tp0F5bx3CgSLHLGHUMAS
A2GGcEjPc1/Kx428I638PvGWreAvEsKR6loeqXGn6hHHIHVZ4ZGjcBhwwDKeR1r+jL/glZ8VYvjH
/wAE/wD4Y+Lzrd5qNxF4dTT9QvL3d5j3NszW8uS3LANGQD3AGK/LfDbEezxmIw0t2k//AAFtP8z+
9fps5THGcO5PndJ3jCpUp3WqaqwjOLvtr7N279Op9DUUUV+uH+doUUUUAFFFFABRRRQAUUUUAFFF
FABRRRQAUUUUAFFFFABRRRQAUUUUAFFFFABRRRQAUUEgDJqvqWraXo9ut3q+owWsTXEUCyXEwRTL
LIscaAk/ed3VFHVmYAZJAo21ZUYylJRirtliigEHpRQSFFFFABRRRQAUUUUAFFFFABRRRQAUUUUA
FFFFABRRRQAUUUUAFfyV/wDB2f8A8pqvHP8A2Kvh/wD9N0Vf1qV/JX/wdn/8pqvHP/Yq+H//AE3R
UAfb3/BjP/yCv2nP+vjwb/6DrdfvtX4E/wDBjP8A8gr9pz/r48G/+g63X77UAFFFFABRRRQAUUUU
AFFFFABRRRQAUUUUAFFFFABRRRQAUUUUAFFFFABRRRQAUUUUAFFFFABRRRQAUUUUAFFFFABRRRQA
UUUUAFFFFABRRRQAUUUUAFFFFABRRRQBxf7RnxcsfgH8BfGPxs1KNXg8J+Gb3VZI3bCuIIWk2n2J
Wv52P+Ddv4j/ALf/APwUM/4LZat/wUC8WjUvEWj6dBexeOtZv9QK2ek2t7DIltY24bj5dg2QxgAL
Fk4GM/vN/wAFO/h9rvxW/wCCd/xr+HPhm0e41DWPhnrFtZwx43PI1pJgDPev55v+Dfn/AILS/s0f
8Ew/2Kv2g/hf8XtQvtN8c6xMur/D2ODR57gate/Y2txas8SFYDHIqSZlKIQ7YORg54eqqOMrVXq4
U7xj3cnKMkvNx+eluppXpyqYOlTjop1LSfZJJxf39em/Q8Y/4LqftTfFP/gqR/wWG1z4YeAL6fUt
M0fxZF4B+G2jrIwhDJcC3eUL0DTXRkcvjOwoDwgxb/ak/Yg/bh/4No/2zPhb8bNI+MGn6ncXUi3+
m614b8+G1vo4pQLrTbmOTBeN4ztZTkMr5GCAQ3/g2u/Zv1z9r7/gsN4P8aaxZtcWPg27uvF+uTMm
VEkeTECexM8iEe619A/8HaX/AAUO+AH7a/7RngH9lv8AZn8SW3i25+Hd1dW+va1o6ma3bUrh44/s
UEo4nKbQGKZUO20EsrAVRjUy+jhI09aspNvrdbN2853v01S62FVlTx2IxLn/AA4xSXSz6K/dRtbr
u+l1/SV8K/iBpPxX+Gnh34o6BFItj4k0O01SzWRcMsVxCsqg+4Diuhrzn9kP4dav8If2VPhn8KvE
AK6h4b8BaRpl8rdVmgs4o3H4Mpr0aunFRp08TONP4U2l6X0OXCynPDQlPdpX9bahRRRWBuFfzH/8
Hrv/ACkq+G//AGQ2y/8ATzq1f0zaxrej+HdMn1vxBqttY2VrHvuby8nWOKJf7zMxAUe5Nfyz/wDB
3f8AtGfs+/tMf8FBPAHjX9nH45+D/H2j2XwctLG81bwX4mtdUtoLkatqchgeW2kdVkCSRsUJDBXU
4wRQB6R/wZK/8n3/ABa/7JH/AO5Szr+lqv5pf+DJX/k+/wCLX/ZI/wD3KWdf0tUAFFFFABRRRQAU
UUUAFFFFABRRRQAUUUUAFFFFABRRRQAUUUUAFFFFABRRRQAUUUUAFFFFABRRRQAUUUUAFFFFABRR
RQAUUUUAFFFFABRRRQAUUUUAFfz+/wDBenXNM1v/AIKSeKhpesW94tnpGmW032e4WQQypapvibBO
1geqnBB6iv6Aq/mn/wCCmXjDw749/b6+K3inwnqP2qxuPGFykU/kvHuaPEbjDgNw6MORzjIyMGvz
3xIrcuT0qf8ANNfgn/mf2N9CvL5V/EbG4yztSw0le2l51Kdk30bUW0utn2Z9+/8ABr/oOrwaD8Zv
FNxolwtjdXmg2lnqUlswhlmiS/eaJJCNrOizQMyg5USxkgblz+rdfAv/AAbj+DfEvhf9gLUNb13T
PItfEfxG1HUdGk85G+0Wy21naNJhSSmJ7WdNrAN8mcbWUn76r3uEaP1fhvDR7xb/APAm5frp5H5H
9IrMo5t41ZzWjb3akaejuv3VOFJ/O8PeXSV10CiiivpD8VCiiigAooooAKKKKACiiigAooooAKKK
KACiiigCN4VkYM8attbK7h90+tOCkHIp1FABRRRQAUjLk5FLRQB/Nr/wVT+G1n8Kv+CgfxQ8MaV4
ZudLsZvEkl9ZQ3Cy/vVuFWZpVMhJZXkd2BBK84HAAH6hf8G4HxMuPFn7EeueANT8UWt1ceE/Hd1D
Y6WrRCaxsLiCCdGdVw+yS4a8Ku+dxWRQcR7V+Jv+Dhzwf4j0H/goJN4m1bTvJsdd8J6fNpU3nI3n
pGrQucAllxIjLhgCcZGRg17L/wAGwnjLw3Y+M/jF8PrrUdusappei6jY2fkufNtrWS8jnk3gbRte
7txtJDHzMqCFYj8ZyP8A4T+PqlFaKUqke2jTkvvaVvkf6X+Kkf8AW/6JOEzKXv1KVHCVbr33zRcK
U23q00pTc3urST0ufr5RRRX7Mf5oBRRRQAUUUUAFFFFABRRRQAUUUUAFFFFABRRRQAUUUUAFFFFA
BRRRQAUUUUAFFFFACOfl6V/O5/wWB/ah8TftBft2+NPI8QX39i+E9SbQNFs2kkjSEWjlJWCF2UMb
hZG3KBuAU4Br9yf26P2iJP2V/wBkbx78d7Nf+JhoXh+U6KrQrKv9oSkQ2pdGZd0YnkjLgHOwMQCR
g/zHV+XeJGZOFOjgovf3pei0j97v9yP7w+hTwXHEY3MeKK8U1TSoU7q/vStOo12aj7NLupvbr+5/
/Bu18dvEfxU/Y11fwD4u8WR6hd+CPFMllY28t60t1Bp80STQmQM7MIzIbhIyAq4hZRko1fftfjf/
AMGx/wAUbfSPjZ8Ufgw2jvJN4g8LWOtJfiYBYVsLloGiK4yS51JWByMeURg7hj9kFOa+q4NxTxfD
tCUndpOL/wC3W0vwsfgf0kshhw/4zZpSpw5YVZQqxtZJ+0hGUmktv3jmtbN2v1Ciiivpz8LCiiig
AooooAKKKKACiiigAooooAKKKKACiiigAooooAK/kr/4Oz/+U1Xjn/sVfD//AKboq/rUr+Sv/g7P
/wCU1Xjn/sVfD/8A6boqAPt7/gxn/wCQV+05/wBfHg3/ANB1uv32r8Cf+DGf/kFftOf9fHg3/wBB
1uv32oAKKKKACiiigAooooAKKKKACiiigAooooAKKKKACiiigAooooAKKKKACiiigAooooAKKKKA
CiiigAooooAKKKKACiiigAooooAKKKKACiiigAooooAKKKKACiiigCO4t4buFre5iWSORSskbrlW
U9QR3FfjX+3l/wAGcn7OH7S3xv1D4xfs0ftL33wnh128mu9Z8NXHhFdZsVmfac2oF1bPbqW8xmVm
kGXAXYFwf10+MXxQ8NfBL4U+I/jB4ymaPSfDGi3Op6iy4z5MMTSNjPfC1/KL+1f/AMHGX/BXv9uj
483Fl+z58YfFvgvR59WmPg/wL8MbdobpYCAFSSS3Q3F5JtQOd7Mqsz7FRTiuf93LEqKV5JX9E317
3s7Ly6aG0eeOHcm7Rbt6tf5XWu+p/Q1/wSM/4Iwfs2f8EifhvqWg/CnWdR8S+KvEiw/8JR4y1qNI
5rzyxxFFEnywQBizCPLHpudyM180/sof8GxPwl+F3/BS7x1/wUM/aD8cWHiSG4+Jmp+Jvhv4D02z
b7Jp3n3TXEE95JIFMs0bOdsKr5aMitvk6L+Kf/DZ3/ByZ/0VX9rD/wAAdb/+N0f8Nnf8HJff4q/t
X/8AgDrf/wAbrs9pN4mNe/vJOKfZO2y6PRWfTffU5/Zx+ryoW92TTfm1fd7vd377baH9gSZzUleX
/sVar481z9j/AOFetfFC51KbxJd/DzRpvEE2sK4u3vWsojMZt4DeYXLbtwzuznmvUKK1P2NaVNu/
K2vudiaVT2tOM0rXSf3hRRRWZoflD/weF+A/2g/Hf/BMDQ4PgzpWralotl8UtPuPHGmaHplzPM9n
9lu1hmmaKTaLVLloQyPG4aaS2YNGY8P/ACw1/f1NDFcRNBPEro6lXR1yGB6gj0r+Xv8A4PLfAXgb
4e/8FGfh3pHgHwZpOh2s3wTs5prXR9Oito3kOr6qC5WNQC2FUZxnAHpQB1n/AAZK/wDJ9/xa/wCy
R/8AuUs6/par+aX/AIMlf+T7/i1/2SP/ANylnX9LVABRRRQAUUUUAFFFFABRRRQAUUUUAFFFFABR
RRQAUUUUAFFFFABRRRQAUUUUAFFFFABRRRQAUUUUAFFFFABRRRQAUUUUAFFFFABRRRQAUUUUAFFF
FAEdxcxWsL3Fw6pHGpZ3Y8KoGSTX8tP7RWs6V4j/AGgvHXiHQdQhu7G+8ZapcWd1buGjmie7kZHU
jqpUgg9wa/qI8XKP+EU1T/sHzf8Aos1/KLX5X4mVHy4WHfnf3cv+Z/fH0HMHGVfPMVfVLDxt0tJ1
nf8A8lP6GP8Agh/4f1zw5/wTL+G9lr2lz2c0y6ldwx3EZVngm1G5likGf4XjdWB7hga+tK8M/wCC
Z3/KPz4N/wDZPtN/9ELXudfoWT01RynDwXSEF/5Kj+O/EfGTzDxCzfEyVnPFV5NLZXqzYUUUV6R8
WFFFFABRRRQAUUUUAFFFFABRRRQAUUUUAFFFFABRRRQAUUUUAFFFFAH45/8ABzf8P9ZsvjF8Mfin
NdWp0/UvDd5pVvCrt5yzW1wJnZht2hCt3GAQxJIbIAAJ85/4NzPH+j+Ev28b/wALalbXUlx4p8C3
1hp7QRqUjkjlgu2MmWBC+XbuBtDHcVGACSPpz/g5r+G/9p/s/fDX4vHWdn9h+MrjR/7P+z5877da
NN5u/d8uz+ztu3ad3nZyuzDfB3/BF74iH4cf8FIfhzejSPtn9rX0+kbftHl+V9pgki837p3bd2dv
GemR1r8YzX/YfEKFTZOdN99JJJ/qf6YcA/8AGVfQ+xGFXvTp4fFRsvdtKnOpOCu7J6KDbvZ3a3ul
/RPRRRX7Of5nhRRRQAUUUUAFFFFABRRRQAUUUUAFFFFABRRRQAUUUUAFFFFABRRRQAUUUUAFB6UU
HpQB+Xf/AAct/HWbRPhb4D/Z2sVmX+3tTm1q+Y26GJo7ZfLjUPu3KweVjgLgjqeMV+O9foJ/wcf+
INbvP249D8N3erTy6fYfD+zlsrN5CY4HlubnzGUdi3lpn12j0r5b+EfwZi+IP7IHxi+J1vb2C3fg
HUvDF9JdXCHzvslzcXdlJDCQDgtLPbOwJAKw9cgA/gPFUq2Y8TV4r7KaXpCN3+TZ/rt4A4fL+DfA
/Kas7L27hKTXWeJrqnC/mueEX6aaHtX/AAQT8Yap4W/4KU+E9Ostd+xWuu6Pqun6lGZAq3UX2SSd
ITnrmeGBgByWRfpX9ACDAxmv5jP2FviBpfwr/bJ+GPxC1qzuLi10vxtp800NqF8xx56jC7iBnnua
/p0TpmvuvDfEc+U1aP8ALO/ykl+qZ/Kf01splhvEDAZilZVsPy7JXlTqTvr1dpxWuytr2Wiiiv0Q
/jUKKKKACiiigAooooAKKKKACiiigAooooAKKKKACiiigAr+Sv8A4Oz/APlNV45/7FXw/wD+m6Kv
61K/kr/4Oz/+U1Xjn/sVfD//AKboqAPt7/gxn/5BX7Tn/Xx4N/8AQdbr99q/An/gxn/5BX7Tn/Xx
4N/9B1uv32oAKKKKACiiigAooooAKKKKACiiigAooooAKKKKACiiigAooooAKKKKACiiigAooooA
KKKKACiiigAooooAKKKKACiiigAooooAKKKKACiiigAooooAKKKKACiiigDzD9tX4H3f7S37JHxI
+AGnzLHceMPBeo6TbuzlQJJrd0XJHQZIr8Qv+DQrwd8Mf2Z/2vvj3+y/+0n4MtfDvx2sUsYNDtde
t1jvGsrdrg3sFqXG7O428rBPvoEblYyR+9HxiXXW+E3iceFxef2n/wAI9e/2f/Z+/wA/z/IfZ5ez
5t+7G3HOcY5r+Nv4r/sSf8FxvjL8T0+LHxZ/ZF/au8V+KLNo1sfE3iLwD4mvr+BInLQiO4mhaRQj
EsuGAUnIxWeHqexx83bSUFF/e7OL7p3uvtRdrrrpWp+2wKTfwzuvWyvddU7K3ZpP0/tHX7tLX8fa
6b/wdDoojSw/b4ULwFEXjbj9KUWH/B0Tn/jy/b4/79+Nq0Mz+wPaPSivL/2K4/iCn7IHwrX4sJrK
+KF+Hujf8JEPEXm/2h9u+xRef9p879553mbt+/5t2c85r1CtK1P2NaVO97Nq/ezsZ0qntKcZ2tdJ
/eFFFFZmgV/Mf/weu/8AKSr4b/8AZDbL/wBPOrV/ThX8x/8Aweu/8pKvhv8A9kNsv/Tzq1AGt/wZ
K/8AJ9/xa/7JH/7lLOv6Wq/ml/4Mlf8Ak+/4tf8AZI//AHKWdf0tUAFFFFABRRRQAUUUUAFFFFAB
RRRQAUUUUAFFFFABRRRQAUUUUAFFFFABRRRQAUUUUAFFFFABRRRQAUUUUAFFFFABRRRQAUUUUAFF
FFABRRRQAUUUUAeaftl+MfEnw8/ZF+Knj3wfqP2PVtE+HWtX+l3XlJJ5NxDYzSRvtcFWwyg4YEHG
CCOK/l+r+ln/AIKY+NvC/wAPv+Cfvxi17xfqX2O1uPh9qWmwzeS8m66vYGs7aPCKT8888SbsbV3Z
YqoJH81+jaRqPiHWLTQNHtvOu765jt7WHcF3yOwVVySAMkgZJAr8f8Spc2YYemntFu3q7Xt52+dv
I/0e+hJh40eEc3xcoWTrQjztWT5Kd2ubry897X93mvpza/1D/sxeD/Dnw/8A2dPAngvwjp/2TTdN
8J6fDZ2/nPJ5afZ0+Xc5LH8STXeVg/C/RdS8O/DXw7oGsW/k3ljodnb3UO4NskSFFZcqSDggjIJF
b1frdCPJRjFK1klbtof54ZrXlis0r1pS5nKcm5N3veTd79b736hRRRWpwBRRRQAUUUUAFFFFABRR
RQAUUUUAFFFFABRRRQAUUUUAFFFFABRRRQB8Y/8ABfHwR4X8Vf8ABNPxdruv6Z9ouvDOtaRqehy+
e6/Zrp76KzaTCsA+YLu4TawZf3m7G5VI/Ej9j7xh4j8A/tV/DnxZ4S1H7JqFr40037PceSkm3dcI
jfK4KnKsRyO/rX9B/wDwU00PSvEX/BP/AOMGn6vo9vfRp4B1G4ihuLdZFWaKEyxSAEH50kRHVuqs
qkYIBr+a/TtR1DR9Qg1bSb6a1urWZZrW6t5CkkMinKurDBVgQCCOQRX434gx+r59QxEdPdT00d4y
et++y+R/pT9D6p/bXhPmmUVdUq9Re9rHlq0aa5eV9LqTa2fM+rZ/WNRWP4CvJL/wRot7LdGdptKt
3aZn3FyYlJYnuT1zWxX7FGXNFM/zarU3Rqyg+ja+4KKKKozCiiigAooooAKKKbJNFCjSTSKqquWZ
mwAPWgB1FZ+j+LfCviK4ubXw/wCJtPvpbOcw3kdneRytBIApKOFJ2sAynBwcMPUVoZpKSlqi6lOp
TlyzTT89AooopkBRRRQAUUUUAFFFFABRRmjcPWgAooznpRQAUHpRQ3SgD+c//gsp400Dx3/wUt+K
mr+GdY+3Wlrq1rpzSKGAjuLSxt7a4iwwH3LiKVDjglSQSCCfqD/gmT8A7v4jf8EaP2jrLxD4CudT
t9djvbvw7Da7zLeXlhZpPBsELeYxS7hiITo5G0hlYg/n/wDtUfEHQvi1+078R/ir4YiuI9M8TePN
Y1bTo7yMLKsFxeyzRh1BIDbXGQCQD3PWv21/4IjfDXxJ4a/4Jc6Tb3Yt5pPE0+rahpkcEmT5crtE
qtuACtujbPJGMc+n4jw1Rjm3E+JnLVSVV6be87delpH+onjbmFbw98C8kw1N8tSjUwEFzNxknQiq
m8bWknSV301aSdrfgxoWtan4a1uz8R6Jc+TeafdR3NnNsVvLlRgythgQcEA4IIPev6n/AIP+LYfH
nwp8N+NbfW7fUl1bQ7W7/tC0kRo7hpIVYupT5SCST8vHpX8snibw5rPg/wASah4S8R2X2fUNKvpb
O+t/MV/Kmjco6blJU4YEZBIOOCa/o9/4JV+MPDvjf/gnd8I9V8L6j9qt7bwbbafNJ5LptubUG2nT
DgE7ZYnXI4O3IJBBPoeGtaUMbiKD6xTt6O23z1PkfptZbSxXDOT5rTV+SrOHMldNVIKa97z9neKv
Z6vofQNFFFfrx/nSFI3TNLXJ/HX4m2PwX+DHir4s6jdWUMfh3QLq/VtRuBDC8kcTMiM5IxucKvqS
wA5xU1Jxp03OWyV36I6MLha2NxVPD0Vec5KMV3cnZL5tnwv/AMFM/wDguZ4G/Z5/t74Efsvyf2z8
QLVrjT77XJrX/Q/D93HK0MqlJV/fzoyMQMNFnaTvGVPw38A/+C5v7f3hX46aH4r+Kvxom8VeHZtW
tV8SeHrjQrCOO6swdkiw+VDGYJdjsysjKDIqGQOoKn478W+KNb8b+KtS8Z+JNRuLzUdW1Ca9v7u7
uGllmmlcu7u7Es7FmJLEkknJrPr+fcw4uzrGY728argk9IxbSsu6vr53v220P9feD/o7eGPDPCry
qvgKeIqVI2qVasI1Kjk0k+STjemk9YqHLZpS+L3j+stelLXkf7BPj3RfiZ+xZ8LvGHh6K4S1m8Ea
fAq3UYV90ECwPwCRjfG2OeRjp0r1yv37D1o4ihCrHaST+9XP8is2y+rlGa4jA1fioznB3VneEnF3
V3bVbXdu4UUUVseeFFFFABRRRQAUUUUAFFFFABX8lf8Awdn/APKarxz/ANir4f8A/TdFX9alfyV/
8HZ//Karxz/2Kvh//wBN0VAH29/wYz/8gr9pz/r48G/+g63X77V+BP8AwYz/APIK/ac/6+PBv/oO
t1++1ABRRRQAUUUUAFFFFABRRRQAUUUUAFFFFABRRRQAUUUUAFFFFABRRRQAUUUUAFFFFABRRRQA
UUUUAFFFFABRRRQAUUUUAFFFFABRRRQAUUUUAFFFFABRRRQAUUUUAIzBetfFP/BSP/gvx/wTs/4J
ia8PAHxq8dav4j8bbUaTwN4D0+O+1G3jbpJOZZYoLccg7ZJVkYHKo2Dj6J/bT+Nd1+zf+yT8SPj5
ZIrT+D/Beparb7hkeZDbu655H8QHev5n/wDggh/wSasP+C4/7TXxI/aP/bP+Ies3XhfwzqUF54mh
sbwx3niDU71ppFhMxy0MKrE5cr8+CioVyWXOnGtiMS6UNFGPNJvom7L72uz6JK7urqOnQw6qz1cn
yxXdqzf3J/m3otf1S/4JU/8AB0D4f/4Kg/tm6f8AslaR+xfeeDU1DTb29h8RXXj5L4qsC7grW62M
fLA9pDt/2q+zvgX/AMFV/wBiL9oP9qzxz+xN4G+LccPxM8Aa3cabqnhnVIfIkvWgC+bLaPkpcIrF
kYKfMVo23Io2s34sf8Eu/wBnL4Sfskf8HX/jb9nH4EeHJNI8I+FLPU7XQ9NmvprpoIjp1tIQZZma
R/mdjlmJ5rwD/gv9+wj8UP8AgkL/AMFLdI/bB+D3xz1TUm+IHi688beHdWuokiv9J1MXnnzwSNHh
Jk8yQlWCICjbGU4LNrGth5LCTkrU6sXd9VJy93Tb4U7rZ2tdNoiVKtzYiEWuenJWXS1nza7728+t
mkz+rMMDS1xX7OnxUPxy+APgf40/Yxb/APCXeEdO1hrcZ/dG5to5iv0G/H4V2tXUpyo1JU5bptP1
WhnTqRrU4zjs0n94UUVxP7QP7RvwN/ZV+GV58Zf2iviho/g/wvYSRxXWta3diGFZJGCog7szE8KA
T1PQEjM0O2r+Y/8A4PXf+UlXw3/7IbZf+nnVq/Uv/iLK/wCCKP8A0XzxN/4b3U//AIzX4hf8HMv/
AAUV/ZZ/4KW/tqeC/jR+yV4wv9a8P6L8LrbRL+51DRZ7F0vE1LUJ2QJOqsR5dxEdwGMkjqDQB9Ef
8GSv/J9/xa/7JH/7lLOv6Wq/ml/4Mlf+T7/i1/2SP/3KWdf0tUAFFFFABRRRQAUUUUAFFFFABRRR
QAUUUUAFFFFABRRRQAUUUUAFFFFABRRRQAUUUUAFFFFABRRRQAUUUUAFFFFABRRRQAUUUUAFFFFA
BRRRQAUUUUAfJf8AwXKYH/glr8UR/wBgT/092Ffgb8F/+SxeE/8AsZrD/wBKEr9sP+DjHxDruif8
E/LXTdJ1Wa3t9Y+IWm2mqQwvtW6gEF1OI39VEsEL4/vRqe1fkb/wTx8PaH4s/bo+EvhvxLpUN9YX
nj7TY7q1uE3JKhnX5SO4r8Y46/2jimjSWj5YR++Un+p/pj9FX/hF8Bsxx1T3outiatlvaFCnFrXq
3TdumqP6aKKKK/Zz/M4KKKKACiiigAooooAKKKKACiiigAooooAKKKKACiiigAooooAKKKKACiii
gDF+IekX+veA9c0XS7fzLm80i5gt49wXfI0TKoySAMkjk8V/Kzr+hap4X16+8M65beTe6deSWt5D
vDeXLGxR1ypIOGBGQSD2r+sCv5hf23Ph3/wqb9r74lfDs6x/aH9l+NNQi+2fZ/K83M7NnZubH3sd
T0r8t8TKLlRw1bs5L70n+jP7y+g/mkYZhnWXNq8oUai0d/cc4vXay546PV300TP6AP8AgmD428Ne
PP8Agnx8H9c8KX/2q1t/Adjps0nkumLmzj+yXCYYA/JPBKmejbcqSpBPut3e2dhaSX99dRwwwxtJ
NNM4VY1AyWJPAAHJJ6V8Sf8ABvp8TD49/wCCcmleFRof2X/hCfFWq6L9o+0+Z9s8yUaj5u3aPLx9
v8vbls+Vuz821fi7/g4Y/aq8d61+1bb/ALPXhP4gTW+g+GfDcQ1TT9LvJot95dAvLHcgPtf9z5OB
t+7JznPH0k+IaOV8L0MdKPM3GCstLya1Wt9FZ99j8Xw/g7mHHnjzm3C1Cr7GNOtiJupJc7jSVRuD
ai0m5KUFa8bOWtmrH7X7xTgcjNfz6/8ABOf/AIK9fHj9jr4lWen/ABJ8Uat4x+Hd/L5WuaHqN688
9mrHP2u0dySsqk5KElJV3IdrFJI/3m+E3xZ+H3xv+Hul/FH4W+J7fWNC1i2E9hf2r5V1PUEdVYHI
KnBBBB5rs4f4kwPEFFul7s47xe6813Xn962Pl/FzwV4o8IcxhDHNVsNV/h14JqMn1hJO7hNb8rbT
WsW7St0lFAORmivoj8dCiiigAr4j/wCC/fxo1X4V/sD33hvw74qj06+8Y63b6TNCJds13ZENJcRp
yDjCoHx1Rip4Yivttm29q/Kj/g5y+IOlL4X+Fnws+yXH26W/v9VWfavlCJUSErnO7ducHpjHevne
LMTLC8O4iadm42/8CaX6n7J9H3JaefeMWT4apHmjGr7Rqyf8KMqiun0vFX/A/N/9ir9qDxX+x1+0
x4W+PnhaWRl0m/VNYsVmKLf6fJ8lxbtw3DRk7SVbY6o4BZBX9NHhXxTofjTwxpvjHw1dm407VrCG
90+48tk82GVA6NtYBhlWBwQCO4Br+UOv3X/4IC/tdL8dv2Tf+FL+LvEVvN4l+H101nDayXqtdT6W
QrQT+XtUhFLmHdl+YwSRuAr4Hw5zb2OKngKj0n70f8S3XzX5H9c/TN8P1mGR4Xi3C0/3mHfsqzW7
pTd4N+UJtr/uJ2Wn3rRQOlFfsB/nEFFFFACFgODSbxXyH/wV7/4KS+I/+CeHww8MXPw38L6Tq3i3
xfqk0elwa9HO9pDa2yxtczMsLIXYGaBFXzE5k3fMEKnyX/gj9/wWF+K/7anxTv8A9n79oTw7oEOs
Q6ELzQtY0Gzmga8MOBOLhGd49zBlcMnlqCGAQ5G3w6vEWV0c2WWyk/au3TS7V0m+7W3qfqeA8G+O
8y8PKvGlChF4KHM78y53GEuWc4x6xjJNN3T91tJpH6MUZx1oBzzQ3SvcPywwfiX8S/Afwg8Dal8S
fiX4otdG0PR7VrjUdSvJNscMYH5knoFAJJIABJxX5B/E7/g5Q+P6/EvUD8JvhN4Sfwra6tdDR/7Y
s7lbq8s9zCBrgLOQkm3axCEDdkdKx/8Ag4o/ap8deLf2nLf9lnSfEWpWvhbwnotnc6lo/wAiQXmp
zq0/2j5TulVYJIEUPwjLIVA3Fm/OWvyDi3jDHQzCWEwUnBU202t21v8AJbefU/0Z+j39G/hXEcH0
s/4ooxxVTGQjOnTlflp05K8Xo03Oaak3tFWS1uz+or9lL9oTw1+1Z+zt4R/aF8J2rW9r4o0dLmSz
Znb7HcgmO4t9zIhk8qdJY94UK+zcvysK9Cr4Z/4N6viHqXjH/gnxbeGdV1qC4bwv4r1CwsrWPYJL
W1cpcKrBeTmSaZgzcnOAcKAPuav03J8ZLMMroYiW8opv1tr+Nz+GvEbh2jwjx7meT0VanQr1IQu2
3yKT5LtpNvktd9WFc78W/H6fCz4UeJ/ig+ltfL4b8O3uqNZCbyzcfZ4Hl8vfhtu7Zjdg4znB6V0V
eA/8FQ/GfiLwB/wT8+LHibwveC3vE8JzQLI0Sv8Au5nWGQYYEcxyOM4yM5GCAa6MbW+r4OpV/ljJ
/crnj8M5Ys64kwWXtL99Wp09W0vfnGOrWqWurWq6H82t3P8AabqS52bfMkZtvpk5r+lL/gmX8PH+
Fv7Avwl8Ivq324nwZa3/ANoEHl/8fgN3sxuP3PP2ZzztzgZwP5qa/q08CeDfD/w38FaN8O/CNk1v
pOgaVb6bpdu0zSGK3giWKNNzEs2EVRkkk4ySTX5X4aUebF4mt2jFf+BNv/20/vr6b2Zuhw/k2Wq9
qlWrUtZW/dQhFXe9/wB7olo9b7I/mV/bK8HeIvAH7WXxI8J+LNP+y6ha+NtSM0HnJJtD3DyL8yEq
cqyng9/Wv2z/AOCBHjbwz4r/AOCaXhXQtB1Hzrrwzrmr6brUfkuv2e6a9kvFTLAB8wXcD7lJHz4z
uVgPya/4LC+C/EHgn/go58T4PENskTalrS6lahJQ263niR42OOhKnoeR3r9D/wDg2c8d+Hb/APZT
8ffDS2uXbVtJ+IR1O+hMRCpbXdjbRQMG6El7K4BA5G0E/eFc/CH+x8ZVqHf2kdd9Hf7/AHfuuex9
IqP+sn0a8vzTfl+qVm4fCnOm6bvv7t6tlr8XLq9n+ktFFFfsx/miFfGH/Bef40x/Cf8A4J769oNt
qyW994y1O10S1hktWk+0IzGWZAQCEPlROwYkdMDkgH7PbkdK/Hn/AIOYfj3Z6z8Rvh5+zZouq3Rb
Q9NuNe163jmRrdpblhDahgGLCaNIbhsMowl0hBO84+b4uxn1Hh+vO+slyr1lp+Tb+R+1fR54ZlxT
4wZXh3G8KU/bT7JUU6ivo9HNRj6yWq3XwH+xx8Fm/aK/aq+H/wAFX0mS+tfEHim0g1S2iulhZrES
CS6IckbSLdJWGDkkYUE4BqftW/DjRvg9+0/8RvhT4a0+4tdL8OeONV03SoLpmaRbWG7ljhyzctmN
UO4/eznvX1v/AMG7vweg+IH7cF18Qb62sZoPBfhie7RLpSZEnmZYI5IuCNwDOCSRwxxmuP8A+C8P
w6/4QL/gpD4q1P8Atf7V/wAJNpen6v5f2fy/s2YBb+Vncd//AB77t3y/fxjjJ/G5ZVy8LRx9tXVt
/wBu8v8A8kmf6VUOPpVvHqrwopv2cMCqlru3tXVTem1/ZSi03ZrVXd0l+oH/AAQk+Ieq+O/+Ccfh
O31m/gmk0PUL7TII4VVTFBHOxjVgO+Gzk8kGvsbNflr/AMGxvxFN/wDDX4qfCUaNt/svXNP1f+0P
tGfN+1QyQ+Vs2/Lt+x7t2458zGBtyf1KHTpX7RwrifrXD2Hn/dt/4D7v6H+ZPj1kv9geMGc4W1k6
zqJKy0rJVVs30n690noFFFFfQH5CFFFFABRRRQAUUUUAFFFFABX8lf8Awdn/APKarxz/ANir4f8A
/TdFX9alfyV/8HZ//Karxz/2Kvh//wBN0VAH29/wYz/8gr9pz/r48G/+g63X77V+BP8AwYz/APIK
/ac/6+PBv/oOt1++1ABRRRQAUUUUAFFFFABRRRQAUUUUAFFFFABRRRQAUUUUAFFFFABRRRQAUUUU
AFFFFABRRRQAUUUUAFFFFABRRRQAUUUUAFFFFABRRRQAUUUUAFFFFABRRRQAUUUUAcF+1J8EdM/a
U/Zy8cfs/azceTa+MvC19o8023OwTwtHux7E5r+WL9gX/goB+1h/wbU/tufEP4FfFz4NvrOk6lcQ
WfjLwrezG1e5SB3NrqVnLtIyY5ZCvVJFkwSCFZf6yPF3iWw8GeF9S8X6sJDaaVYTXl0sKhnMcaF2
CgkZOAccivzJ+F37Y/8AwRK/4OU/iTf/ALNPin9mDxB4m13wb4dn1a11nxh4ei065sLYTxQulte2
l2065kmjYxZEbFQWBKgVnS9tHGOVDVuNpR7xV3f5a/ndNJmlT2c8Jy1dIqS5X2k7L8bL/gps/HL4
Nf8ABbr4NfDL/guv4z/4Kw6j8GvE9z4X8Tfavs3heG4txqEPm2cNuNzFvL4aIng9CKwv2tv2vP2x
/wDg5a/4KJ+C/AHgb4W/2Zbs0emeF/CunTPcwaHYmRTdahdzbRnGd7vtUKqqignBf9nD/wAGdn/B
IaSQyi6+KygtnYvjSHA56f8AHr0rmf2t/wBvT/gnh/wbFfE7Sf2fvgH/AME1fJt/Hmj/ANqT+JvD
+vKtzdBJfLMM092ss8iofmVDJsXcSqqSc6UfqtP6vTqaqHuwj97s36X133Wl7k1PrFR1p0956yfZ
XWqXrbT9ND9Vvg58NtH+DPwm8L/CHw67Np/hbw/Z6TZOwALRW8CQqTjuQgrpqw/ht450X4n/AA+0
H4leHHLaf4g0e11KxZsZMM8Sypn32sK3K1rOq60vafFd39b6/iYUfZ+xj7P4bK3pbT8Ar86v+DnH
9hn9pz9vT/gnZbfDj9lXQr/xB4g0PxxYatceEbOe0iGp26pNCz7p13GSIyhlVJYwVaQsHwoH6K0E
Z6isjU/hv/4dqf8ABRo9P2AfjZ/4arV//kavPfi38C/jb8AfEFv4T+O/wd8VeCdUurMXdrpvi7w9
c6bcTW5dkEyx3CIzIWR13AYyjDOQa/vSr+Y//g9d/wCUlXw3/wCyG2X/AKedWoA1v+DJX/k+/wCL
X/ZI/wD3KWdf0tV/NL/wZK/8n3/Fr/skf/uUs6/paoAKKKKACiiigAooooAKKKKACiiigAooooAK
KKKACiiigAooooAKKKKACiiigAooooAKKKKACiiigAooooAKKKKACiiigAooooAKKKKACiiigAoo
ooA/N3/g5b+IVjpP7K/gf4YTWErXGueOPt8NyrDZGlpayo6t3yxu1xjj5Wz2r85v+CRHw+1D4k/8
FHPhTounX0Nu9j4i/taRpgSGjsopLp0GP4mWEqO2SM8V92/8HPOf+Ff/AAiJ/wCgzq//AKKta+Pf
+CEx/wCNn/w95/5dda/9NN3X4xxB+/4+p057c9JfJ8r/AFP9MfCH/hL+iPjcXh9JvD4+d9/ej7WK
dn5Qjp/mf0IUUUV+zn+ZwUUUUAFFFFABRRRQAUUUUAFFFFABRRRQAUUUUAFFFFABRRRQAUUUUAFF
FFABX88f/Bbnwh4c8F/8FLPiJY+GdN+yxXjWGoXC+c777m4soJpny5JG6R2bAwBnAAAAr+hyvxD/
AODk7wPJoX7aPhbxtaeEGs7PXvh5brNq8en+XHqN7BeXSSAyhQJpo4GtFbJLJG0IOFKV8J4h0faZ
Cp/yzi/k01+bR/V30OMz+peLU8M27V8NVileycoyhUTa62UJW6q7e1z3n/g2P8YeJL/4QfFTwHda
ju0nS/Een31ja+Sg8q4uYJUmfcBuO5bWAYJIGzIALNn80P28vjEPj7+2d8Tvi1a+Jo9ZsdW8aX39
i6lHbiJZ9NilMNkQoVeBbRwjJAY4y2WJJ+hv+CNX7R//AAzv4f8A2gPEM/xROgSQ/CO6vdDgaYus
mqRuEtpUt8MJZEeUDJRgqu27Clq+IVWSWQIvLM2B7mvznNMy9twzgcKn8PO3r2k1H8G1r8j+0OBO
C/7O8b+Kc/lBJVFhoU2o2XvUozq621blGDfK9W25K9mdN40+C3xU+Hfg7w18QvGnge+0/Q/GFnJd
eGdUmQGHUIo32OUYEjKtwVOGGQcYIJ+3v+CDn/BQ6b9nb4uH9lr4matGngnxxqAfS5pY41/s3WX8
uNZDKWXEMqIEZW3AOsbLtzJv+/8A4v8A/BMLwT8fP+CZ/g/9l3WfCFroXi7wn4Ps5PD182LibR9X
EUcl1GsnmYaOaUSRyLvMZDKw5jjK/gZqWn+J/h54wn0y7M+m61oepNHIYZ9slrcwyYJV0PDK68Mp
6jIPeujGZfj+DMyw+KpttNJ+rsueD276eTXVO3j8N8W8J/SW4KzfIcXBRqU6k4WVnaPNJ4evB3lr
ZLms/ijJfBKN/wCrlfu0teG/8E5f2oNN/a6/Y78F/F+LX4L3Vm01bDxVHHIvmW2qQAJcJIod2jLH
EqhzuaKaJyAHFe5Cv3LC4ini8PCtTd4ySa9Grn+VueZPjuH84xGWYyPLVoTlTkv70G4v5XWndBRR
RW55Y1zxX4l/8HKHj7WtY/a88I/Di6gthY6F4Gju7OSONhK0l1czCQOd2CALePbgAjLZJyMfto/T
OcV/PH/wW48cR+OP+CmXxIex8YDWLHSZNP0yzaLUPtEVmYdPtxPbJhiI9l0bgPGMbZTLuAbdXwni
HX9lkKh/POK+5N/oj+rvoc5V9e8WpYlr/d8PVmnZ6OUoU9H0bU3v0ueB/D/4BfFf4p/D3xd8Tvh/
4Tn1TS/AtvbXPidrMb5bO2mMgFwUHJiUxNvYfcHzHChiI/gZ8c/ih+zf8UtJ+Mnwe8UTaRr2jXAl
tbqHlXX+KKRekkbrlWQ8MpINfrP/AMG0fgWK3/Z7+InjLUvByxnVfFENpDqs+n7ftlvHbjdCspX9
4iu7ZUEhWY8Ak1yH/BRr/g39u7u+1X40fsP+QPNmmu774ezfu1jTy9+2wYAgkuCBC2AN6hWAXB+C
jwnmEsmoZlgm3JptpaSVm7OPfS2m/VX6f1riPpBcH0/EnNeCOJowpUIuNOnUnrTmpU4+0p1r3Uby
crSfutPllytXl9Qf8E9v+CyX7P37bC2fw/8AEcieD/iDJ5cS+H7+T9zqcnlb3e0l6MNyuBG5D424
DZr7EDMTiv5Qbe58QeEPEEd3aT3ml6ppd4HjkjZ4bi0uI3yCCMNG6sPYqR2Ir+nT9jT4vSfHz9k/
4cfGO91+w1K+8QeDdPutXudMmEkIvzAou4xhm2tHcCWNkJLIyMrcqRX33BnE2JzqM8PikvaQSd1p
dbaruvLR32XX+SfpL+B+S+GNbDZvkUpLCYmUounJ83s5pcyUZbuEleyleScXq0/d9MpGbaM4paa5
x3r7o/lI/C3/AIOKvjJf+Pv27Lb4Ypdagun+BfCNnaCyuLktb/bLnddy3ESZwpeKW1jZsBm+zLnI
Va8Z/wCCRPxGh+Gf/BRT4Y6xf+KJtJs77W2028ljkdVnFxC8UcDhPvK8zRDB4ztJ6ZHE/t5/FzUP
jn+2P8R/ibqEl7/xMPFl2tvDf3hnkt4IpDFHCGP8KIiqqjAVQAAAK89+HHjvXPhb8Q9B+JvhgQ/2
l4c1q11TT/tMZePz7eZZY9y5GV3IMjIyO9fzljsz5+JZY690qnMvSMtPwSR/tDwxwPHD+CdDhZxU
ZTwXspbW9pUpPnfVfHJu+uuup/VkOlDEgcUiOsiK6MGVhlWXofelbOK/o0/xeP5v/wDgrZ4w8SeN
P+Ci3xWvvE2o/aprLxNJp9s3komy3t0WKFPkAztRVXJyxxkknJr5zruP2mNa1nxF+0V471rxBq91
f3k/i/UTPeXlw0skh+0yAFmYkngAcntXq37S3wa8NeHv2Af2a/jZ4b+HyWt74is/FFn4m8QWtmyr
ezQa3OLVJ3A2tKIvNVSfnMcYXJWNQv8AM+Kp1Mfi8VXT+Fubvq7Oaj/7cn8mf7gZHi8Jwnw/kWUz
j/FjTw8XGyipQw1Sre2mjVGSSWt5LS1z7d/4NjfiHYiw+Knwp+wTfavO0/VvtWR5fl4kh2eu7PPp
iv1hByMivwv/AODdD4j3Phb9ua/8CzeKbexsvE3g26Q2M7xqb+5geOSJE3fMzqnnvtQ5KqxIIXI/
dAdOtfs/AeI9tw5Tj/I5R/G/5M/zP+lflH9l+NGLq20xEKVVb/yKD3/vQe1187pFfDf/AAcD/EWH
wV/wT61Dw5F4om0+88SeIrGxt7eGR1N9GrmWWI7eCuxNxVuDt719yV+QX/BzV8ap7jxz8Nf2dbG/
uVjs9JuPEeqWzW6eTI00rW1q6v8Af3r5F2CvC4dT8x+728XYpYPh2vLrJcq/7edvybZ839Hbh+px
F4x5TRS92lU9tLslRi6ivo95RjH1e63XwZ+wN8NW+L37bPwp+H0nhODXLS+8eaY+raTdQpJDcWEV
wk12JEf5XjFvHKWU53KCMHOD/TYcgZAr8L/+Ddz4LRfET9t+6+JeoWNvPb+B/Dc91C0lw6yQ3Vwf
IjkQLw/yNMpDHA35wTgj90igAyBXg+HOFdHJ5139uWnpFW/O5+rfTO4ghmHiLhcrg7rC0FfynVk5
Pr/Iqb2T11urH4Nf8HCngfXfDH/BQu88S6okQtfEnhTTbzTTHJuYxRxm2bcP4T5kEnHpg969v/4N
iPHOhWfir4ufDWdpf7T1LT9J1O2UR/Ibe2kuYpct2O66iwO4J9Kx/wDg5v8Ah5daZ8bPhd8V31SN
4da8K32kx2YjO6JrK5WZpC3QhhfqAMceWfUY4H/g3L+IVr4U/bl1LwbPpskz+KPBV3awzrIAIDDJ
FcliMc5ERXjHJzXzVP8A2HxG7Xm9/wC/H9ebTt1P3DFf8ZX9DFOPvcmFj8On+61knv8Ay+yfN3s7
bo/c1eFpT0oXpQa/Zz/M0534rfE3wz8HPhnr3xW8aXf2fSfDukz6hqE2CdsUSFz0B54xX8yP7Tnx
78V/tP8Ax88U/HjxpM7X3iTVpLkRtI7C3h+7FCu5mIWOMIgXcQAoA4Ar9bP+Dkz4+at4G/Zo8H/A
HRvNjHj7xBLdarOpQq9np4if7OwZSwLXE9tIGUgj7MQchiK/Mn/gnJ+y7b/tg/tgeEfgrqsqLpdx
dNe65vZl8yyt182WMbecsq7eo+91Br8h46xtbMs4pZVR+y185y2+5Nfez/Rj6KPDOV8E+HOP4/zN
29rGpZ7uNCg3z2851IyuuvJDufrp/wAEC/2VLz4B/sXw/E7xZocVtr3xKu11lZBIzSDStgWyVhuK
DcpknG0AlbhA3K4X5X/4OZvhzNp3xi+HPxRtPC8MNvqXh+5sLrVo40DXE8UoZY3I+ZtqPkZ4Abiv
2IsbaCxto7G1j2xQxqkaZJ2qBgDn2r8z/wDg5q8IeI9S+BHw18bWWnb9L0rxReW2oXXmIPKlngUw
rtJ3HcIZeQCBt5xkZ+m4jyujguC5YWnr7NR6btSV387ts/DfBfj3MOJvpMUM9xbUZYypWTTbtGMq
U1CCbavy8sIRT3stL2Pm3/g3B+Jlv4S/bg1z4f6r4sms7fxZ4DuobHS/NfytQ1C3uLe4jyg+UyR2
y3rKzfdUyAH58H9yFzjmv52P+CLHi/w74J/4KZ/C/VvFGo/Zbe4vr6whk8tm3XF1p9zbQJhQT800
sa56DdkkAEj+icdKz8O6zqZDKDfwza+TSf5tnZ9MrK44HxXpYmEX+/w1OTdtHKM6lNpO2towhe7b
V10sgooor7w/k0KKKKACiiigAooooAKKKKACv5K/+Ds//lNV45/7FXw//wCm6Kv61K/kr/4Oz/8A
lNV45/7FXw//AOm6KgD7e/4MZ/8AkFftOf8AXx4N/wDQdbr99q/An/gxn/5BX7Tn/Xx4N/8AQdbr
99qACiiigAooooAKKKKACiiigAooooAKKKKACiiigAooooAKKKKACiiigAooooAKKKKACiiigAoo
ooAKKKKACiiigAooooAKKKKACiiigAooooAKKKKACiiigAqrrVjJqekXWmxahNaNcW7xJdWzBZIS
ykB1J6MM5HuKtUdeopSXNGzBOzuj+WD/AIKe/th/8HBX7Ef7Ufjv9ljxb+138S9e8P2sko0vV7XR
YJbfUtInUmJy6WxAJjO1xkEMG6V8B/sb/tTftn/sqfEjUvH37FPxA8SeHvE2oaS9nql54Z08XE8l
m0qOyMpjfC+YkZzgcgc1/cP408Maf418Jan4O1SaaO21bT5rO4ktyA6pKhRipIIBAJxkEZ7GvgP9
gL/giz/wTo/4IlfG3VP2hfCP7UPie11Txb4fn0TyPij4u0iG1khM8Fw5hCWtszSK0SfxMArcjkGo
wsZUpWnLaNubq3Z2T9dE35vToaV5RqQbgvtJ8vRbXfy3S8tz8Cf+H0v/AAcF/wDR0Pxc/wDCYj/+
Ra4HVfBv/BXX/gsf+0V4e8NfELQfiN8TPFwjisLK81jR5IoNMtGmUNLK4iSK3hVnDPI2AByTwK/r
7X9sf9kML/ydT8N//C40/wD+PUv/AA2P+yF/0dR8N/8AwuNP/wDj1bQ9n7SMpxvZ3/r+tjKXtORq
DtfQ0v2c/hWfgX8APA/wUa/W6bwj4S07Rmukztma2to4S4zzglMjPPNdtVfS9U0vW9Nt9Z0XULe8
s7uFZrW6tZlkjmjYZV0ZSQykEEEHBBqxVVqk6tWU57ttv1e5FOEadOMI7JJL0QUUUVmaBX8x/wDw
eu/8pKvhv/2Q2y/9POrV/ThX8x//AAeu/wDKSr4b/wDZDbL/ANPOrUAa3/Bkr/yff8Wv+yR/+5Sz
r+lqv5pf+DJX/k+/4tf9kj/9ylnX9LVABRRRQAUUUUAFFFFABRRRQAUUUUAFFFFABRRRQAUUUUAF
FFFABRRRQAUUUUAFFFFABRRRQAUUUUAFFFFABRRRQAUUUUAFFFFABRRRQAUUUUAFFFFAH42/8HN2
p6kfjn8M9FOoT/Y18J3U62nnN5YlN0VLhc43EKATjOAB2rif+DbfStL1D9vHxFd3+m2881h8LdQn
sZJoVZreU6hp0RkQkfIxjkkTcMHa7DoxBs/8HInxE/4ST9szw/4A/sfyf+Ea8Fw/6X9o3faPtEsk
n3do2bduOrZ68dK6n/g2T+GX9rfHn4m/Gb+3PL/sHwja6L/Zv2fPn/b7rz/O8zd8vl/2bt27Tu87
OV2Yb8Zf+0eI3ua2n/6THXftZ/of6Xxl/Yv0L74j3ObC9Nb+2rWh8N/j5437X961nb9lqKKK/Zj/
ADQCiiigAooooAKKKKACiiigAooooAKKKKACiiigAooooAKKKKACiiigAooooAK/LX/g52+H2sal
8M/hL8Vra6tRpui67qmk3ULO3nPNew280TKNu0oFsJgxLAgtHgMCxX9Sq+Gf+Dg34Y2njz/gnxee
Jyl81x4R8UWGqWkdmoKsWZrVzKNpOxY7h24K4IUk4BB+e4sofWOHcTD+7f8A8Bal+h+xfR+zZZL4
zZLiG7Xq+z2v/GhKl/7fv036H4YeFPG+veDItWg0OWNV1rSJNNvvMjDbrd3R2A9DmNea739iD4HS
ftJ/tefDr4JvpEl9Z674rtE1m3hu1gc6bG/nXrK7EYK2sczDB3ErhQWIB8rr9jP+CDn/AATF+IHw
Z1Ff2z/jnZS6TqGqaNJa+E/DV1agTRW020teTBhuidlUKijDbWYtwwFfiXDuV4jOM0pUUm4Racuy
je78tdl3Z/qD4yceZT4bcC43MqlSMMRVhKFFbSnWcXGFkveahdSk1a0VutD9PDyc1+FH/BwV+zBd
fBT9smP4yaXYRR6D8TbBr63eLaMahbiOO8QjezE/PBMXKqp+0bVyUbH7t4HpXwX/AMHE3wrsPG37
BK+PXuobe68F+LrG+hJsxJJPHOWs3gD7gYlJnSQn5gxgUEdGX9j40y+OO4fqv7VP318t/wDyW/zs
f5t/Rl4ur8J+L2Bin+7xb+rzWuvtLclrXs1VUNbbXV0m2vmX/g21/ahm8M/EnxZ+yf4i12GPTvEM
H9ueH7WaNtx1CJUjnCMBtG+BUJ3HnyFC85B/Y4cDFfzO/wDBOT4if8Kr/bs+FXjL+x/t3l+NLO0+
zfaPKz9pf7Nu3bW+7527GOduMjOR/TEOled4e46WKyV0ZP8AhysvR6r8b/I+z+mHwrh8j8TKeZ0I
2jjaSnLa3tIPklZLXWKg22tW27vWxRRRX3h/Jo1xkiv5cf2pfiFo3xc/ac+I3xW8OW11Bp/ifx5r
GrWEN8irNHDc3ssyLIFZlDhXAIDMAc4JHNf0zfHLxtqnw0+C/i74j6HbW8174f8AC+oalZw3Ss0T
ywWzyorhSCVLKAcEHHQjrX8sN3cveXcl3KFDSyM7BemSc1+V+Jlb3cNRX95v8Ev1P76+g9ld62dZ
lJbKjTjr3dSUtPlCz9T9/f8Aggv8PtY8Df8ABOHwze6vcWsi+IdY1DVbIW7sxSFpvKCvlRh90LcD
IwRz1A+yto9K8T/4Jt+AdI+Gn7BXwk8L6HdXE1u3gWwvzJdMrP5l5ELuQfKoG0POwXjIULkk5J9t
r9Cyaj9XyjD0u0I/fZX/ABP488S80/trxEzfHJ3VTE1mtLe77SXLp6Wufy6ftYeANZ+Ff7TnxA+H
fiG5tZr7SPGGoW9zLZuzRMwuH5Usqkj6gV+3P/BAf4gaN4z/AOCa3hfw7pdtdRz+Ete1fStSa4jU
LJM95JfBo8MSU8q9iXLBTvVxjADN+Tf/AAWC+Hf/AArH/gpD8VNC/tj7d9u11NX837P5ez7bbxXf
lY3NnZ52zdkbtucLnA/Q7/g2g+Iv9s/sx+PPhadH8v8AsHxpHqH277Rnz/tlsibNm0bdn2TOdx3e
Z0G3n8q4P/2HjGrQ2v7SPfZ3tf8A7dP76+kZ/wAZR9G3L82Xvcv1Svde6v3lNwvZ2dn7W1rXV07W
TP0orgv2pfiRp/wf/Zw8dfFHVVvDb6D4Tv72T+zsefhIHOY8so3Z6fMPrXe18if8F1NeXQ/+CY/x
AVNZFnPfXGk2tuBceW9xu1O2LxLyC2YlkJUZygbIwDX6zmmIlhMtr11vGEn9ybP8+uA8np8QccZZ
lc/hr4ijTfkp1Ixb+SbZ/Pld3d1f3Ul9fXMk000jSTTTOWaRicliTySTySetR13P7MWjy+IP2kPA
OixaU199o8Z6YjWiweZ5q/ao9wK4O4bc5GMYzXT/APBQH4Z/8Ke/bc+Knw7g8JDQ7Ow8cag2laWk
PlpDYSzNNabF7RtbyRMv+yy1/Nf1ao8G8T05lH5tN/of7aPPMLT4ihk1vflRlWWq+GM4watvvJa7
dO1/30/4Jj/EDSPiV/wT5+DviLQra6hgt/AWn6XIt2qq5msYxYysNrMNhlt3ZTnJQqSFJKj1r4q6
h/ZXww8R6n9u+y/Z9Cu5BceZs8oiFju3dsevaviv/g3h+Iv/AAl37BTeD7vxR9uuvDPiy9tlsWl3
NYW0oSWNMfwqzNMwHqWr3n/gp34j0Pwr/wAE9/jBqPiHVYrO3l8B39nHLO2A09xEYIY/955ZI0Hq
WFf0Jl2O5+G6eKfSld+qjr6ar5H+PPGPC0sL42YvIo3XNjXCOjb5alb3NHZyfLJf4umjP5sL28vN
Ru5b/ULqSe4nkaSaaaQs8jk5LMTySTySetfqx/wUi+D1u/8AwQz+AniSxSHSV8L6doNzc6bHYhPt
E13YlZWOCNjmSRpGJBLMzE8kmvys0bR9U8Q6xa6BoljJdXl9cx29nbRLlpZXYKqAepYgD61/QX/w
Vh8IaVqH/BKTxpZ+KNFjkuNJ8M6fcW8dxHlra6jlgUOPRhuYfia/J+FsH9ayvMZPpT/HWW/rFaH+
gXj1xJLIeOuDKNP7WNu7NXt7lG3K9LNVpK/Sztrt+Nv/AASo+I8fws/4KK/CHxNJpDXwuvGEGj+S
s/l7TqCtYCXO058s3PmbcfNs25XOR/SSvC1/KN4N8T+IPBXi/SvGXhPV5tP1XSdSgvdMv7V9sltc
RSK8cqHsysoYHsRX9XCY28V9T4Z4hyweIofyyjL/AMCTX/tp+D/TfymFHiLJ8zVr1aVWk972pTjJ
abW/fO1tXrfZDq/nT/4LLfFZPi5/wUi+JmqWd3qTWejanDoVnb6lJn7P9it47eZYlDMEia4SeVQM
Z80sVVmYV/Ql8QfFX/CDeA9c8bfYftX9j6Tc332XzdnneVE0mzdg7c7cZwcZ6HpX8sHjbxReeNvG
OreMtRaUz6tqU13N505kfdI5c5c8seep60/ErF8uDoYZfak5P/t1WX/pX4E/Qj4f9vxHmudyX8Kl
Citt6sud9b3SpLW2zavufsT/AMG0Pwsn0b9n3x58YLq309l13xRFp1nNGpN0i20IaRXJUYQmdCAG
OSGyBgZ/TCvnX/gk58JbL4N/8E7/AIT+HLW/hu31PwrDr1xdR2YgLPqJN9sYBm3GNbhYd5OWEQOF
BCj6Kr7LhzCfUcjw9F78qb9Zav8AFn81+M/EK4p8VM3zGLvF1pxi9dYU/wB3F2aTV4wTs0mr66n5
h/8ABzh8L5NV+B/wv+M66ysaeH/Fd7orad9nyZzf2yziXfu+XZ/ZpXbtO7zs5G3DfD//AARI+Iif
Dz/gpD4DeTSWu/7ba70gbZtnkme3ceZ907tuPu8Z9RX6af8ABw78O/8AhNv+Cd1x4l/tj7L/AMIf
400vV/J+z7/te/zbDys7h5ePtvmbsN/qtuPm3L+On7CXxi0f4A/th/Dn4u+IYI5NP0bxRbvfGa68
lIoXPlPKz7WwEVy545C44zkfmfFPLgeNqWIfupunJvyTSb+6P4H9xeAqqcVfRfx2UxXtJRjjKMYL
R80oupGN9L3lVTvd/Fa+ll/TmvC0VX0jVtL13SrbW9E1GC7s7y3Se0uraUPHNEyhldWHDKVIII4I
NTPLEkbSSSKqquWYngD1r9mvdXP80ZRlGTi1ZrSx+Ef/AAcO/Em58Zft9f8ACItDa+R4T8JWNjbz
W7EtJ5m+5bfyQGDTFcDHAGea9e/4Nivhpb33xB+K3xinlukl0vR9O0a1j2DyZVupZZ5STjl0NpDg
A8CU5HIr4H/bh+JV38YP2wPiV8RL0WW7UPGN8EbTsmF445TEjISzZBRFOckEnI4wK/aD/ggB8L7T
4d/8E59F15BfJdeMfEmpa3fQ3qgKjeYtnH5Q2giNobOFxktlnYg7SoH4zw7/AMK/HFTE9Iuc/l8M
fuuvuP8AS3xkl/xD36LODyRaVKsMNQdv5natVfXR8k09vi0toj7YwM5xXwH/AMHH3/Jgmk/9lK07
/wBJL6vvyvjj/gvR4M8PeKf+CZ3jTWtatGkuPDmpaRqOkusrL5Vw2oQWpYgHDDybmZcHI+bPUAj9
L4kpyqZBiYr+ST+5X/Q/iDwTxdPB+LmR1Kl7PE0o6d5zUF8ryV/K+5+M3/BN3/k/34Nf9lH0n/0q
Sv6X1Py1/LT+zf4z8Q/Dr9oLwR468J3a2+paV4rsLmxmaFZAki3CEHawIP0IxX9S68CvjvDSpF4P
EQ6qSf3r/gH9JfTewlSHEuUYl25ZUakV3vCabv5Wmra9/mUUUV+mH8OhRRRQAUUUUAFFFFABRRRQ
AV/JX/wdn/8AKarxz/2Kvh//ANN0Vf1qV/JX/wAHZ/8Aymq8c/8AYq+H/wD03RUAfb3/AAYz/wDI
K/ac/wCvjwb/AOg63X77V+BP/BjP/wAgr9pz/r48G/8AoOt1++1ABRRRQAUUUUAFFFFABRRRQAUU
UUAFFFFABRRRQAUUUUAFFFFABRRRQAUUUUAFFFFABRRRQAUUUUAFFFFABRRRQAUUUUAFFFFABRRR
QAUUUUAFFFFABRRRQAUUUUAec/te/HKL9mX9l34gftCy2qzf8IX4P1DWFhdcq7QQNIAfYkCv4+/h
P8Cf+Cl3/BeH9qnxHq/g6DVvH/im6uDqfiHVdW1LytO0eOVtkYaSQ7IEwojSNRkrHwCFJH9i/wC0
T8NPCPxm+A/jH4TePr+O00XxH4ZvdP1W8lkVFt7eWFkeQs3ACgliTwMV/Pl/wQU/bi/ZX/4Ikftl
fGD9jb9pz9oLwLq3g3xxcaddeFfi54J1631vSWe2a5SNLiaxeXyBIk3IcAwuhLhVcOM8PTp1Mwmq
j+x7i7yTd1fo2rNdZctlqaVpVIYFOmvt+8+yaVnbrZ3Xle77PwH/AIhEP+CyZ/5kfwD/AOF5D/8A
E0D/AINEP+CyYOf+EH8A/wDheQ//ABNf0ex/8FY/+CWLIGH/AAUr+APPPPxj0Qf+3VL/AMPYv+CW
X/SSz9n/AP8ADyaH/wDJVaGZ3H7H/wAMvFPwY/ZR+Gfwi8bwwx6z4X8B6TpOrR283mRrc29nFFIF
YfeG5Dg9xXpFUfDniXw74x0Cx8WeEdestU0vVLSO603UtNuknt7uCRQ0csciErIjKQyspIIIIOKv
VrWqTq1pTnu22/VvUzoxjTpRjHZJJegUUUVkaBkZxX8x/wDweun/AI2VfDf/ALIbZf8Ap51av32/
4KMf8FFv2dP+CYH7O0n7Sn7S99qq6RLrVvo+k6fomnm4utR1CZJJEgjGQi4ihmlZpGVQsLYJcojf
yr/8F2/+Crfgn/grz+1J4X/aC8CfCLVfBtr4f8AQeHpdO1bUo7qSaSO+vLnzQ0aqApF0FxjOVJ70
AfZH/Bkr/wAn3/Fr/skf/uUs6/par+aX/gyV/wCT7/i1/wBkj/8AcpZ1/S1QAUUUUAFFFFABQTjr
QTjmvI/28vjJffAP9jn4jfFrRtes9N1LR/Ct0+k3V9N5aC8ZNkCg7lO9pGRUAIYsVA5IrHEVo4eh
OrPaKbfolc9DKctxGdZrQy/D/HWnCnH/ABTkor8WepRa1o0+rz6BDq1s9/a28Vxc2KzKZooZWkWO
RkzuVXaGUKxGGMTgZ2nFoEHoa/lR8IfFH4i+AfiBZfFXwf401Kw8SafqC31prUN032hLgNu8wsc7
iSTndkNkg5BNfvJ/wSl/4KteDP27vCK+APHv2XRvido9nv1PTI22w6tCuAbu2B59N8XJQnIJU5Hx
/D/GuDzrEPD1Iezm/hTd1LyvZWfl16dj+jvF/wCjDxH4Y5NHN8HiPruGiv3rjT5JUnp7zjzzvTb+
0muXRSVvef2VRQGz2or7Y/mEKKKKACiiigAooooAKKKKACiiigAooooAKKKKACiiigAooooAKKKK
ACiiigAooooAKKKKACiiigAooooAKKKM+1AH4B/8F8vHGgeMv+CjniCz0OSRn0LQ9O0zUPMjK4uF
iMpC+o2ypz9fSvqj/g2F8D69ZeDPi98SLiKP+y9U1TR9MtXWTLme1jupZQV7Dbdw4Pck+lfBP/BV
Xx3onxH/AOCiHxa8TeHlnW3TxXJYN9ojCt5tpGlpLwCePMhfB7rg8ZxX6i/8G4PgTW/C/wCw/rPi
vU2h+y+JvHV1dab5chLCOKGC2beMfKd8L45PGD7V+M8Pf7Zx5Vrb2lUem1tYp/if6WeMP/GO/RMw
WXv3XUpYKm1Le/uVZJbapwfyT9T9BaKKK/Zj/NMKKKKACiiigAooooAKKKKACiiigAooooAKKKKA
CiiigAooooAKKKKACiiigArF+IHw/wDBvxU8E6p8OPiH4ct9W0PWrKS01PTbpSY7iFxhlOMEexBB
BwQQQDW1RUyjGcXGSumaUa1bD1o1aUnGUWmmm0007pprVNPVNao+YPhB/wAEdP8Agnf8EvH0nxI8
H/s929zqEd6txpa69ql1qEGmbY4lCwxXEjqcPGZg8geRZJX2uqBET6dXIOO1OornwuCweBi44enG
CerUUl+R7Ge8TcR8UYiNfOMZVxM4rlUqtSVRpdk5Ntd33eru9Qr5/wD+Cpvg6Hx1/wAE+/itojeG
P7XmXwnPc2doLPz2E8WJEkRcE70K7gRyCM9q+gKw/iZ4Vm8dfDvXvBNvdrbyazot1YxzyLuWNpYW
jDEdwC2cU8bR+s4OpR/mi196sHDOaf2LxHgsx/581adTqvgmpbrXp0P5WdE1vWPDWs2fiLw9qlxY
6hp91Hc2N5azGOW3mRgySIw5VlYAgjkEZr+rPwvreleJPDWn+IdD1a3v7K/sYrizvrWdZYriJ0DL
IjqSHVlIIYEgg5FfyneItHk8O+IL7w/LMsjWN5LbtIq4DFHK5H1xX75fs/8A7Xll8PP+CIWg/tN6
ZHHpdz4T+ER0/SV1KNriOTVLBG0y23LHglJruGPjI2rL8zAAsPybw7xlPC1cXCo7JRU35KF7+XU/
0E+mTwziuIMBkGJwUeacq8sPGy+KWIUHBfzb03ZJPd9bX+kvil+1H+zf8EmvIPi18dfCfh+50+yN
3dafqeuwR3Sw7S24QFvNfIBwFUlugBNUfgF+2N+y/wDtRNdQ/AL426H4muLLc11ZWVwVuY0XZmTy
ZAsnlgyIPMC7csBnPFfzD63rmteJtZuvEXiTV7rUNQv7mS4vr6+uGlmuJnYs8juxLO7MSSxJJJJN
e7f8Es/iTdfCr/goD8LfFEXim30e3k8UQ2Oo311JGkYtbgGGVGaT5VDI5XPBGeCDg12YXxGxGIzC
nTdBKnKST1baTdr30Wna3zR87nn0Mcpyfg7F42GaVKmLpUpVI+5GNOUoQcnFx96dpNWTUrq9+WWx
+7X/AAUr+IGsfDL9gz4q+MdAt7aa6h8H3UCx3aM0e2cCByQrKchZGI56gZyOD/NLX9Cf/BcD4hXf
w9/4Jv8Ajg2mmx3H9uSWekyeZIV8pZrhcuMdSNvSvwc/Z7+Gln8aPj34H+DmoapJY2/izxhpujTX
sMYd7dLq6jgMiqeCVD5APBxXB4iSliM6o0I78i085Sf52R9Z9DWjRyrwzzPNK65YuvJuW7caVKDe
i1928mtNb6H9P3wr+Hui/CP4Y+HfhR4bubqbTvDGhWek2E186tNJDbQpCjSFVVS5VASQoBOcADit
6hcgc0V+xxjGnFRitFof5t4ivWxVeVaq7yk223u23dv5s/Cv/g418GeGvC/7f+n67oOmfZ7rxJ8O
9O1HWpfOdvtFytzeWiyYZiExBawJtUBfkzjczE+nf8GyHi/xFH8Uvid4ATUcaTNoNnqElp5Kc3KT
mNX3Y3cI7DGcc5xkAjov+Dn7RdYns/gx4kh0a6bT7aTXra5v1t2MMU0gsGjiZ8bVZlilZVJywjcg
HacfO3/BvlrekaP/AMFFNPh1bVra1a+8J6lbWaXFwqG4mIjYRoCRvfajNtGThWPY1+N1P9g8RtOs
15fHFX/GWvdn+lGDl/rd9DJ+01dPCzWvvtfVaz5e1rxpK38iatdLX97a/PP/AIOV/wDkxbwmP+qt
WP8A6bNUr9DCcdq/KD/g6EYnS/gmMn/X+Ijj/gOm1+g8YVPZcN4iVr6JffJL9T+P/o44H+0PGzJq
XNy2qTne1/4dKpUtut+W1+l72drHwp/wSmP/ABsX+EP/AGOEP/oL16n/AMHAHw51HwR/wUm8Q+J7
2/hmi8Y+HdJ1izjhDboI0tVsCj5H3t9i7cZG1175Ar/8EDF3f8FK/CuR/wAwTVz/AOSUlew/8HMn
w9tdK/aL+HfxRTUpHm1zwfPpslq0Y2xLZ3RkVwepLG8YEdtg9TX5ZQwvtOBatXtWT9PdUfn8R/e2
acQfVfpWZfgNvaZdOF9+a9SdW23u29je99bW66+g/wDBsd8QrBtD+KnwqFjN9qS6sNWN1x5flssk
Oz13ZXPTGK+lf+C9fi/w34a/4Jl+NNG1zVY7e68Qapo+n6NC6nN1crqMF00a4HUQW08nOBiM98A/
Cv8AwbW/EK70T9rPxh8No9Njkh1/wSbuS6aQhoWtbiMKoHQhvtBz6bR619F/8HM3j3Q9O/Zb+H/w
vuEn/tLWPH51S0ZYx5Qgs7GeKXc2cht19DtGDkbuRgZ+sy3G8vh3Ube0Zw/8CbX5SXzP59424ZlW
+mVgqai7VK2GxCs7t+ypxm31sr0pXX8qbVtGfk5+yV4X1/xp+1F8PPDPhfTJLy+uvGmm+RbRkBn2
3KMepA4VSfwr+iT/AIKHeANH+Jv7DnxX8Ja9cXUVq3gfULvzLNlV/MtoTcxjLKwwXhUNxkqSAQcE
fhj/AMEefAmuePv+CjvwvstCaAPputtqlx58hUeRbRPLJjAOW2qcDue4r99P2sdH1fxF+y18SvD3
h7Sbm/1C/wDh/rNvY2NnA0s1xM9jMqRoigs7sxChQCSSAOax4Dw/NkOLk1fmbj62j/8AbHpfSyzq
VHxY4doU5qMqChVv1i5V1ZvokvZpr53P5dY3MbrIB91siv6nP2f/AB3rHxS+BHgr4m+Ibe3h1DxH
4S03VL6KzRlhSa4tY5XVAzMwUM5wCxIGMk9a/liII+UjkV/Tz+xBrejeIP2NfhVqegata31t/wAK
90eL7RZzrJH5kdnFHIu5SRlXVlYdQykHBBFcfhnNrFYmF94xdvRv/P8AE+g+nBh4SyLJsRy6xqVo
37KUYNr58qfy8jH/AOCinjHxH4B/Ya+K3i/wnqP2PUbHwTfNa3HkpJsJjKn5XBU8E9Qa/mdr+hb/
AILg+LvEXg7/AIJq/EG88N6g1rLeNp9hcuI1bfbz3sMUqfMDjcjFcjkZyCDzX4O/s4eFtB8c/tDe
A/BPirTxdaXrHjTS7HUrUyMvnW8t3FHIm5SGGVYjIIIzwQax8RJSr51QoJ/ZXp70mv01PT+hrRp5
X4Z5pmtSKadeV7L3mqVGErO9v5nyq9rt7X1/p4+F/gzw18N/ht4d+HXgvTfsej6Dodpp2k2fnPJ5
FtBCkUUe+QszbUVRuYljjJJPNdBTIoEgjWGEYVFCqPQCn1+xRioRUUrJH+b2IrVMRXlVqScpSbbb
d223dtt7tvdnm/7Xn7PmlftU/s3+LvgDq09rb/8ACSaRJb2t5eWYnS0uBhoZ9hx8ySKrAggggEci
v5uP2lv2a/i1+yZ8XtS+Cvxm8Nyadq2nkPG+0mG9t2JCXML9JInwcMOhDKcMrAf1HMMmvnz/AIKG
/wDBPL4Xf8FBfhbbeEPGd9JpeuaI00/hnxBawxtJazPHtMcmVLNAxCF41ZclEOcqK+N4u4X/ALco
qtR0rQVl2kuz7Pqn8n3X9JfR18dJeFeaSy3M1zZdiJc02k3KlOySqRS1kmklOO9kpR1TUvy5/wCC
Sn/BZFf2O9Eb4B/tELrGreBZLhptH1G3m8+TQPlYtDHDt3PFI+DtDgI2Sq/M5r7e+On/AAXu/YL8
LeGfFGgeA/FWqeJtYt9HuV0dbTR5Y7K/ujATFH57DKIzkKXKHbycHHP5Kftl/wDBO39pv9iXxvqW
h/EnwBqV54dtbhE0/wAcabpsz6VfJJu8vE+3bFKQrZhch1KnhlKs3JeCv2N/2uviT4fs/F3w9/Za
+ImuaRqAzY6tpPgq+uLW4AYqSkyRFGAYEEg4BBz0Nfn+E4k4oymi8uULuOi5otyitrK267N37LQ/
r/iHwT8B/EDNI8ZTxKhTr2k3TrQhSqzdpc0uZNxm0nzxi4t3cpJTu353a2t1fXMdlZW0k000ipDD
EhZnYnAUAckk8AV/T9+x98Mpvgv+y38PfhTcXk1xJoPg+wtJJri1MMhZYFzuTJ2kHgjPGK/Iv9hL
/ghl+2NcftF+GvGH7SPwvsPDXhHw/rlrfatBqWuwzTajEjM5ihFnK5zuRVJZkx5gI3YIH7eKrA5I
r6rw+ybF4GNbE4mm4OVopSTTstW7Pzt9x+BfTA8SuHuKK2W5LkuLp4iFLnq1JUpRnDmklGEeeLab
UeZtJ6cyvrs6vmD/AILOeEPEnjf/AIJlfFbRvCmkyXt1DpdlqEsMZAK21pqNrdXEnJHCQQyyHvhD
jJwK+n68l/b5OP2FvjSMf80l8R/+my4r7zNKca2V16b2cJL74tH8o8A42plvHWVYumk5U8TQmk9m
41YtJ2tpdan80/w51Ky0f4haDq2pXCw29rrNrNcStnCIsyszfgBmv6qdG1fTfEGkWuvaNdrcWd9b
R3FrOucSRuoZWGexBBr+Tyv6oPgN/wAkN8Gf9inp3/pNHX5r4Z1Jc2Jh/gf/AKUf2t9OLCU/Y5Hi
ru98RG3S1qT+86yignHNN3j0r9YP8/R1FIGB6UtABRRRQAUUUUAFFFFABX8lf/B2f/ymq8c/9ir4
f/8ATdFX9alfyV/8HZ//ACmq8c/9ir4f/wDTdFQB9vf8GM//ACCv2nP+vjwb/wCg63X77V+BP/Bj
P/yCv2nP+vjwb/6DrdfvtQAUUUUAFFFFABRRRQAUUUUAFFFFABRRRQAUUUUAFFFFABRRRQAUUUUA
FFFFABRRRQAUUUUAFFFFABRRRQAUUUUAFFFFABRRRQAUUUUAFFFFABRRRQAUUUUAFFFcH+1L8bD+
zX+zP8Qv2iR4Z/tr/hA/BOq+If7H+2fZ/t32K0luPI83Y/lb/L279jbc52tjBipUhRpupPRJNv0W
5dOnOtUUIK7bSXq9je+KXhrUPGnw18QeDdKkhS61bQ7uzt5LhisaySwsiliATty3OATjsa/mhvP+
DLb/AIKnXN3LcR/HL4CbZJGZd3irWs8n/sEV76f+D5snr/wS7/8AM2f/AHlpR/wfN4Of+HXf/mbP
/vLSVOKqup1aS+Sv/mP2kvZez6Xv89j58/4gr/8Agqj/ANFy+Af/AIVWtf8Ayoo/4gr/APgqiOf+
F5fAP/wqta/+VFfQf/Ec5/1i6/8AM2f/AHlo/wCI5vPH/Drv/wAzZ/8AeWtEZn7d/snfCrxH8C/2
Yfh18FfF13Z3GqeEvA+laPqU+nSM9vJPbWkcLtGzqrMhZCQWVSRjIHSvQ64n9nL4uH4/fAHwP8cz
4e/sn/hMvCen63/Zf2r7R9j+1WyTeT5mxPM279u7aucZwM4rtq3xXtfrM/a/Fd39b6/iY4f2fsI+
z+Gyt6W0CiiisDY+Df8Ag4T/AOCVHxQ/4KyfsY6V8JPgZ4x0jR/GXhPxlBr2jr4ivLmKw1CMW89v
NauYQ6xyFZlkSVopMNEY8xrM7j+Vj9tf9gL9rf8A4J2fErTfhB+2N8Jv+EP8Raxoaaxp2n/29Yah
51k80sKy+ZYzzRrmSCVdrMG+XOMEE/3MkZ71/Mf/AMHrvH/BSr4b/wDZDbL/ANPOrUAa3/Bkr/yf
f8Wv+yR/+5Szr+lqv5pf+DJX/k+/4tf9kj/9ylnX9LVABRRRQAUUUUAFfFv/AAX28aeGvC3/AATV
8UaHr2peRdeJNc0jTtFi8l2+0XK3kd20eVBCYgtZ33MQvyYzuZQftKvzG/4ObPib/ZXwF+GXwc/s
TzP7e8XXWs/2j9px5H2C18jyvL2/N5n9pbt24bfJxht+V8DinEfV+HcTN9YuP/gXu/qfrngLlMs6
8Yskw8U3y141NGl/BTrPfSyUNVu1dLVo/Gyvff8Aglz8WNQ+DX7f3wt8T2UVzLHe+K7fSLq3t7ww
+bHet9l+cgHcqtKshUjDeWBxwRwn7NX7PmsftLeOtS8A6D4ittNurHwrqmtRzXkLNHKLK1e5aI7e
V3LGQGwcHHBrg7DUL7Sr6HVNLvZra6tpllt7i3kKSRSKcq6sOVYEAgjkGv5+ws62CrUsUlopXT84
tN/mvvP9fc8w+W8TZfj8gnJOU6LjNWeka0Zxi+m/LLZ3Vujsf1iIW706ud+EPxJ0X4y/Cnwz8X/D
VpdW+m+KvD1lrGn298irPFBcwJMiyBWZQ4VwCAzDOcEjmuir+noSjUgpR2eqP8LMRh62ExE6FaPL
ODcWnumnZr5MKKKKoxCiiigAooooAKKKKACiiigAooooAKTcO9LXwL/wWE/4K7al+xPdr+z58ENG
874h6lpdtqP9u3UcM1lpNrJLMuDGWLPcnyQQjoECTK+W4U8GZZlhMpwksTiHaK+9vol5s+s4J4J4
g8QOIaWTZNTU609dXaMYq3NOT6Rje7sm+iTbSPt7Xvib8O/C1/DpXifx1o+nXVxcLBDbXupxRSPK
yFwgVmBLFQWA9Bmti2u4LyCO6tJkkilUNHJGwZXUjIII6gjvX8p/j/x/4z+KfjTUviJ8RPEt5rGt
6xdtc6lqV9MZJZ5G6kk/kB0AAAwABX7i/wDBvn+0Fq/xf/Ymb4e+Ib28ubvwBrb6ZDcXCLtFnIol
giVgSzbMuPmAwNqjIAx8pw/xpDPMyeFdLkum4u9726NWVtNd2fv3i99GPFeFvBNPPoY/6w4yhCrH
2fIo891zRlzybSnaOqTd09Nj7vooor7o/lUKKKKACiiigAooooAKKKKACiiigAooooAKaXwcYp1c
n8ePiZ/wpX4JeMvjIdF/tL/hEvCmoa1/Zv2nyftf2W2kn8rzNrbN2zbu2tjOcHGKmpUjTpuctkrv
0R0YXC18diqeHoq85yUYrRXcnZK7sldvdtLufzI/tF/EPRfi5+0H47+K/hq2uodN8T+MtU1bT4b6
NVmjhubuWZFkCsyhwrgEBmAOcEjmv3i/4IeeAtZ8Af8ABNzwLDrM9vIdWkvdVtfsrs22Ge4dkVsq
MOB1AyPQmv566/po/wCCffw6Pwq/Ym+F3gX+2ft32XwXZSfavs/lb/OjE2Nu5sY8zb15xnjOB+O+
HUZYjOa+Il/K/vlJP9Gf6PfTKxFHKfDXK8oouydeNk7tuNKlKN77ac0b9XfTZ29kooor9kP82Qoo
ooAKKKKACiiigAooooAKKKKACiiigAooooAKKKKACiiigAooooAKKKKACiiigAooooAKa/XmnUEA
9aAP5jf28/B+j+AP21vit4L8PaN/Z+n6b8QNVhsLNQ2IoBdP5YG7nG3GCeowa+qtI+N3i+x/4N5t
Q8Ff8JHDNHcfFr+wVs5gjPDp5KX/AJaDgj/SAX3cn5mHQ8cf/wAHAHwz1zwH/wAFJvEXijVby0kt
/Gnh3SdZ0uO3di8MCWq6eVlyoAfzbCVgFLDYyHOSVX5RHxE2/B1vhN/Y/wB7xMur/wBofaPS3MPl
bNvvu3bvbHev53r1pZPm+NpbcyqQ7aN6bdLdD/ZLKsto+JPh3wzmDtL2csHine0vepw95Xk07qTa
cld3T0dznILe4uXMdtA8jBGcrGpJCqCzHjsACT6AZrovgzqNjpHxg8J6tql5Hb2tr4lsZri4mkCp
FGtwhZmJ4AABJJ6CvYv+CbnwS1341fEn4hjwzNNJqXhz4H+L9QsdLt7PzZNTmn0yTTVt1+YbDnUB
IGw2fK24+bcvzxXjexqYejTxDWkm7f8Abtv1f9XP0qOZ4XNcyxuUQfvUoQ57bp1VOys1/LFNNNp3
a3iz90P+Dhj4meHNJ/4J+2vh799ct4t8WafHpV1a7Xh/dh7kszbh8pRDgqGySOg5r8of+CZ/gHWf
iT/wUA+EHhzQri2ing8eafqbNduyqYbKUXsqgqrHcY7dwoxgsVBKglh95f8ABe74r+AvEn7DHwF0
PQNfjvJtemh1fSpLdWaO4s4dOEckgcDbw1zCAM5O7I4Bx8o/8EO/BniDxb/wUq8A3+h2iyxaFHqG
o6kzSqvl24s5YdwyfmO+aMYGTznoDX3PEU1j+NaEN1ektOzak/zv6H8seDeHlwn9GPNMTZwly46d
56JyhGVOOjt1pqNv5k1uf0LKc9qKRc45pa/aD/Mo/Pn/AIOOvAOteKv2HtH8XafcWy23hnxxa3eo
LM7B3SWGa2URgKQTvmUnJA2g8k4B/Ln/AIJWeP8AR/hn/wAFD/hL4o122uZreTxZHp6paIrP5t4j
2cRwzKNoknQsc5ChiATgH9kv+C4PgDWPiD/wTe8dR6RdW0Z0eSz1W4+0My7oYLhGdVwpy5B4BwPU
ivwf/Z0+Iuj/AAg/aD8CfFnxFaXVxp/hfxlper30FkitNJDbXcUzrGGZVLlUIALAZxkgc1+M8af7
HxZRxG2kJXe3uyf5WR/pZ9GP/jIvo+5llHxPmxNLlWjtUpRaV+7c5Wfof1MM24cV+Mv/AAcz+KNf
uf2ivhz4Kn1ORtLsfBUt7a2ZA2x3E15JHLIOM5ZbeEHnHyDHfP7MoMmvwg/4OHPGfiDxD/wUFm8M
apdK9n4f8J6fb6XGsSqY45EadwSBlsySMcnOM46CvsfECr7Ph2Uf5pRX431+78j+cfoiYB4zxkpV
Uk/Y0a09d1dKn7um/v8AlpfXo9//AINufC2ga5+234i1zVtMSa60X4e3VzpczMc28r3VrAzDB6mO
WRec8Me9e8/8HNvgfQpvhh8MPiRJHJ/adrr15pkL+Ydn2eSASsCvruiTn0z61xv/AAbCeCfD+oeN
/jD8RLm1Y6rpelaLp1nOJG2rb3Ut5LMpXOCS1nAQSMjacY3HP0R/wcS+G9D1L9gNdf1DTIZrzS/G
VgdPuXX5oPMEivtPbcvB9q8DL8JzeHNTbXml/wCAy/P3dPkfrXF/EDw/00MFyuX7t0KL1/5+0Nlr
8P75NrTXm07/AJ2f8EG/HGveEv8Agpf4L0XRpI1g8Sabqum6oJIwxa3FjNdAKf4T5trFz6AjvX0R
/wAHOnxEjvvH/wAKvhQNJZX03R9R1c33ncSC5lihEe3HG37IW3ZOd+MDGT8Nf8E5fE/iDwj+3z8G
9V8NatNY3E3xK0aykmt2wzW9zeR288f+68MskbDurkV7l/wX9+IzeN/+ChWq6FbeKP7QtPDeg2Nh
FbrJuWxl2eZLFjsd77iPVq+bwuO9nwPXod6sV8mlL84t/M/bM94VjivpTZVmyirU8BVm7XvzRlOl
d20d414pX6RfVI1P+Ddz4eS+Mf8AgoIvitNVW3Xwn4N1HUXgaHd9pEnl2ewHI2YN0Hzg52Yxzkfu
8QTX5M/8Gw/w0bPxb+Meo+Ezj/iVaNo+uSQ/9fE95bI3/gC7j/rnX6zV+jcB4f2HDkJfzylL8eX8
on8X/Syzn+1fGfFUU7rDU6NJbW+BVWlbtKo076pprZI/k2uP+PiT/fP86/o1/wCCPv8AyjW+E3/Y
Am/9K56/n/8A2m/hto3wa/aS+IXwg8OXl1caf4U8cato9hcXzK00sNteSwI0hVVUuVQE4UDOcADi
v3S/4ITfEDVvHn/BN/wjDqtpbxDQdQv9Ktfs6sN8Mc5YM+SctmQ5xgcDivivD39xn1alPfkkvmpR
uf059MSSzXwly7H4fWm8RTnro+WdGry6fNX7Hn3/AAcheKPEGg/sI6LpGkanJBba58R7Gz1SFVGL
mBbS8uFQ5HQSwRPxg5Qdsivy1/4JYeFtB8Z/8FC/hPoHifTEu7N/FUczW8jEAvFG8sbcEH5XRW+o
r71/4Of/ABR4htPDXwa8F2+rzJpWoX+u3t5YK37ua4t0sUhlYd2RLmdQewlb1r5Y/wCCCPhzQ/EX
/BSDw0dc0uG6+waLqV5Z+cufJnSA7ZB/tDJ/OnxF/tfHlOl2lSWu3SX3a/fcnwdj/q99E3G5gtHU
pY2ouXSV17Skm3p7ydPR30VtdD9/6KKK/Zj/ADRCiiigBu0560BDnNOooAaF9adRRQAVzfxk8CaD
8UPhH4q+GviuOR9L8ReG77TNSSGQo7W89u8UgVv4Ttc4PY10lVdcjlm0e6ghTc0lrIqqBySVOBU1
IxnTcZK6aOjCVqmHxVOrTk4yjJNNaNNO6afdPU/k9r+mz/gn/wCONe+JH7Evws8ceJ5I2v8AUfBG
nyXLQx7FLCFV4HbgCv5nte0LWPC+uXvhnxDp0tnqGnXclrfWk67XgmjYo6MOxVgQR6iv6O/+CU3i
XQ/Ev/BO74S3WgapDdx2/hC3tLiSFtwjnhzHLGf9pXVlI7EGvx7w2lKOZ14N/Y29JL8r/if6OfTY
o063BOVYqMea2IaUlrZSpydr9pcqfnbyPoZulfmb/wAFrP8Agq58ef2Tvivpv7Ov7O95b6TeXHht
r7XNau9NSaRRcF44RbszEKyBHbJThtv3hmv0yJ4zX85H/BYH4hab8Sf+CkHxT1fRdYuLy00/XU0m
Mzhx5MtnbxW08Sh+ircRTYx8p5YZDZP1/HWZ4jLcnXsJuMpySunZ2s27fcl8z+dfop8D5Pxr4j1P
7Vw8a1DD0ZVOWceaDm5QhFST0fxSkk73cb20PqX9mr/g5O+LnhzVbfSv2pvhNp/iLS2ci61bwuot
L6IGRPmWJ28qUKm/CZjLMVy6gHP61fBb4w+Bfj/8K9D+Mnw01GS60PxFp8d5p800Jjk2MPuup5Vg
cgjsQeo5r+Vuv3e/4N3PiJ/wmf8AwT5Xwt/Y/wBm/wCER8aajpnn/aN/2vzBFe+Zt2jZj7X5e3LZ
8vdkbto+f4H4lzLHY94PFz51ytxb3uraX66X37bn699KbwS4J4V4Tp8ScP4VYeaqxhUjB2puE1K0
lBu0WpKKSgkrSd1pdfd1FFFfqh/A4UUUUAFFFFABX8lf/B2f/wApqvHP/Yq+H/8A03RV/WpX8lf/
AAdn/wDKarxz/wBir4f/APTdFQB9vf8ABjP/AMgr9pz/AK+PBv8A6DrdfvtX4E/8GM//ACCv2nP+
vjwb/wCg63X77UAFFFFABRRRQAUUUUAFFFFABRRRQAUUUUAFFFFABRRRQAUUUUAFFFFABRRRQAUU
UUAFFFFABRRRQAUUUUAFFFFABRRRQAUUUUAFFFFABRRRQAUUUUAFFFFABWD8U/hl4I+NXwy8RfB3
4l6L/aXhzxXod1pGvaf9pkh+1WVzC0M0XmRMsibo3ZdyMrDOQQcGt6iplGM4uMldPdFRlKElKLs1
sz8/v+IW/wD4IVf9GPt/4czxN/8ALKj/AIhbv+CFX/Rj7f8AhzPE3/yyr9AaKok/P7/iFu/4IVf9
GPt/4czxN/8ALKj/AIhb/wDghV/0Y+3/AIczxN/8sq/QGigDF+HHw88H/CT4f6H8Lvh9pH9n6F4b
0m30zRrH7RJL9ntYI1jij3yMzvtRQNzMWOMkk81tUUVUpSnJyk7t7sUYxjFJKyQUUUVIwr+Y/wD4
PXf+UlXw3/7IbZf+nnVq/pwr+Y//AIPXf+UlXw3/AOyG2X/p51agDW/4Mlf+T7/i1/2SP/3KWdf0
tV/NL/wZK/8AJ9/xa/7JH/7lLOv6WqACiiigAooooADntX42/wDBzZ4/1m/+N3wy+Fk1rarp+k+F
bvVbeZUbzmmu7nyZFY7tpQLZRFQFBBZ8k5AX9kj0r8F/+DhPxd4i1/8A4KF3vh3VtRM1lofhbTbf
SYfLVfIjkjMzrkAFsySO2WJI3YHAAHxXH9b2XDso/wA0or8eb9PvP6e+iLlqx3jJRrNL9xRrVNd1
eKp6ef7zrbS/WyLn/Bvh8G/Bfxe/bB8TR+NkupbfTfhvqX+hwz+Wlyl00VlLHIQN+DFcSYKMrBtp
zxg/FfxO8Gav8OfiT4g+H2v6RJp99oet3Wn3ljM2Wt5YZmjaMnJyVKkdT061+nH/AAbCeD/Dl74r
+MXj260/dq2m6foun2V55jjy7e5kvJJk252nc9rAckEjy+CAWB+Sv+Cynwgi+DP/AAUf+Jek6fpm
pQ6frmqReILG41KM/wClG+gS5uJIm2qHiF09zGpXIXyihJZGr82x2X8vB+ExaW85p/N2V/8AwD+r
n9q8L8YOt9JHiDIJydlhcNKKeydNKT5dbarE3el20+i1/Y7/AII2/FeT4t/8E5fhvqF94kTUr7Q9
Mk0O+ZIVj+zfZJWiggIVVBKWwtxu5LDBJLEmvp+vzV/4NqvitJr37N/jT4RXep6fu8PeKFvLOyjk
AuvKuYhvkdd2Sm+PaG2gZBGSa/SpelfsXDeK+uZDh6t7vlSfrHR/ij/N3xryL/VzxXzjBRjaPt5z
itko1X7SKSSSSSmkklpsFFFFe4flwUUUUAFFFFABRRRQAUUUUAFFFFABX85//BZD4g6d8Sf+Ck/x
S1vS7Ke3jstYg0qRbjG5pLK1htHcYJ+VnhZl74Izg8V/RcxO7rX8vf7X3xCufiv+1R8RPiPeabHZ
y6z4y1G5ktY5Cyxlrh+ASBmvzfxKrcuW0KV/im39ya/9uP7W+hLlvtuNMzzC38PDxhe+3tKkZWt1
v7LfpbzMfU/gv4x0v4HaP+0BJCkmg6x4kvdDjkX70V3bQ28xVv8AeS4BGM/cbOOM/cH/AAbhfG8+
Cf2wNc+C2oajaw2njfwxK9pHOshkmvrM+cscWDtGYDcu25SSIhgjGGuWv7Jfh/Xf+Dd+1+MA1ISa
lY+NrzxXEbhXX7MDejSJIECthty28cm5wcZYDHBPxH+y7+0L4z/ZS/aA8K/tCeAAj6l4Z1MXAt5A
u26gZWiuLdiyttEsDyxFgNyiTcpDAEfB0Iy4dzbB4qWkZRhN9fdkrS/C9kf1hmtan4zeHvEmQ0LS
q0q2JwsbrlXtaMlKldu+ilyJyt0bXd/1HUV+cX7En/Bwd8NPj98TrP4T/tC/D238B3GsXPk6TrsO
qmbTxKdojinZ1Voi7FgH5QHaDgEsP0bQnoTX7nlubZfm9F1cJPmS0e6a9U7NH+VfG3h/xd4d5nHA
Z/hXRqSXNHVSjJbXjOLcXZ6NJ3XVK6HUUUV6J8aFFFFABRRRQAUUUUAFBooNAGZ4s8Y+FfAfh+48
V+OPFOnaLpdrs+1alq17Hb28O5wi7pJCFXLMqjJ5LADk1jfC345/B343WNxqXwf+KWg+JobTb9s/
sXVIrhrfcXC+YqEmPcY327gN20kZAr8yf+DmX456zbWXw5/Ztsnmjsboz+ItS4Qx3EiFreAdN4KA
znghT5oyCVBH5afDT4p/En4M+MbP4g/Cfx1qvh3W7GTda6po989vMmQVI3IRlWUlWU5VlYgggkV+
e51x0spziWEVHmjG3M72d2r6aW0v137o/sLwz+inU8QvDelxBLMHQr1+Z0oOClDljJxXO1JSvNxb
vH4U0+WTuj+q1TkV4D/wVK+Iknwu/wCCe3xc8Ux6SL1pvBtxpfktN5eBfYsjJnB+4LjfjHzbMZGc
j4R/Y1/4OOo9M8P2vg39tPwRfX11a2oRvGHhqCMyXrgv801r8iKxHljMZC5DHaoIUdx/wVd/4Knf
sgfHX9gvxd8Mv2fPjBpniXWddutPtLrTpLe6tJobf7QszTRrPEnmlWhVSFJwHye2fSxHFOT47Ja1
ShWSlyStF6Svyuys93ftdHxOS+AviVwx4nZZg80y2c6CxNHmq0050XTVWPNL2kdIJx/n5JdLJ6H4
36RY/wBqara6YZfL+0XCRb9udu5gM4/Gv6pvhh4Ij+G3wz8O/DmPUTeLoGh2mnLeGLyzP5EKRb9u
Tt3bc4ycZxk1/MV+zD8Pbb4t/tKfD34V3upSWcPibxvpWlTXkUYZoFuLyKIuFJAJAfOO+K/qTFfN
+GdH3MTVt/Kk/wDwJv8AQ/bPpxZlfEZJgIy2VepJW7ulGLvbymrJ+q2Ciiiv1Q/gcKKKKACiiigA
ooooAKKKKACiiigAooooAKKKKACiiigAooooAKKKKACiiigAooooAKKKKACiiigD8xf+DkP9lPU/
G/w28LftXeFdKjkm8I79K8RtDZAzNYzOHhkeQfN5cUu8BSMD7S5yOQfxtr+qj4t/C/wb8bPhpr3w
k+IGmLeaN4i0uWx1CF40bCSKRvXerKHU4ZWIO1lU9RX8yf7TvwB8X/stfH/xV+z/AOOdraj4Y1Z7
VriMjbcwkCSC4XBOFlheOQKTuUOAwBBA/F/ELKHhsfHHQXu1NH5SS/VL8Gf6Y/Q78RI55wnV4VxM
v32CvKmusqM5Xfr7OpJp9lOCP0X/AODb34aa/eeDvjZ8Q4tOhkt77T7TRrCRWUzG4WO4kdAOoUiW
LnoT9K/LbXdD1bwzrd54b16ya1vtPupLa8t5MbopY2Kuhx3DAj8K/fb/AIIXfs6N8CP2DNE8Qarp
Mlrq3jq6k12+E8U0chhf5Lfckh4/dIrBlADK6tznNfiL+2B4T8Q+Bv2qviN4X8Vac1nf2vjTUjPb
tIrFd1y7rypI5VgeD3rj4hy+WD4Zy5yTvaTf/b9pff8A8E+l8HeMKHEnjdxjGjJODlQUe7WHUqDa
V3eN+vmnpex9Jf8ABTfx74M8Z/sQfse2/hbxJaX01h8N9QhvYIZh5kDxmxtn3J94Dz7a4jDEYZoX
wTtNbf8Awbq6Xqd1+37Pqdtp08lta+B9QF1cRwsY4S7wBQzAYXcQcZ64OK+TfjN4y8M+KPhz8JdE
0HU1uLrw58PrnTtaiWNl+zXLeItZu1jJIAbMF1A+VJH7zGcggfe//Bsf/wAl3+J3/Yo2n/pVWOUV
v7R4uw1R6fBt3jTX6rXsej4iZe+Dfo7Z1g4pyS+tJcys+WvjKln/AOA1Lp7SVnsz9k0OVzS0UV+9
H+TB4H/wU98L694x/wCCf3xY8PeGdMkvL6bwjO8dvHjcyoVkc8kdEVj9BX819f1IftUf8mw/Efj/
AJkPWP8A0ilr+W+vx/xLppY7D1O8Wvuf/BP9HvoRYypPhXNsK0rQrQkn1vOnZ/Jcit6s/q48IeLP
Dnjzwlpfjrwdq8d9pOtadBf6XfQg7Lm2mjWSOQZAOGRgwyAea/nt/wCC0Xj/AFnx/wD8FIPiNJrF
tbR/2PeQaVa/Zo2XdDDAgRm3Mcuc8kYHoBX7ofsLgf8ADEPwb/7JX4e/9NtvX8+P/BRb4hWnxS/b
n+KnjWx06S1juPGV5CIJmDMDA/kE5HqYyfoa9TxAxMqmR4e7s5yTt/26/wAmz4H6IGSU8H4qZzyR
5o4elOmpO11etFK+2slB3sradND9Nf8Ag2X+Guh6V+zb8RvjFbXd42p6944i0a8geRfIS3sLOOeF
kXbuDltRnDEsQQseApDFvpn/AILAaHdeIf8Agm98VbOw0iS+nj0OGeOKG3MjII7qF3kAAJG1AzFu
yhicDNeU/wDBu58PbvwX/wAE8V8SXOoxzp4u8canq1vHGhBt0RYLEo2epLWTPkcYcDqDX1d+1N4R
8Q+P/wBmb4jeA/CGmNeatrXgXV7DS7NZFUz3E1lLHHHliFBZ2AySAM8kCvoMmwnNwbCglbmpPb+8
m7/O9z8j8SuII0vpKYnNJTUlQx1K7bskqEqceVvSyjyct9rK/mfy96Fdz6frdnf21y0MkN1HJHNG
5Vo2DAhgR0I657V6t/wUB+Ktn8bP21fiZ8StNgt47XUPF10lq1rdi4jljhbyElWQABldYw4I4+bg
nqfH6K/BY15xw8qPRtP5pNL/ANKZ/rLUyrD1M5pZk/4lOnUpr/DUlTlL8aUenpbW/wC8P/BvD8O0
8Gf8E9ofFCas1wfF3jLUtUaEw7fspj8ux8sHJ35FmH3YGPMxjjJ+6mJGMV4Z/wAE0/hxc/Cj9hL4
W+DNQ8MW+j3sPhG2n1Czt441zPKvmvI3l/KzuX3M2SSWJJzmvdK/pHI8P9VyfD0rWtCN/Wyb/E/x
U8VM4/1g8Sc3x6d1UxFXlej91TcY2a0aUUkn1313P5k/+ChOl6po/wC3j8Z7TV9OuLWZ/ilr06x3
ELRs0Ut/NJHIAwB2vG6urdGVlIyCDX7Cf8G9Gq6bd/8ABPG106z1GCS4s/F2pC6t45lZ4Szqyh1B
yuV5Geo5r8w/+C2X/KT/AOKn/X1pf/pps6++P+DZcA/sy/ETI/5nuP8A9Ioa/LuFf9m42rUlrrUj
9zv+h/d3j3/wtfRdy3Hy918mCq2WqvOmo2v2XO3fyPn/AP4OYfEGuXP7WngPwtPq9xJptn8Olu7S
xaYmGGea/ukllVegZ1ghViOSIkB+6Kh/4Nq9B0XUv2uPGer6hpVvNdab4Dd9PuJYgz27PdwIxQnl
SUYqcdQcV5x/wX81rWNS/wCCk3iTTtR1W5uLfTdB0mDT4Jp2ZLWJrRJSkak4RTJJI5C4BZ2PUkn6
V/4NgdF0aaD4yeIpdItW1CBtEtob5rdTNHC4vWeNXxuCM0cbFQcEopPKjCwv+2eIz8py3/uRf+Wh
tnv/ABjv0MqaX28LQ+HT+PVg9f8AwZ73fXufrJRRRX7Of5mhRRRQAUUUUAFFFFABQQCcmimuSD1o
A/l1/ay/5On+Jn/ZQNZ/9Lpq/cn/AIIOjP8AwTF8CZ/6CGs/+nO5r8Z/+ClfgPRPhp+3r8VvB/h2
S4a0h8YXM6NdSBn3TYnfkAcb5GxxwMdetfrL/wAG6Xj3XPF3/BP648OaokC2/hbx9qOmaaYYyrNC
8NteEuSTubzbuXkYG0KMZBJ/GeCf9n4sr0572mvmpJ/oz/Sz6T3/AArfR7yzGUPgVTC1NdHyyoTi
tO95x09T72PTAr+VX4u/ErXfjP8AFfxR8YPFFpaW+p+LPEV7rOowWEbLBHPdTvPIsYdmYIGchQzM
QMZJPNf0if8ABQrx9o3w1/Yb+LHivXmuBbjwLqNopt13OJbmFraLjI48yVMnPAyecYr+ZuGJp5lg
T7zsFX8a7PEvEc1bDYddFKT+dkvyZ879CDJY08vznN5L4pUqUXbblU5zSd9b88Lq2lk766db8WvA
Oj+Ao/Cr6Pc3Un9ueELTVbv7S6tsmlaQMqYUYT5BgHJ68mv1L/4NhPG3ii+8E/GH4dXOpb9G0rVN
F1Kxs/JQeVdXUd5FPJvA3nclnbDaSVHl5UAsxPg3/Beb4V+LvhZqfwF8OeI9GZP7I+Dtlot1f28T
G1lvbVts0ccu0ByuVbHUK6kgbhVn/g201zSdL/bf8TabqOs29tNqXw2u4bC3muFRrqZb2ylKRqTl
2EaSPgZIVGPQEjxsloyyfjWnQ7PlfT4ofPq726tH6V4nZlT8SPox43NEl70PaxelS3scSndO0d4Q
abSXLGTvdXT/AHCByM0U1Pu06v3M/wAqwooPSvLf2nf2yP2b/wBjrw3Y+J/2h/iha6BHqkksWkWr
RyTXN+8ab3EUUSs7BQUDOQEVpIwzKXXOdatRw9N1KslGK3bdkvmzuy3LMyzjHQwWAozrVpu0YQi5
Sk7XdoxTbsk27LRJvY9SorzL9mX9sH9nL9sHw5feKP2ePifaeIbfS7iODVYY4pIbizkdN6CSKVVc
BhuCuAUYo4ViUYD02ijWo4imqlKSlF7NO6fo0GZZbmOT46eDx9GVKtB2lCcXGUXa9nGSTWjT1Wzu
FfyV/wDB2f8A8pqvHP8A2Kvh/wD9N0Vf1qV/JX/wdn/8pqvHP/Yq+H//AE3RVocJ9vf8GM//ACCv
2nP+vjwb/wCg63X77V+BP/BjP/yCv2nP+vjwb/6DrdfvtQAUUUUAFFFFABRRRQAUUUUAFFFFABRR
RQAUUUUAFFFFABRRRQAUUUUAFFFFABRRRQAUUUUAFFFFABRRRQAUUUUAFFFFABRRRQAUUUUAFFFF
ABRRRQAUUUUAFFFFABRRRQAUUUUAFFFFABQSAcE0V8r/APBYH/gqN4N/4JKfskyftLeI/hrN4z1C
71610jQfC1vrUdh9snl3MzvOySNHEkUbsWSKUljGpVQ5dQD6or+Y/wD4PXTn/gpV8N/+yG2X/p51
apB/wev/APBR4f8ANs/wS/8ABXrH/wAsa+C/+CqX/BU/43/8Fbfjrofx++PPgTwr4f1XQfCcXh+1
tPCNvcx28lvHdXNyHcXE8zeZuuXGQwGFXjOSQD9Bv+DJX/k+/wCLX/ZI/wD3KWdf0tV/NL/wZK/8
n3/Fr/skf/uUs6/paoACQOpoyB1NfKf/AAVk/wCCiuof8E9PgpoviXwT4X03WfFnibWfsmi2Wsed
9lihiUPcTv5WC+0GOMJ5iHMwfLCNkb4x/Zg/4OU/FsHiSPQf2vPg9Y3OjzyBR4g8Fq0dzZf6wkyW
0zlLhSTEvyPEUVWbErELXz2O4oyXLcwWDxFTllpfR2V9rvpf7l1sfsPC3gR4mcZ8Iy4iyjCKrQvJ
RXPFVJ8jtJwi2uZJpq11JtNRUnofr0CD0orjvgT8e/hN+0p8M7H4vfBXxlba5oOpZ+z3luGUqw4a
ORGAaORT1RgGHcV2IORmvep1KdWmpwaaeqa1TXdM/JsZg8Vl+KnhsVTlTqQbjKMk4yjJOzUk7NNP
Rpq6Cv5sf+CpWuaN4j/4KF/FrV/D+rW99ayeLpljubSZZI2ZVVGAZSQSGUqfQgjtX9JV5dwWFpLf
XLbY4Y2eRsZwoGT+lfyx/HrxTovjn45+NPGvhq6afTdY8WajfafM0bIZIJbqSRG2sAVyrA4IBHev
zbxLrcuCw9LvJv7lb9T+2PoQ5fKpxNm+P1tCjThtp+8m5avv+70XVX7H7Of8G3mha1pH7BOuahqu
kXNtb6p8T9QutNmnhZVuoRY6fCZIyRh1EsMse4ZG6N16qQPmX/g5h+G9tpH7Qnw9+K0NzcPLrfhK
fTbiFkHlRLaXBkQg9dzfa3yCeiDHevvP/gij4M8ReB/+CZ/w10vxLZLBNeW99qNuqzK+63ur6e4h
fKk43RyIcHkZwQCCK8d/4OQ/h1/wkf7GPh/x9/bHk/8ACM+NIf8ARPs+77T9oikj+9uGzbjPQ56c
da6sxwDl4fwh1jThLXptJ/g2v+CeHwdxdHD/AEvsRik1yVsViKGjupJ89ODuk95Rg9LK/VK58sf8
G2HxHudB/a28XfDIW1v5HiLwW1088jkSLJaXEe1EGcHIuHJ7/IMd6/bNOnWv5uP+CUXxO/4VJ/wU
Y+EXir+w/wC0Ptfi6LRfs/2nydv9pI+nebu2tny/tXmbcfPs25XduH9IyfdrXw7xXtsjlSe8JtfJ
2f5tnB9MjInlvilSzCK93FUISb/v03Km1u3pGMHeyWtldpsdSBlPQ0m9c4r4d/ae/wCC9P7Jv7Mv
xw1n4Eah4E8ZeItQ8N6utlruo6JDZNaIfLDSiFnuQ0ksTnymjZYwHSQbvlG76/HZlgcspqpiqigm
7K/c/nLhTgvirjjHTweRYSeIqQjzyUbaRTSu22ktWlvd9D7kyMZzRXnP7Lf7UHwk/bB+DemfHL4L
6vPcaTqGUkt7yER3NlcKB5ltOgJCyISAdrMpyCrMpDH0auqjWp4ilGpTacWrprZp9Tw8wy/HZTjq
mCxlOVOrTk4zhJNSjJOzTT2aYUUUVocYUUUUAFFFFABRRRQBg/E7XtQ8L/DvxB4m0kqLrTdEurq2
Mi7lEkcLOuR3GQOK/ld8Qa3feJdevvEeplTc6heSXNwY12qZHYs2B2GSa/pY/wCCiPiTXfCH7DPx
Z8S+GdTmsdQsvAeoyWt3C2GjbyG5HvX8zdfkXiZWvicPS7KT+9pfof6J/Qfy2NPJM5x7SvOpSgu/
uRlJ/J86t5pn9HH7BfwB+Hs//BLL4e/AyS3u/wCwfFvwpiOsJ9q/en+17Vrm82Pj5cyXc23j5RtH
OK/Kb4gf8G/H/BQ3wx8TP+EO8G+END8SaDJdqlv4vtvEVrbWyQtIVEk0E8i3CFVw7pHHLjOEMhHP
7nfC7wzong34a+HfCPhfS4bHTNK0O0s9OsoVwlvBHCqRxqPRVAA9hW8+dvFfa4/hXLc2wdCniLp0
opJxaWlkrap6adrrofzFwn4+cbeHvEWa43J3CccdVnUnGvFz95yk1P3Zxan7zv7zUtLp2Vv5SvE3
hvxZ8MvG194T8RWk2ma5oOpSW15Csw321zDIVYB0JGVZeGUkHGQSMGv3s/4Isft9Sftofs3SeGPH
uptJ468BNb2GvNNI7yahbPH/AKPfligXdIUmRlVmIaEs20SID8T/APByT+zt4R+Hvxx8FfH/AMOF
ILzx5p95a61Zx2+0NcWP2cC43bsEulwikbRgw7iWLccT/wAG6/xE/wCEQ/b3m8If2P8AaP8AhLPB
d9Y/aPtGz7L5TR3e/btO/P2fZjK435ycYP55kbxHDPGDwDleMpKL81JXg/XVfe0f2N4qU8n8cfo5
x4sjR5a9Gm68LbwlTk4YiF3a8GoTS78sJJNpJ/uwDnpRTU+7Tq/az/MMKKKKACkbnilri/2jvi5a
fAP4AeNfjZe2Ed4nhPwrf6qtjLeC3F28Fu8iQCUq2wyMqxg7WOXGFY8GKlSNKm5zdkk2/RHTg8Hi
MwxlPC4ePNOpJRitNZSaSWtlq2lq7HiPxE/4LHf8E7fhd8Wrz4N+Mvj9HDqum3E9rq1xbaDfXFrZ
XUTxobd5ooWUuS78puRfJkDsjBQ301pWp6brWmW+saPfQ3VpdwJNa3VvIHjmjZQyurDhlIIII4IN
fyg39/farfTapqd7Nc3VzM0txcXEheSWRjlnZjyzEkkk8k1/RP8A8Eb/AIrX3xc/4J0fDrXdUtZo
7jTrCbSXknvDO8/2Sd4BKWKgjcEzt529MnGa+E4T4uxWfY+rh68IxsuaNr7JpNO7d91rp1+X9X/S
A+jzkfhPwngc2yvEVarlUVKt7RwacpQlKMoKMYuKvGSs+fTl1um5fT9B6UA5GRXG/tDfGCx+AXwG
8Z/HC+02O+j8I+F77V10+a8FsLx7eB5Et/NKtsMjKIw21sFxhWPB+7qVIUqbnN2STb9Fufyfg8Ji
MwxlPC4ePNUqSUYrRXlJpJXdlq2lq7H4A/8ABYf40w/G/wD4KFfEDWdP1SK8sdD1BdCsJo7V4cLa
L5ciMHAJKzecu7GDgEZGCfdv+Cbv/BGnwb+3R+xVqXxZ8VeJtU8LeJbrxVcxeFdahkjubW4soYUj
Ky2+7cB9p83JyjkRjHykE/n54j8Q+IfG/ie+8V+JdRm1DVdXv5bvULub5pLm4lcu7n1ZmYk+5r+l
T/gnj8DtL/Z2/Yz+Hvwx01F3w+HILu/kFmbdpLq4UTysyFmKtucg88kZ46D8W4VwFHiTPcRiMVDm
haTafeT089FfZ6W3P9OPHzi3NPBXwpyfKMhxDo4lSpU4yST9yhT99u65XzS5E1KLUlJ+72/DT46/
8Egv+Cg/wL8UyaFdfs3+IfE1lJdXEem6x4NszqkN3FEwAmK22+S3DhlKrOsbHnAO1sfNuo6dqOkX
smm6tYTWtxEcS29xEUdDjoVPIr+sRwSeBXzn+3B/wS9/Zk/bwt7O8+JmlXmi65Z3AkXxN4a8mG+m
TYEMUrPG6yrhUA3KSuwBSBXr5p4cRVNzwFV36Rlb7uZW/FfPqfnPAn00sRPFU8Nxbgoqm1Z1qHNd
PXV0pOV09L8slZ3ai01Ffij/AMEifhdZ/F7/AIKP/CjwzqF5c28Nh4iOttNaoGIfToJL+NWyMBHk
t0jY9cOcc4r+jwdK+Sf2BP8AgkB8Df2APiFqXxY8F+PfEniHXtQ0ybTVn1Z4Y4be0e4EoVY40GX2
xwqzsxBMZZVQNtH1sM45r6jg3JMTkmWyp4hJTlJt2d7KySV9ujfzPwv6SXihkvihxvRxWTylLC0K
MacXKLjzScpSnJJpSSfNGOv8t7K4UUUV9afzyFFFFABRRRQAUUUUAFFFFABRRRQAUUUUAFFFFABR
RRQAUUUUAFFFFABRRRQAUUUUAFFFFABRRRQAVVvtI0rU57W41HTLe4ksbj7RZyTQKxgl2MnmISPl
ba7ruGDh2HQmrVFFr7lRlKLvF2BuRX843/BXrwd4j8Gf8FGvilbeJdO+zPqGv/2hZr5yP5ltPGjx
P8pONykHBwR3ANf0ck4GTX4J/wDBwf4N8Q+HP+CimpeItXsljtPEPhfTLzSZBKrebCkP2ZmIByuJ
YJFw2D8uehBr8/8AEajz5JCf8s1+KktfwP66+hhmH1bxQxOFbSVXCz33bjUpSSjr25m1Z6K/Rnw/
X69/8GxWj6W/gb4sa6dMt/ty6tpkC3nkr5oiMU7GPfjdt3AHbnGRmvyEr9zv+Dcv4dL4X/YX1Dx1
d+F2s7rxP40u5ItQeMqb+0gjihjYH+JElFyg/wBoOK+G4CoyqcRwkvsxk391vzaP6q+lpmNPA+C+
KpSetarRgtbaqoqj9fdg9Ff7rn38vTpRRRX7yf5MhX8ofiv/AJGnUv8AsITf+hmv6vCcDNfzAftq
eG9C8G/tjfFjwj4X0uKx0zS/iVrtpp9lbrhLeCPUJ0jjUdgqgAewr8v8TKblh8NPs5L71H/I/u76
DuMhDNs7wrTvOFCSfS0JVU16vnVvRn7s/wDBHG7isf8Agl78L7yYMVh0e/kZV6kDULo1+APxu8Z6
V8R/jP4u+ImhQTx2OveKNQ1GzjukCyrFPcySoHCkgMFYZAJGe561+0f/AARS+LEfhf8A4JK6t45+
JHiGf+xfBtx4glkmaNpPsen28IuZFVVBYhd0rbQCSWOM5r8NO1eFxbiPaZHlkF/z7vbrpGCX6n6p
9HnJJYHxS43xFRNtYpRUlflfNUr1GvNq8L9r+aP6Jv8Agi34B1n4d/8ABNb4a6Vrk9vJJf2N1qsL
WrsyiG7u5riMHKj5gkihhyA2QCRzX1IynORXkH/BPrwZ4h+Hn7EPwr8FeLLJbfUdP8D6fFdwrKsg
RvJU43KSDwR0New1+u5TS9jldCna1oRWvlFH+dfiBmDzTjzNcZzKXtMTXldbPmqyd1bo+h/M1+3D
+xX8WP2KfjdrPw88ceD9UtdD/tS6PhLWrzypF1XTVnkS3n3wlkWR41VmjJDoWwyr0rzP4aeCtU+J
PxE0L4faLp93dXeuavb2Nvb2EBlmkaWRUARACWbngY5Nf1AfHX4DfCv9pT4Y6l8IPjR4Qt9a0HVI
9txazcNGw+7LG4+aORTyrqQQe/UV4B8EP+CLP7BvwB+L2nfGnwR8PtUk1bRdQjvdDj1LXp54LKZE
wrqjN85DfvAX3FXwRgACvzPHeHOI/tBPCzXsm9ea6aV9UrJp6bbefc/uDhf6Z2T/AOqM6ee4Wosw
hBqLpJSp1JKNoyfNJSg3L4laSSTabuor6b8D+FrbwP4N0nwVZXMk0Oj6Xb2UM0oG6RYo1QMccZIX
PFabjIxinUE4r9bjFRikuh/nrVqVK1SVSbu222+7erPwH/4L8/D6w8Ef8FHNd1myvppn8UeHdM1a
6SUDEMnlG12Lj+Hbaq3POWPbFfUH/BsZ4/1C78L/ABW+FbWMK2tjf6bqsd1k+Y0k6SwlD22gW6kd
8sfavA/+DjWzvIv2+7G9ltZFhm+H+nrDM0ZCuVnudwB6HGRnHTIr1D/g2Y17SdD8S/GmbUtQji8r
RNIumj3ZcwxveeY4XqwXcucA4LD1FfjWX/ufEWSjonOpf5xk/wAz/SrjGMs0+hrQnVXPKOGwnL5O
NWlBbdo6fnqfHX/BVfXL/X/+Ch/xZu77WJr7yfFk0FvJNcGTZEgVUjUknCqBgKOABgV+mv8AwbU6
Dp9n+xT4u8RDRoYby++J11FJffZgslxBFp9h5aF8ZdEeSbaMkKzyYwS2fxr+M3iLSfF/xg8V+LdB
uDNY6p4kvruymaMqXhkuHdGwQCMqRwQCK/oG/wCCMfgzxD4E/wCCZ3wr0TxPZLb3Fxpt7qMSLKr5
t7vULm6gfKkj5oZo2x1GcEAgijglfXeK62I6JTl3+KSVr+jevkL6T1SPDPgDluTfalPDUbfC7UqU
pOXLrs4RTXRyWt0r/UVFFFfsx/mkFFFFABRRRQAUUUUAFFFFAH85P/BYLQ9a0P8A4KQfFMazpNxa
fbNdW5tftELJ50LwR7ZFyPmU4OGHBr9G/wDg2i8QaFc/sceN/CltrNrJqln8TJru809J1M0FvNp9
kkMrpncqO0E6qxGGMMgGdpx8Tf8ABwJ/ykj17/sW9J/9JxX0d/wa7tj/AIXl/wByz/7la/Gci/2b
xAqU1redVfhKX6H+l/irH+2vohYTGT9106GBmktm+alTt902/VH0v/wXo8f6v4J/4JzeJLPR54F/
t/WLDTLpZlDF4Gm3sF9GzGvPYZr8RP2S/h3ovxd/an+Gvwr8TW1xNpfiTx7pGm6pHasVkNrNeRRz
FWAO0iNmO7tjPav1O/4Oa/EWhx/A74a+FH1SFdSm8WXN3DY7v3jwJbFHkA/uhpEBPqw9a+J/+CGX
h3XNc/4Kb/D2+0jSpriHSodVu9SkhTItoDptzD5j+i+ZLEmfV1Hejiz/AIUONKWGe16ce+jd3p89
hfR/l/qj9GbMM6p6TccXXT+FuVODhFKWu7pqzto3ZJ21+1v+DnDwDrOpfBT4XfFKCe2GnaP4qvtK
uomkbzmmvLZZomUbcFQtjNuJIILJgHJK/Dv/AARQ8f6L8PP+Ck3w8v8AW4LiRNSmu9Kt/sqKxWa5
tZYY2bLDCBmG4jJA6A9K/Uj/AIOAvhlo/jr/AIJua/4o1O9uYpvBfiTSdZ05LdlCzTPcjTykmQSU
8q/lb5SDvROcZB/Fn9iv4gat8Lf2uPhv480O0t57rT/GentDFdKxjbdOqHO0g9GPfrS4q/2DjWli
H1dOX3Pl/wDbSvACS4s+jHj8nWrgsZQttrODqpX/AO4y16Xt0P6fVORS0i8DpS1+zn+Z4m4Eda/B
T/gvz+0S3xo/bouvAGl6q02k/DzS49Ht4VaZY1u2/e3T7JMKJN7LGXQYdYI+W2g1+2/7Q/xd0T4B
/Avxf8afEMsi2fhfw/dajIIfLMjmOMsqIJGVWdmwqqWAZiBnmv5ffHHjTxL8R/GWqePvGOqSXuq6
zfS3moXUp5kmkYsx9hk8DoBwK/NfEfMvZYOlgo7zfM/SO33vX5H9ufQt4M+vcTY3iasvdw0PZU/+
vlTWTXnGCs9dqh94/wDBuT8YLnwV+2fq3wumkuGs/GPhWZPL+3FIUntmWZJGj6SPtEiKeCokbBwS
D+42a/mH/Ye+LyfAf9r34c/Fieaxit9I8WWjXk+pEiCG3kfyppHIIwFjd2znAK85GRX9OlvKk0ay
xMGVlyrDuPWunw5xntsonQe9OX4S1/O54n0zuG/7N8RMNm0I2ji6Ku+86T5X/wCSOn2/Ukr+Sv8A
4Oz/APlNV45/7FXw/wD+m6Kv61K/kr/4Oz/+U1Xjn/sVfD//AKboq/QT+Pj7e/4MZ/8AkFftOf8A
Xx4N/wDQdbr99q/An/gxn/5BX7Tn/Xx4N/8AQdbr99qACiiigAooooAKKKKACiiigAooooAKKKKA
CiiigAooooAKKKKACiiigAooooAKKKKACiiigAooooAKKKKACiiigAooooAKKKKACiiigAooooAK
KKKACiiigAooooAKKKKACiiigAooooAK+W/+CvH/AAS/8E/8FaP2SpP2ZfFfxJu/B15a6/a6xoni
az0mK9NrcQ7kZJIXZDJG8ckilUkjIby23EIUb6kooA/mh/4gmP2+/wDo674P/wDfzVf/AJDr4B/4
Kvf8ErfjF/wSP+POg/AD41fEPwz4k1LX/CMXiC2vPC7XBgjgkurm2EbefFG2/dbOeARhl5zkD+1y
v5j/APg9d/5SVfDf/shtl/6edWoA1v8AgyV/5Pv+LX/ZI/8A3KWdf0st93pX803/AAZK/wDJ9/xa
/wCyR/8AuUs6/pZb7tAH4sf8HKXxVj8Q/tMeDfhNY63ePH4c8LG5vNPfcIYp7mUkSKOhZo0QEjnC
gHpX5t19Vf8ABab4qv8AFb/gox49nj1HT7u10Ga30WzuNNkDqUghXersGYGRZWkRsYwV2kAg1v8A
wE/YOtPi3/wSO+KH7TNvo7WviPw943g1Cw1DULNQl1pNhaOtxDbysm4Kz3szPtYq8llCpAKZH895
xSr51xFi3S15XN/KCt+h/sN4c4/KvDPwbyCGP9xVVh4f9xMVJS10Wic23pdJa9We8/8ABtT+0W2g
/Enxx+y7repyfZfEFnHrmg28t42xLu3/AHdwscW0jfJC0bM+Qdtogw3G39iV+7X8xX7Ef7Rl1+yh
+1N4N+OyPeGz0XVkOrW9ncPG09m/yTIdpG8bGJ2HhioB9a/pxsbqK+sob2DOyaNXTd1wRkV+jeHu
Y/WsneGk9aTt/wBuy1X43XyP4v8ApicG/wBheI1POqULU8dTTb6e1pJQn/5J7Nvu5N73Oc+NPjnQ
fhp8HPFnxG8VSyR6XoHhm/1LUpIoy7JbwW7ySEKOWIVTgDrX8rdf0kf8FVfiZYfCX/gnZ8XvFOo6
ZNdx3Xg640VYoGCssmpFdPSTn+FHulcjqVUgckV/OP4U0CbxX4p03wtbXCwyalqENrHLICVRpHCB
jjsM1894lVvaY7D0Fuot/wDgTt/7afsf0JcvWF4VzjNJpqM6sIX6fuqbm7Le6VW773Vtmf0vfsDe
C9f+HH7FXws8C+KII49Q03wPp0N1HHIHVW8hTwRwetc7/wAFUPhrdfFf/gnx8VfC9jJaxzW/hWbU
45bxSVQWZW6fGASGKQuqn1YZIGTXtHw/8Oz+D/A2i+ErmdZpNL0m3tJJkUhXaOJULDPY7aua/omj
eJtFu/DfiTSLXUNO1C1kttQ0++t1lhuYZFKvFIjAq6MpKlSCCCQRg1+oSwcamVvCPZw5f/JbH8J0
eJq2D46jxBHWUcSq+mzaq+00T6Pon8z+UnRNTn0TWrPWbWeWOS0uo5o5IXKujKwYFSOhBHB7Gv6p
vhn43sPiZ8OdA+JGlWc1va+INFtdTtbe4x5kcc8KyqrYJG4BgDgkZr+Wv4n/AA98QfCP4leIvhT4
t8j+1fDGuXek6n9lk3x/aLaZ4ZNjYG5dyHBwMjtX9AP/AARg/aC8N/HP9gfwfY6d4ovtU1bwfa/2
H4ibUPMaSG4j+ZE3vneoheLaQSAuBxjFfl3hxifYZhXws9HJJ284tpr8X9x/dv00slWa8I5Tn2GX
PClUlFyV2uStGMoybWiTdNJN9ZJLc9B/4KE/tYaT+xn+yr4o+M9zdRrqkdqbPw3btIoafUJQVhCh
lYNtOZCNrDahyMZNfzVaxrGp+IdXutf1u9kuLy+uHnuriQ5aWR2LMx9ySTX6Kf8ABxZ+13p/xX+P
Og/sv+DNWabTfh7FLceIHtdQLQXGq3Cp+7aNSUL28S7Qx+dWuZ0wuDu8G/4Jrf8ABO7Wf26U+I2s
G1vpLHwd4OuptNh0+7ihkvNakhkNhbZkBG1njJbIA2gjcpwa4+LsViOIOIFgcL7yp3SS6yteT+Vr
fLzPpPo75BkvhD4Pz4qz1+yni+WpOUrJxpuXJQjv9rm51qv4iTtY7b/giN+33dfsn/tI2vwn8daq
ieBfH97DYX8t5eOkWk3rErBdgZ8tVZyscjMBhGDlgIyG/fANntX8mwLo25ThlOcjtX9Pf7FXxDtf
ix+yR8NfiBbeJp9abUPBWnG81S6kkeW4ukgSOdnaT5mfzkkyxyWIJyc5PveHOaVq1CpgajuoWlHy
Teq9E9fn6H5N9NDgTL8tzTBcU4SPLLE3pVrLRzgk4Tb2UnG8WuqgmldSZ6hRRRX6cfw0FFNLkHBF
Ac4oAdRRRQAUUUUAfJf/AAXE1/WvDv8AwTM+I13oWq3FnLN/ZlrNJbyFWeGbUbaKWMkdVeNmUjoQ
xHevwa/Zx0bSvEf7Q3gPw9r2nQ3ljfeNNLt7y0uIw0c8L3cSujA8FSpIIPUGv2C/4OW/EGj2n7GX
g3wxLrltHqN98Tra5t9Oa5VZri3h0++WWRY87mRHmgDMAQpljBwWXP5s/wDBIvRNV13/AIKN/CqP
TNHuLz7N4i+03K29u0nlQpFIWkbAO1V6ljwO9fjPGX+2cXUaHZQj33k3t8z/AEs+jTH/AFb+jvmW
bPeUsVWX2XanSjFLm1603Z9G2rXWv9HcMMVtCtvBGqRxqFRVHCgDgU488UDpRX7Mf5p+Z+dn/Byj
4HtNY/Yu8KeOIPC/2q+0T4jW8bapHaF3sbO4srsSguB+7jkmjtQckBnWIddtfmd/wSf8ZXPgf/go
d8LNUi8Sf2XDP4kS0vLg3Xko8MqMjRMxIG18hcHg5xX7Vf8ABYz4fXvxL/4Js/FLQrDUIrV7PRod
WaSZSQyWV1DdsnHdlhKjsCwzxX89vwo8Y23w8+KXhrx/e2clxDofiCz1Ca3iYBpVhnSQoCeASFxz
X4zxsvqPFVHFd1CXzjKz89kj/Sz6L9RcV+AeZZE9ZRniKKW/u1aSknZ6aynLS9rq7tc/qrThcYpa
q6LqKavo9rq0cRRbq3SVUbqoZQ2P1q1X7MttD/NWUZQk4vdBRRRQSIxwM4r4Y/4OEPjPB8O/2Brn
4dwXVj9s8deILPT/ALPdI5ka2hkF1I8W0gBleGAEtkbXYYyQR9zuTjpX4+f8HMXxog1T4h/Dz4BW
F9bSf2TptxrOoQeQ4mhknYRRfP8AdKssb8DJBXkjgV81xfi/qfDteV9ZLlX/AG87P8Ln7d9HPh//
AFi8ZMqpON40putLy9jFzi35c6ivVpXu0flvX7Hf8GyvxSvNb+CnxO+DU+nt5fhzxLY6tDfNdFt4
v4JIjCI8fIENgXyCdxnPA25b8cea+8P+Ddj4i2/g7/goBJ4TubKaY+LvBOoabA8bgLBJG0N55jA9
RttXQY5y47Zr8f4OxX1TiKg+km4v/t5NL8bM/wBHPpIZBHiDwZzWml71GEa0X29lJTk91vTU1re1
7pNpI/dwdOK+Mf8AgvX8Q5PAv/BN/wATaONI+0/8JRrOm6QZPP2fZh54ufNxtO//AI9tu3j7+c8Y
P2ap+WvzU/4OXvGHiTSf2bfAPg6w1Hy9N1jxdNJqVt5SN5zQW+YjuI3LtLt90jOec8V+z8UVvq/D
+Jmv5Wv/AAL3f1P8zvAnK45x4wZLh5JNKvGera/hXq9Nb+5p0bsnpc/Jr9lz4dr8Xf2lfh/8K31Y
6ePEnjTS9MN8IPN+z+fdRx+Zs3LuxuzjIzjqK/qPTrX86f8AwRl8FeGfH3/BTT4U6F4t0z7Xawap
e6jFF5zx7bqz066u7aTKEH5J4In252ttwwKkg/0XAY6V8r4a0OXLa9b+aaX/AICk/wD24/f/AKbm
aSrcZZXlutqWHlU2Vv3tSUdHu3+51T0WltWwooor9IP4nCiiigAooooAKKKKACiiigAooooAKKKK
ACiiigAooooAKKKKACiiigAooooAKKKKACiiigAooooAKKKKACiiigAooooARvu1+df/AAW7/wCC
Xfxq/bO8T+E/jh+zzDb6lrOi6NNpGuaLfalHBvtVd7iCWDcoBffJOjgvk7odqjDk/oqeRikKgjAr
z80yzDZxgpYWvfldttGmndNH2PAfHGeeHXE1HPcpcfbU1JWmrxkpRcWpJNNqzvo000n0Pxk/ZM/4
Nw/jF411KPXf2uvHkPhHR45Pm0Xw7NHdaldLtQj96Q0NuPmYZIkYGMjZhgw/Xb4N/B74dfAH4Y6P
8HfhL4Yg0fw7oNp9n0zT7ckhF3FmZmYlndnZnZ2JZmZmJJJNdKFwc5pa5Mn4fyvI4v6tD3nvJ6yf
z6LyVke/4jeMHHXilWg87xCdKDvClBctKLta6jq5Ss2uablJJtJpNoKKKK9s/LwPIxX84v8AwV7+
Guh/Cj/gpN8WvC3h67u5re68QR6zI95IrOJ9RtYdQnUFVUbFluZFQYyECgliCx/o6JwM1+A//Bf3
4fXvgv8A4KTeIvEt1qEU0fi7w7pOrW0cakG3RLVbAo2epLWTvkcYdR1Br8/8R6XPktOaXw1Fr2Tj
L9bH9ffQtzD6v4nYvCynaNXCzsv5pRq0mvmo8/4+R7B/wT6/aLfwL/wQ9/aO0vxNoyzabpKXekaf
9hj/AH7Ta1bx2KvIXfaUSWeNjgAhFb7xwK/Nnwzodx4o8R6f4Ys5kjm1K+htYpJM7VaRwgJx2ya+
kvgV+0Jo/g//AIJafHb4C3Ph66mu/E/i7w15F/HIojg/fm4+YHk8ae68d5F9DXkP7JXw+vfiv+1D
8Pfhvp2oRWk+teMdPtYrmZSyxs1wnzEDkivzXMK7x1PAUIvmtBR+bqSVvuSP7d4PyqnwtjuKs0qw
9n7TFSq33ThHC0J89lf7cqjfV9tj+nH4deG7vwb8P9D8I308cs2l6Pa2c0kOdrtFCqEjIBwSvGa2
aRSSOaWv6IjFRiorof40Vq069aVWe8m2/Vu7CiiiqMwoIyKKKAPxz/4Oc8/8Lk+Fef8AoWb/AP8A
SiOvCf8Agi58RH+EfxO+NXxRTSBft4f/AGdPEWoCxaby/P8AKuLB9m/a23OMZwcehr6e/wCDnT4e
W/kfCv4sf2m/nbtQ0n7H5Y27cRzeZuz1zxjFfml8E/j94t+BOk+PLHwdGiz+PPAlx4VvLptpNtaX
F3azXBVWVgxeK3eHsVE5ZSGVTX4ZxBiP7P40qV56Waa6/YVvx7/M/wBVfCHKf9cfoy4LKsOlL2kZ
U5JtxVlipOd3vZRu7rX+W7scJX9RH7JXw5T4SfsvfDz4Ypq329dB8F6bZfbDB5fn+XbIu/ZubbnH
TJx61/Mz8H9C0vxT8WvC/hnXbXz7HUfEVja3kPmMvmRSTojrlSCMqSMggjsa/qi0rTLLRdMt9G0y
Dy7e0t0ht49xbYiqFUZJJOAB1Oa9vwzo+/ia3+Fffdv8kfl/04c0lHDZLlybs3WqPRWdlTjHXe65
paba63drWKKKK/WD/PoKKKKACiiigAooooAKKKKAPxS/4OX7W2h/a18D3ENtGsk3w+UzSKoBci9u
QCT3wBjntUf/AAbQ3Vyv7YPjiyS4kEMnw2meSHedrsuoWYViOhIDMAe24+pr1H/g6DRP7N+CsgjX
d5/iAFsckbdO4/WvmH/ggXJIv/BSvwqqs3zaLq4YA9f9ClPNfjGL/wBl8Rl1vUh5fFFflf5n+mPD
3/C99DKon7vLha/nf2FWo/L4vZ6fy362190/4OcvE2g3nxY+FPg+31ON9T0/w/qV3eWYzuihnnhW
Fz2wzW8wH/XM+1cH/wAG33hnX9R/bg1zxTZaZJJp+m+AbqK+ulxthea4t/KU+7eW+P8AdNZf/Bxb
4x8OeJv+Cgdtouh6otxdeHfh/pun6xCsbD7NctNdXSxkkAEmC5gfK5GJAM5BA9i/4Ni/CfiEeMPi
r46OmN/ZLabp9gLzcuPtAklk2Yzu+4Qc4x704/7Z4jX7T6f3I2/TUyr/APGN/QvUXo54ZWU9L/WK
19Nr6VG4d1Z6rf8AQT/gptoGieJP+CfXxi07X9KgvII/AGo3UcNxGGVZ4IWnhkAP8SSxo6nqGQEc
iv5r9L1TUdD1O31rR72W1u7O4Se1uYXKvFIjBldSOhBAIPYiv6qfiVZzaj8O9e0+3tGuJJ9Huo0g
SPc0jGFgFC9yTxjvX8qmoWF/pN/NpeqWU1tdW0zRXFvcRlJIpFOGRlPKsCCCDyCK6PEuly4vD1l1
jJfc09/meR9CLMI1uHs5y+S0hVpTs3dP2kJRfu/9w1d9bpdNf6rvh9d3WoeA9Fv72dpZptJtpJpZ
GyzsYlJJPqTWxXiP/BNXXNK8RfsAfB3UtH1i3vo1+Hul28txbXCyqJobdYpoyyk/OkqOjL1VkZTg
givbq/VsJV9vhadT+aKf3q5/AXEGAllWfYvBPV0qtSG1vhm47dNtumx8B/8ABxh8StV8G/sF2Xgr
RvENvanxd46sbLVLBhG0l5Ywxz3ZChgWCpcQWjF0wR8qk4chvx7/AGO/g237QP7S3hL4Pf8ACOy6
ouuaibeSzid03L5bHczIQUVSAzNkAAEk4zX6Nf8ABzv4t8Pzr8I/A0epK2rWx1a/ns9jZS3k+zRp
JnG3BeKQYzn5eR0z82/8EAvCfiHxD/wUj8O6zo2mtPbaD4f1a91aVZFAt7drVrZXOSCQZriFMDJy
+cYBI/HuJI/2lxxDDS1V6ce+js3p83dep/o94J1pcE/RZxOc0fcquni66v7l5rnp03dWbb9nDle7
0S2R8a61pN7oGsXehakircWVzJBcKrZAdGKsM9+Qa/ph/YA+OJ/aQ/Yx+GvxludXk1C+1bwnbJrV
5JaLAZtSgH2a9bYoCqPtMM2NoCkYKgAivwW/4KpfCO0+CH/BQf4peAdNhsYrT/hIv7Rs7fTbUQw2
8N7DHeRwqgAC7EnVDgYypxxX6cf8G3HxcvPF/wCyJ4l+FN/LfTN4P8WM9rJdXRkiit7uMSCGFSf3
aiSOaQqMAtMzdSxOvAtSeW8R1sDN7qUf+3oP/LmOD6VOCw/GngtlnFeHX8N0qqemlLEwSa111m6X
3arZr9Eq/kr/AODs/wD5TVeOf+xV8P8A/puir+tJmINfyW/8HZxz/wAFqvHJ/wCpV8Pf+m6Kv2Q/
zYPt7/gxn/5BX7Tn/Xx4N/8AQdbr99q/An/gxn/5BX7Tn/Xx4N/9B1uv32oAKKKKACiiigAooooA
KKKKACiiigAooooAKKKKACiiigAooooAKKKKACiiigAooooAKKKKACiiigAooooAKKKKACiiigAo
oooAKKKKACiiigAooooAKKKKACiiigAooooAKKKKACiiigAooooAK/mP/wCD13/lJV8N/wDshtl/
6edWr+nCv5j/APg9d/5SVfDf/shtl/6edWoA1v8AgyV/5Pv+LX/ZI/8A3KWdf0r3M0VvbvPPKscc
alnkdsBVHUk9hX81H/Bkr/yff8Wv+yR/+5Szr95f+CnPxA0f4af8E+PjB4j122upobjwHf6Wi2aK
zia+jNlCx3Mo2CW4RmOchQxAYgKcMVXjhcNOs9opv7lc9XIsqq57nmFy2l8VepCmrK7vOSirK6vq
9rq/c/nJ+LfxCvvi58VfE3xX1TT4bW68T+Ib3Vri1t2JjhkuZ3mZFJ5KguQM84Ffvx/wSN+DOjaF
/wAEwPBHgi9u7qa18UaHd3l+sgEbx/bZJC6KccABuCea/nu0vTptW1O20m3ZVkurhIo2kJ2hmIAz
jtzX9T3we8Ial8PfhH4W8B6zPBJeaH4bsdPupLVmaNpIbdI2KFgCVJU4JAOOoHSvybw5w7xGYYjE
T1tFL/wJ3f5H+g/00M2jlHCOT5NhnyqVVzST2VCCjG2709otb6W630/mD+OXw11b4N/GbxV8KNc0
1rO68O+ILvT5rWS4SVojFKybS6EqxwByCQa/fj/gi78dT8dP+CdHgG6vNThuNT8K2snhjVI7e0eJ
bf7E3l20fzDDt9iNozOpILOejBlH5T/8F4/gqvwe/wCCiniLVbO1sLex8b6PZeI7KCxZyymRWt52
lDKAJHurW4kIUsNsinIJKr9Uf8GzHxkmufD3xK+AV5d30n2W4tdd0+FlX7NCrgwTEHO7zHKw8Yxh
Oo6HHhNyyfjCrgns+eH3Pmi/uX4npfSAp0/Eb6OOB4mgrzprD4htbrnj7OrHW+ilO7V94LV21+gf
+DgL4iW/gr/gm7r3huTS2uG8YeJNJ0iOZZQotWS5F/5hGDuBFkUxxzIDnjB/FP8AY++Hk/xZ/aq+
Hfw3ttUWyk1nxlp1st1JEXERNwnzFQRn8xX6u/8ABy78RBo/7MXgP4Xf2P5n9veNHv8A7d9ox5H2
O2dNmzb82/7XnO4bfL6Hdx+eP/BH34dn4m/8FIfhXoQ1f7F9h159X8z7P5m/7Fby3flY3Ljf5Ozd
k7d2cNjBXF3+28ZUqG9vZxttu72v/wBvb+Zf0df+MZ+jXj81+Dm+t1+b4vgp8nNbXb2VrW15b2d7
v+jRQc0P707AHaggHqK/Zz/M4/EH/gvl+wPrfwW+N9z+1z4QiSbwv4+1LOqW9nppjXS9REa7i7Iv
l4nIaQMxDvIZSc9a+aP+Cfv7evxM/YA+L918R/A1mupafq+ltYa9odxOyw3UeQ0coAO0TROMo5Bw
ryLwJGr+iX47/BP4eftGfCXXPgn8VNEXUNB8QWfkX1qzsvRleORSpBV0kRHUg8MgNfjX+0D/AMG5
X7Yvw6ulu/gV4u8O/EbT3ljjWNZ10i/TKMzyPDcuYRGrKFytwzkup2Abiv5HxJwzmmAzb+0cqi2m
+b3dXGXXTdp76J9U0la/+iHgn44cCcWeHr4N49r04ShFUk63u061FJKF52UYTp2UW5Si3aM4ycub
l+D/ABz418VfFDxxqnj7xfqU2oaxrmoy3l9cSuzvNNI5YnLEk8njk8YFf0Of8EmP2Rbv9jb9izw9
8PvEBk/4SHXZW8QeKImkVlgvbmOMeQu1mXEcMcMZKsQzRs4wGwPzh/4Jb/8ABHD9pW//AGo9F+Jv
7Tnwcu/Dfg/wfqklzcR61NHFNf3kAVoY4ovmaSIyMreZhYysbhX3AKf20Krtr0OAcjxGHlUzDFRa
k/dipJp23k9e+iT9e58j9LbxUyjNsPg+Echr06mHp2q1ZUpRlC6TjSppxbXurmlKPnDax/KZ8QPA
/in4Y+PNb+G3jnS/sOteHtXudM1iy85JPs91BK0Use+NmRtrqw3KSpxkEjBr+g//AIIv+MPDni7/
AIJu/DdPDupfaDpNjcafqA8l18q5juZC6fMBuwGXkZBzwTX4jf8ABSfwb4i8Cft/fGPRPFFiLe5n
+Iuq6jHGsyvm3vLl7u3fKkj5oZ42x1XdggEED9bf+Ddvxn4d179gU+FdLvmkvtB8X38eqQ+SyiJp
dkqDJGGyjA8E46HmvF4F/wBj4nrYf+7OOu/uyXprprofpn0q5PiPwMy3ON37XD1bw1harRnr1928
kou/Vau595UUU1iQ3Wv2Y/zRPzh/4Luf8FHvjH+ypqPg/wCDH7OPj6PQde1SGTVNc1C18ia4htgf
LiiMcit5Ydt7biPm8vA6GuR/4IKf8FF/2h/2g/iv4i/Zv/aA8e3fiiO18Krqnh/VNSaP7RbrbSww
SQswUNOXWZH3MS2Y3JLbsj4s/wCC1Hxsi+Nn/BRfx5Pp2rreaf4WuIvDdgwtTEYjaJsuYjuALFbs
3Q39GAGCV2muS/4JZ/FC7+D3/BQv4S+NLRLMiTxdDpdw2oMVijgv1exmkyGGCkdy7KScBlXIIyD+
LVuJcZ/rlzqq/ZKpyct3y8t+Vu2z/mP9N8t8EuHZfRpeGngqf16eEeI9o6a9r7VxdaEXNpTjbSm1
eyV001dP+k6iiiv2k/zICiiigD8mP+DoaWIt8EYBIu9f+EkZkzyAf7Lwce+D+Rr5u/4IARSv/wAF
I/D7pGzKnh3Vi7Kv3R9lYc/jXpH/AAcwf8ng+B/+yaw/+nC9p/8AwbPAH9rjx1n/AKJy/wD6X2lf
jGK/2rxGXS04/wDksV+dj/THIv8AhD+hjP7fNha/lb29ap6/D7T526X0/a0dKKKK/Zz/ADOOL/aN
8JaF48+APjTwb4n0tb7T9S8L38F3ZszATIbd8rlSDz7HNfy0OrxsUdSrKcMrDpX9ZT9K/l4/a68A
az8Lf2pfiF8PfEFzazXuleMdQhuJbN2aJm+0OcqWVSRz3Ar8r8TMP7uGrr+9F/g1+p/fX0H83SqZ
1lcnuqNVK/bnhJpbdYXfouh/Rt+xB4w1v4gfsbfCrxx4l1f+0NS1b4eaPdaleELma4eyiaRiFAAJ
ctkAAA8YFepV8W/8EBPiJonjb/gmt4Z8NaVa3Udx4P1/V9I1JriNQks73b34aIhiSnlXsSksFO9X
GMAM32lX6Fk+I+t5TQrfzQi++tlf8T+OfEbJ5cP8f5rlrVlSxFaK05U4qpLlaSuknGzS6J2Ciiiv
SPixr5xX88f/AAWy+I03xE/4KTfEIR+KYNVstBls9I09raVHS1WG1i863yn8SXL3CsCSyvuU424H
9Dr9Olfy7ftceOfDPxP/AGrfid8S/BWoNd6N4i+IWtanpN00Lxma1nvppYn2OAy5R1O1gCM4IBr8
38SsRy5bRo3+Kd//AAFPp21/I/tT6E2UrEcbZlmLi37LDqCdrpOrUT36SaptLuubsz3b4Zfs2/8A
CT/8EZ/id8eH0+TTrjQ/ixot8t9PaybdWtI4208QRsSF/dzao7lgDyjKeox47+wt8Q4PhT+2R8M/
iDc6W17HpvjSwdrWOUIZN0ypjcQcfez07V+oP7FnwG17xT/wb9eMPBOv+CDqc/iHQNf1bw/pseJn
uZEYy2kiqhJ3i4gVlU4O5BkV+OGj6vqXh/V7XXtGvHt7yxuI7i1uI/vRSIwZWHuCAa+FzfC/2WsB
iIq16cZbfaUnJ+WzX67n9XeHefR46qcXZTXkpqGMrUVrdKlKlClFXT5t4T9L2i/dsv6w1+7X4t/8
HLnj7RdZ/aU8BfDu1huBfaF4Rlurx5I1EbJdXH7sIc5JHkPnIGMrjOTj9gfg54u0/wAf/CXwz440
nXItTt9W0C0u4dRhkDpciSFW8wMOCDnOa/CH/gvV8QNU8af8FJ/FehahZ28UfhXR9L0qyaFW3SxG
0S73Pkn5t9268YG1V4zkn9I4+xMY8OK325RX5y/Q/in6I+SVKvjQ3UXvYWjWk+lneNF6PV/xLW6b
9D1b/g2h8Ba1qn7V/jj4mW81uNP0XwGdOuo2c+a0t3eQyRFRjBUCzl3EkEErgHJx+1lflj/wbHfD
7S7f4f8AxQ+Ki3twb671ix0mS3JXyhFDE0yuOM7i07A84wBx1z+p1dnA9H2PDdJ/zOT++Tt+CR8z
9KbNP7S8a8winpRjSprS21KMn6+9KWvawUUUV9cfzyFFFFABRRRQAUUUUAFFFFABRRRQAUUUUAFF
FFABRRRQAUUUUAFFFFABRRRQAUUUUAFFFFABRRRQAUUUUAFFFFABRRRQAUUUUAFFFFABRRRQAHpX
4i/8HKHg/wAR6b+2V4U8c3mnbNK1b4fw2mn3XnIfNmt7u5aZdoO4bRcQnJAB38E4OP26PTmvyv8A
+DmT4N65q3gr4b/HeweaSx0W8u9IvoY7MlIftASRJGk3fLkwlQu3knOeMH5HjnDyr8N1Wl8LjL7m
k/wbZ/RX0V83p5V40YGNSSUa0atK7vvKm5RSts3KMVrprbdpr8o9H+IN9o/w1134aRWEL2+u6pp9
7Ncsx3xNaLcqqqOmG+1NnP8AdGO9e8f8Edvh9ZfEv/gpL8K9C1DUJbZLPWptWWSFQS0llazXiIc9
maAKe4BOOa+Z6+8/+DdHwL4d8Xf8FA7rxBrdtJJc+F/h/qWqaOyylRHcPPa2RZgPvDybucYPGWB6
gV+N5DTlis7wtJ6rnj9ylzP9T/SbxaxlLIfC/PcbTvGUsPV1Wr55UvZReumnu38leze/7sJ0paRO
lLX9JH+J4UUUUAFFFFAH5/f8HFfwJ1r4l/sa6b8VtChnmbwD4gW61CGNowq2lyBA8rbiGbbJ5Iwm
ThySMKSPw0r+rjxn4R8OeP8AwnqngTxjpMeoaTrWmz2GqWMwylzbzRmOSNvZkZlPsa/mb/bT/Zj8
RfsfftL+KfgLr/mSR6RqDNpN5Lkm7sH+a3lyUTcxjIDEKF3hgMgA1+O+I2UypYyGPj8M1yy8pLb7
1+Xmf6QfQz8QKGP4dxPCNdpVcPJ1af8AepTfvr1hUd2+qqLszpv+CXvg5/Hf/BQH4U6C3hX+2Lce
Lre4vbM2P2hPIiJkeR0wRsRVLFiMKFycYr+lKvwT/wCDe/4f6z4w/wCCimneJdMubaO38K+FNU1P
UFndg8kTxizCxgKQW8y7jJDFRtVjnICn97BwMV9D4c0PZ5NUqP7U39yS/W5+P/TQzRYrxKwmCi7q
jho38pTnUbTW1+VRfo0FFFFfoJ/H4UUUUAFFFFABRRRQAUUUUAfnR/wcuaNpE/7GHg3xDNpVu+oW
vxQtre2vmgUzRQy6dqDSRq+Nyo7QxMyg4YxITnaMfmp/wSZ1fVtH/wCCi/wnk0nVLi1a48VR29w1
vM0fmQujB42wRlWHBU8EcGv2C/4Lu6Xpl/8A8EwviBeX2nQTTWV5o01nJNCGaCQ6raxl0JHytskd
MjB2uw6Eivwv/Zb1HUNK/aX+Ht/pd9NbTx+NtL8ua3kKOubuMHBHIyCR9DX4zxl/svF9Gt3VOX3S
a/8AbT/S76NUv9YPo6Zllz05ZYujd6r36UZ3t2XtNu6b6nrP/BYT4haH8Tf+ClPxY8R+HorlLe21
6HSZBdxqrGews4LGYgBj8hltpCpzkqVJCkkD9E/+DabwFrWh/sv+NviBdzW7WOveMFhs0jkJkVra
3USbwQAAfNXGCc85xX5Ofte+PtH+K37VfxK+Jvh61uodP8QePNW1CzhvEVZkimu5ZFVwrMoYBhnD
EZ6E1+2H/BAP4f6x4J/4Jz6Hq+rXNrJH4m8Ralqtgtu7Fkh8wW22TKjD77ZzgFhtK85JAXCH+2cZ
Va+/8SV1tq7fqV9Ir/jGvo2ZflPw3WDo8stX+7p81r917PV+TPtZzgV/Lb+05ous+Hf2j/Hui+IN
JubG8g8YakJrW8gaOSPNzIRlWAI4IPI6Gv6kmNfzhf8ABXHwb4h8Ff8ABRj4qWfiSxFvJfeJG1G1
UTK++3uEWWJ/lJxlGBweRnBANe74lUebL6FXtJr71/wD8p+hHmEaXF2a4F2vUoQmtdf3dS2i6r95
r207n7Af8EIvEGhaz/wTB+H+naRrVrdXGk3ms2mqQW9wrvZznVbucRSgHMbmKaGQK2DslRujAn6+
r83f+DaDxn4evf2SvHXw+tb5m1bS/iK+oXtt5TAR291YWscL7sbTue0uBgEkbMkAMuf0iU5Ga+u4
Zre34fw0v7iX/gK5f018z+evHHLZZT4vZ5Qd9cRUqaqz/ev2q+Vp+6+qs+p+Jf8Awco+MPDmt/tb
eEPCul6j5t/ofglU1SDyXXyTLcSSR8kBWyhz8pOOhweKuf8ABs74I8T3/wC1V4++JFrpm7RdJ+H/
APZmoXnnIPKuru+t5bePYW3tvSyuTuAKr5eGILKG8f8A+C7fj/R/HX/BR/xZb6RbXUZ0HTrDSrv7
QijfNHAHLJhjlMSLgnByDwO/19/wbE/DzWdO+Gfxa+Ks9zatp+ta9pWk2sKO3nJNZQ3E0rONu0IV
v4QpDEkq+QoClvzXA/7d4iSl0U5vT+7Fpfikn+h/bPFMv9Vfoa0qO0qmGoJKXV16sJSStbaM5OPZ
JXvrfkf+Dmr4JyQeLPhr+0bp+lzFLrTrnw3q1410nloYpDdWkYjzu3Hzr0lgCuFUEg7d3j3/AAbx
fGqL4c/tyy/DjUNTht7bxz4buLOKNrV5HnuoP9IjRWUER/IkzEtgHbjOSAf0q/4LT/Ai7+On/BPr
xjaaLZ+dqPhsQ67ZrHp4uJWFu26VU5BjzGXLOM4VTkEV/Ph4d8S+IvCGsweI/CWv32l6hasTbX+n
XTwzREqVJV0IZcgkcHoSKnijmyHjCGOirp8s7d7e7JfNL8TTwHjQ8WPo5YnhXEVEp0/a4e+7jd+1
ozae6i5JJK2kLJp6n7Cf8FRP+C62pfAr4jf8KM/Y5n0fVNW0W7ZfFXiS+t/tVpHKAQbOEBgHZT99
84Vl2DkNj+dH/grJ+0d8U/2q/wBtHW/jJ8ZNVgvtevNLsILi5t7VYVZIoFRBtXjhQB+FfTlfE/7a
3/Jf9R/687X/ANFCvV4T4gzLOuJKjrzfJySagvhWsbad/M+D+kJ4P8FeGPgvhKeWYeLxEcRSjOvJ
L2tS9Oq5Xl0i2k1BaJJLW1z9rv8Agxn/AOQV+05/18eDf/Qdbr99q/An/gxn/wCQV+05/wBfHg3/
ANB1uv32r9TP4JCiiigAooooAKKKKACiiigAooooAKKKKACiiigAooooAKKKKACiiigAooooAKKK
KACiiigAooooAKKKKACiiigAooooAKKKKACiiigAooooAKKKKACiiigAooooAKKKKACiiigAoooo
AKKKKADNfzH/APB66c/8FKvhvj/ohtl/6edWr9ev+Dh3/gqj8Wf+CUP7F2k/Fn4CeFNM1Lxl4s8a
W+g6Xca9ptzPYadEbee4muH8vajS4hWOOJ5ELGRpAJFhkWv5Z/2uv27P2tf+Clfxm0H4k/tk/F7/
AIS3xDZabBoOn6oNAsLDyLH7RJKsfl2UEMbYkuJW3MpY7sE4AAmUlGLk+hpRo1MRWjSgruTSXq3Z
H6af8GS3P7d3xaH/AFSP/wBylnX63f8ABwz4xu/Df/BPyTQrDxGbOTXPGGn21xapchGvbdRLK8ZX
OXUOkTEcgFVJ7V+TH/BlTarp3/BQD4xWXmbhD8K2j3Y641W0Gf0r9D/+DnHWdI/4VN8LdB/tS3+3
N4ivrhbLzl84w+Qq+Zszu27iBuxjPFfP8VV/ZcN4icesbf8AgTS/U/YvAHK/r3jRk+GqL4K3M9L6
0oyn+cbX6bn5o/sF+C7b4h/ts/CfwZqHhr+2LO++IWkrqOmm1MyzWou42n3oAcxiJXZ88BQxPANf
04J61/Pj/wAEJtG1jVP+CoPw7vtM0m5uIdNttaudRmgt2dbWE6ReQiSQgYRDLLFHubA3SIvVgD/Q
gCO1fN+G1FRymrV/mnb7or/Nn7N9NjMpVvEDL8B0pYZT361KtRNW6O1OL7tNdkflH/wc4fBy1l0X
4YftA2Vrp8c8F1eeHtSm8si6uVdRc2y5xgxxmO6OCeGuOAdzEfM3/BAj4wT/AA2/4KDaP4Qe4vvs
vjTR7zS5Le1kAjeZYzcRvKCRlVEL4xkgsOOpr9Tf+Cz3wgu/jH/wTx8eaZpsd1Jd6Lbwazbw2dkZ
5Jfs0odlAHIG3cSwzgAnpmvwD+CHxOvPgp8ZvCXxj0/TVvZvCniWx1eOyaYxrcm2uEm8osASobZt
JwcA9D0rwOKv+EfjCljVonyTfy92X4L8T9g8AZLxI+jfjuGJu9Smq9CN9bc69rSettpzstdOXddP
0n/4ObvH+sy+Nvhb8LWtrX+z7fSr7VUmCN5xmklSEqTu27Nsa4G3Oc8noPHv+Ddj4eaL40/4KFHx
Jql1dRz+EfAupatpq27qElmeS3sCsoKklPKvZWAUqd6oc4BVrf8AwcPfFhviJ+2H4d0jS9Q02+0P
TfANldaHqOnSCRbqG7Z5vMEisVkQgKVZeCp6nOa9J/4Ni/h3oWp/F34q/Fm4muRqeieHdN0izjWR
fJaC9uJZpiy7clw2nwbSCAAXyDkFZl/t/iKra2mt/wC5G/4cuhpT5uE/oZy5lySnhmnbf/aa3LZ/
4lVSl2u+x+xVFFFfs5/meGAeoowPSiigAwPSg9OaKKAP55/+C4XhrXtA/wCCmPxCvdZ0yS3h1ZdN
vNNkkHFxb/2fbxeYvt5kUi/VDX3B/wAGyfibQZvgL8SPBsWpxtqlt4vgvbizGd6W8tqiRyH2ZopA
PdDXzb/wceeFPEOl/ty6T4tv9NaPTtW8C2ken3RZcTNDNOJQADkbS6dQOvGa9F/4NiPFfh+z+KPx
a8D3OpKuq6joGl31lZ7W3S29vPPHNIDjACtdQDBIJ8wYBwcfjOV/7H4hzh/NOpv/AHk3+PQ/0s46
/wCMh+hzhsQtXSw2Efuar91OnTlff4Um5dmneyTP2FrB+KHjzTfhb8N/EPxO1izmuLPw3od3ql3b
2oHmyR28LysqbiBuIQgZIGepFb1fIv8AwXG+JF38Ov8AgnH42Wz08Ttr01npDsZihhWadSXGAckb
MY4zmv1rMsV9Ry+riP5It/crn+fPBeQy4o4uwGTr/mIrU6b8lOaTe62Tb3R/P74u8U67448Wap40
8UavcahqesahNe6jfXkhea5nlkMkkjseWZmYsT3JNRaDqn9h67Za15Hm/Y7uOfy923fsYNjPOM49
K6X9nv4YW/xt+Pngf4MXmryafD4u8YaZosuoRwiRrZbq6jgMoUkBiok3YyM4xkUftBfCbUPgR8c/
F3wZ1IXhk8M+IrzTo5r6zNvLPFFKyxzGM/dEiBZByQQ4IJBBr+Z/ZV3R+sdOa1/Pc/3Ajj8rjmCy
dNKp7PnUEml7O/JdW0snpZO608j+nj4SfEKw+LPww8O/E/SxAsHiDRbW/jjtroTpH5sSuUEgAD7S
SucDkdB0rpK+S/8AgiV8XNP+K3/BOrwLFbmzS48NRz6JeW9tdiV4mglIUyDrG7xskm0/wupGQQa+
s9y+tf0xluK+u5fSxH88U/vWp/h/xnkUuGOLsflLVvq9apTV+0ZtJ7vdJPd+otGQOpqro2t6N4j0
i18QeHtWtr7T762juLG+s5llhuIXUMkiOpKujKQQwJBBBFWGyTwK7Frqj5uUZQk4yVmtGmfgj/wc
E+INb1b/AIKNazpOparPPa6X4b0uHToJJCy20bW4lZUH8IMjuxA7sT3r6C/4NgvD+hz6l8ZvFU+l
QNqVpDoVra3xjHmxQSm+eWMN1Cs0MRI7mNfSvkn/AILS/EO4+In/AAUh+IlxcaWtr/Y93b6SqpKW
81beBEEh4GC3XHb1r7u/4NlfhpBpf7PfxK+MS6s7y674yttGexMICwrYWiziQNnJLnUWUjAx5QOT
uOPxnJf9p8QpzWqU6j+VpJfjY/0u8Spf2L9D3DYWp7k54fBRSXWTnRnJXWmsVJtvR6p6s/TYdKKB
RX7Mf5njZORgjvX85/8AwWK+HY+Gf/BSH4oaOur/AG3+0NYj1fzPs/l+X9st47rysbmzs83bu43b
c4GcD+jB+mK/CX/g4p8A6L4O/wCCg0PiHSprhp/FfgHTdV1JZpAypMktzZARgAYXyrOI4JJ3FjnB
AHwPiLR9pkcan8s19zTX52P64+hnmTwnilXwrelbDVFay1lGdOSu91aKl6t69D6v/wCDZ74iNq/7
NXxC+Ff9kCMaH40i1L7d5+fO+2Wqx+Xs2jbs+xZ3bju8zoNvP6WqeK/H3/g2Q8e6zB8Rvih8L1it
/wCzrrRLLVJJDGfNE0UzRKAc427ZmyMZzjkdD+wQ4FerwXW9tw3Qfa6+6Tt+Fj4H6TWWrLPGzNYx
VlUdOotW/jpQcnr1cuZ22XTTQKKKK+pPwUwfip4/0z4U/DLxF8Udbs5riz8N6Hd6rd29rt8yWO3h
eZlTcQNxCEDJAz1Ir+VOV98rOB95ia/pY/4KX/EOf4W/sD/Ffxfb6Wl4w8G3Vl5EkhQYugLUtnB+
6Ji2O5XHGc1/NPDH5syxZ+8wFfkPiZW5sZh6PaMn/wCBNL/20/0X+hDlvseHc4zG38SrSp3vv7OE
pWt0t7XfrfyP6Qv+Cevwr1rwf/wTc+HXw1v9QtZby68ALJHPCW8sC8R5485APyrOobjqDjPBr+c/
xv4VvfAvjTV/BGpXEU1xo+qXFjcSwZ2O8UjRsy5AOCVOMgHFf1J/CPwBB8KPhV4Z+FlrqbXsfhnw
9ZaVHeSRBGnW3gSISFcnaW2Zxk4zX85f/BS34b2fwn/bw+KHgzSvDVxpNjH4suJ7C1uRLkwynzVk
Uyksytv3BskEHjjFbcf4H2OVYN2+D3P/ACVf/Inl/RF4pWacfcSU3K/1p/WE7JXtVnd62av7VWVu
97WV/wBz/wDgk58QNM+Jf/BOf4R+ItIsriCK18Jx6U6XG3cZbGR7KRuCflaS3Zl77SMgHIH4Of8A
BQPxtd/EP9uT4u+K7rxP/bEc3xF1iKx1D7UJlks4ruSG2COCQ0awRxImDjYqgcYr9Tv+CDX7Rc2g
f8EyfG1/4q1qPVI/hZrusXNnods0KXNtpn2OO/CYADES3D3xSSTOTvUNtjCr+K15OLm7luFXAkkZ
gPTJzXncWZgsVw9l0V1jd+sUo+m9z7T6PvB08j8YOMq8lZU6ypw6+7VqVKyV3Z3UFTvpZt6N2TP3
e/4N5/Btp4d/4J/weIP+Eb+x3eteK7+ee6a2KNexoUSN8kfOoAKg8jgjtX3VXg3/AATD+H198Mf2
AfhN4T1DUIrqT/hD7e+86FSF23e66VeecqswU+4Pavea/VMjw/1XJsPSe6hG/rZN/ifwN4qZss98
Ss3x0XdTxFWzu37qm4x31typWXRaBRRRXqnwIUUUUAFFFFABRRRQAUUUUAFFFFABRRRQAUUUUAFF
FFABRRRQAUUUUAFFFFABRRRQAUUUUAFFFFABRRRQAUUUUAFFFFABRRRQAUUUUAFFFFAAenNeE/8A
BSb9nKT9qX9ijx58KNN0xbrWH0Z7/wAOxizWeRr+2/fRRxgsuHkKmENn5fOJ5xg+7Uj/AHelYYrD
08Xh50KnwyTT9GrHqZHnGM4fzrDZphHarQqQqRf96ElJX8rrVdVofyaV+pH/AAbE+CfDV/8AEv4t
/Ee7sC2saToWlabY3XnOPLtrua4lnTbnadz2dudxBI2YBAZs/HP/AAVH/Z0H7MP7c3j34eado8Vj
o95qz6v4et7a1jghjsrsmZIoo4yVjjjZnhVcD5YhwAQK/Tb/AINt/hXJ4U/ZC8SfE+90iwSbxZ4w
kFrfwov2iW2tokiEcjY3bVl88qpJA8xiMFjX4hwjl9WlxdGjUWtJzvp2TV/vaaZ/qR9InjHA4/6P
FbMcJNqOOjh1TadnapOFRxff3IyUl6prc/RRelFFFfux/lGFFFFABRRRQAe+K+Ov+CnX/BJDwr/w
UQ8Q+HvHOn/E6Pwbr+h2M9pcX39hNe/2lCxVoY3H2iIR7G8z58MxEmOigV9i0Vx47AYTMsK8PiY8
0Ha61W2q1VmvkfR8KcWcQ8EZ5TzfJK7o4indKSUZaSTjJOMlKMk09mnrZrVJr5L/AOCXH/BLjQ/+
Ccmh+J7y7+JreLPEPi77GL68XSVtYLKK3WQiCEFndsyTSFnLKHCxfu0KEt9aDpRRVYHA4XLcLHD4
ePLCOy1e7u9Xd7sjijijPeM88rZxnFb2uIq25pWjG/LFRikopRSUYpJJLbuFFFFdR8+FFFFABRRR
QAUUUUAFFFFAHh//AAUttbS9/wCCf3xjhvLaOZV+HmqSKsiBgGW3ZlbnuGAIPYgEV/NNb3E9pOl1
azPHJG4eOSNirIwOQQR0INf1O/HXRdF8R/BfxdoPiHSba/sbvwzfR3VneQLJFMhgfKsrAhgfQjFf
yv1+QeJdNxxmHqd4yX3NP9T/AEZ+hDjI1OG84wdvgq05eT54SVrf9ua+qFd3kdpJGLMxyzMeSfWv
6Qf+CTfw/wBU+Gn/AATm+EPhzV7y3uJbnwmmqpJbFtoiv5ZL6JTkD5ljuUVu25WwSME/zeg56V/U
t+zh8Mr/AOCn7PfgL4N6tqkN7deEvBml6LdXlspWOeS1tIoGkUHkKxTIB5weanw0o82Pr1rbRSv/
AInf/wBt/A2+m5mUaPCeU5fzL95XnUtbV+zp8t0+y9rZrrddjtH6V+DP/Bwp8P8AVPB//BQ+88TX
95byQ+K/CWmalZRw7t0UcaNZlXyAN2+1duMjay85yB+87dOlfjT/AMHNnw31DS/j58M/i9LqMLWu
ueD7rR4bNVPmRyWN15zuT0KsNRjAxyDG2eor6vxAo+04dlK3wyi/TXl/Wx/P30Q8yWB8ZKVHmS9v
RrU7W3tFVbLs/wB3e/ZNdTf/AODYvx/plr4p+K/wsezuDe3+n6bqsVwu3yligeaFlPOdxNyhHGMK
2SOM/rupAWvw8/4NwfiFZeGP21Nc8E3GnzSTeJvBdxFbzxsNsJgljnJbPJyFwMd6/cBnCqWx05Na
8B1va8N043+FyX43/U4/pY5d9R8asXV5WvbU6M/X92qd121g1bumz+a3/gpz8QNL+J37f3xY8W6P
ZXFvAfF9xZ+Xc7d2+1C2rngkYLwsRznBGcHiv1b/AODc74f6n4S/YMvPFV9eW8kPirxzfX9lHCx3
RRxxwWhV8gDdvtnYYJG1l5zkD8WPjn8QLL4sfGzxj8U9NsJbW38TeKtQ1W3tZ2BeFLi5kmVGI4JA
cA44yK/fX/gin8Pb34d/8E3vh3Z32oRXDapb3WrRtCpGxLm5klVDn+JQcHtmviuCP9s4qrYjfScr
/wCKS/Rs/pr6UX/GO+AmWZOvdfPhqXK9Xy0qMm1funGN3fU+m/GfhPQvHvhHVPA3iiyNzpmtafPY
6lbrIyebBNG0ci7lIZcqxGQQR2INfzR/HL9h79pj4JfGjXPg5qvwY8SX11peq3NtZ3Wl6DdTwajD
G2VuLdhH+8jaNkcHqA43AHIH9N1NkhjkdZGjUsudrFeRnrX6BxJwzh+Io0+ebhKF9Ur3TtddO2nY
/kXwX8cc38G62MWHw0cRSxCjeEpuHLOHNyyTSl0k1JW1VtVY/J39mv8A4Ih2/wAK/wBhn4lfFP4+
+AYfEHxU134c6p/wifhmaNZRoExtJGg2jO03pkCHfn93gKpBLk/zf/trf8l/1H/rztf/AEUK/ua1
Owh1TTrjS7rcsdxA8Umzg7WGDj35r+JP/gqj8OX+EP7dvj74XHT761TQNWext4dTjK3AhjJWMuCq
8lArZwAc5AwaxweR4TKM2w6w0bRVOcW+rfNB3b6t3f5LQ9DibxS4g8RPD3N5Z3V56rxuFqwir8sI
OliYOEI3ajGNoWtq23KTcnd/sB/wYz/8gr9pz/r48G/+g63X77V+BP8AwYz/APIK/ac/6+PBv/oO
t1++1fWH8+hRRRQAUUUUAFFFFABRRRQAUUUUAFFFFABRRRQAUUUUAFFFFABRRRQAUUUUAFFFFABR
RRQAUUUUAFFFFABRRRQAUUUUAFFFFABRRRQAUUUUAFFFFABRRRQAUUUUAFFFFABRRRQAUUUUAFFF
FAHhf/BQz/gnh+zh/wAFN/2eZP2bv2m9H1C40ZNYg1bTLzSb9re60+/hWREnjYZUny5poyrqylJW
4DbWX+Wv/gtj/wAEp/h3/wAEif22/h/+z98NfiprXi6z8QeErDxDNqGuWcMMsUsmpXdsYlEXBULa
q2Tzlj7V/YRX80f/AAeT/wDKV34P/wDZIdL/APT7qlY4j+BP0f5HoZR/yNsP/jh/6Ujpv+DP7TbH
Rv8AgqR8f9J0238q3t/h/cJDGpJ2qNYtcDmvqT/g5s1vR7v41fDDQrbVrWS+s/DN9JeWcdwrSwJJ
PH5bOgO5Q2x9pIwdjYzg14P/AMGr2kS6V/wVw+Okj6cbeG8+EFtcW58vasqm9sFZx65kVwT3YN3z
XRf8HDHjHw74o/4KIXGkaHf+dceH/Bum6fq0fkuvk3BM1yEywAb91cQtlcj58ZyCB+f8UYxVOCKU
7/xFT3et7KT9Xpr8z+vvAnhueB+lFj8MotLCTxr0jZcqlKlF2+zFqacemsUtzqv+Da/RNZuv22/F
Gv2+k3UlhafDW6gur5LdjDDLLfWRjjdwNqs4ilKqSCwjfGdpx+3qhhwa/Jj/AINh/BviKGb4tfEG
SwxpNwul6fDdecnzXEfnyOm3O7hJUOcYOcA5BFfrRXrcCUXS4bpt/acn+LX6HwH0rswjjvGrG042
tShRhdO+vs4zd+zTm015Gf4p8OaL4x8O6h4Q8S2C3Wm6rYzWeoWrMyiaCVCjplSCMqxGQQeeDX8t
Pxr+G2s/Br4x+K/hH4iWEX3hfxJfaVefZWZojJbzvExQsAWQlcqSASMHAr+qRlJ6Gvwv/wCDir4M
SeAv25LX4rWmktDZ+PPC9rcTXTXQf7Re2g+yyAJndGFgS0HQAkkjJ3Y8rxGwHtstp4qO9OVn6S/y
aX3/AH/ffQv4s/s3jbGZBUfu4ulzx1/5eUW3ZLzhKbbWvuLS2q+FvFHivxB401Rdb8T6k13dJY2t
oszIq4ht4I7eFPlAHyxRRr6kLk5OTX70/wDBBr4DH4L/ALAmjeIrwj7b461KfXrjbMWUI22GEYKj
YfLhXI5GecnNfhD8MPAOv/Fb4leHvhd4VsvtGqeJNctNL023WZI/NnuJlijXc5CrlnAyxAHcgV/U
t8OvBFh8NvAOhfD3Srqae10HR7XTrea4x5kkcESxKzYAG4hQTgAZ7V4fhzgpVsfWxk9eVWT85O71
72X4n6l9NHianlnCWXcN4dqPt5upKK0tTopKKstouU01svc0vbTaooor9hP84AooooAKCcc0UHpQ
B+Qf/Bzl4Q8Rf8Jz8LPH/wDZ3/EpOk3+ni785P8Aj5EqSbNud33DnOMds54ryX/g3M8deFvCP/BQ
K80HxDqn2e78UfD3UtM0OHyXb7TdJPaXjR5VSExb2lw+5yq/u9udzKD9Sf8ABzD4O8R6r+zx8O/G
1jYb9N0jxZcQahcecg8qSe3HlDaTubd5UnIBA284yM/Af/BGTxl4d8Cf8FNPhTrfii/+z20+qXun
RyeS75uLvTrq0t0woJ+aaaNc9F3ZYgAkfjObv6n4hQqdHOm7vazUU3021+aP9MPDuK4m+h9isJvK
nh8ZFKGsuanKpUhFrXWT5bqybi9LXTP6Lgc9K/Nz/g5d1zVLD9ljwPo1lq9xDb3/AI5xeWsVwypc
qlpMy71Bw4VsEZBwcHrX6Qx1+QP/AAc9eINFufiL8IvC0Gq276lZ6Lq11dWKyDzYYZprZIpGXqFd
oJgp7mJvQ199xpW9jw3XfdJffJI/kf6M+W/2l42ZTHpCVSo9L/BSnJX7XaST6NrqfKP/AARm0PS/
EP8AwUx+FdnrOjW99BDql5dCK6t1lRJYdPuZYpcMCAySpG6t1V1UgggGur/4Lv8AwkvPhn/wUP8A
EuvtBfG18XWNpq9vcXVqUjdjEInSJsYdVMWCQTgkg12f/BuToGuX37d2peIbPSp5LHT/AAJepfXa
RkxwNJNb+WGPQFtrY9dpr2D/AIOcPhpbwat8K/jBHJdNPc22oaPcJtHkRpG0c0ZzjIdjLJ1PITgc
GvzWjl/tOAqlbqqvN8rRh89z+2c04vlg/pbYPLb2jUwLoNXv7zdTEJ2t7r91LzVn1SN//g2S+MNj
d+BPid+z/d3Onw3Vjq9n4h0+FroC7u454jbXDCInLRQm2tQXUYVrpQxG5c4X/Byz+0tqkOr+B/2T
NA1S6ht309vEniSGP5YrgNK8FmhIf5trQ3LsjLgEwsCTnHz9/wAG+3xKuvAf/BRPTfD0cdp5Pi7w
tqWkXUl0xUxqES8Ux8gbzJaRpg5yHYAZwR4x/wAFM/jjY/tGft2/Er4saQ0LWN1r/wBi02WCGSMS
21nFHZwyFZPmDNHArNkD5mOABgDapnUo8Bww6fvObh58q99/g4r0Z5mB8MaVX6WWKzmpC9Gnh4Yp
aXXtZr2EV5NuFWouqlHRWtb3z/g30/aS1X4Uftox/Ba81O6/sX4hadNamzT5oxfQRtNDKQXCr8iS
ruAZjuVehNfuwlfyn/Djx94k+FXxD0H4oeDp44dX8N61a6ppc00QkVLm3mWWJip4YB0XIPB6V/UX
8K/it4V+Lnwm0H4z+GXkh0fxFoVvq1p9sKCSGGaJZQsuxmVXUNhgGYBlIycZr6Tw5zH22AqYST1p
u6/wy/yaf3n4r9NDgz+zuLcFxFQj7uKg6c7L/l5StZvzlTlFLr+7Z/OJ/wAFGvH2i/E79ur4qeNf
D0VxHZ3XjK7SNbqMLIDE3lNkAkfeQ456Y+lfrj/wbr/D7XfBv/BPWTxFq0tu1v4u8e6lq2lrBIWZ
IEjtrEiQEDa3m2UpwCRtKnOSQPxU/aG1jS/EPx+8ca/oeoQ3djfeMNTuLO6t3DRzRPdSMjqR1UqQ
Qe4NfvV/wRB0HW/Df/BMj4b2OvaTcWc0y6ndQx3EZVngm1K5likAP8LxurqehDAjrXg8D/7TxVXr
S/lm9NruS/zZ+sfSll/YvgHlmXUtE6mGp2fxcsKFR+t04Ru7eXU+sqKKK/Zj/NMCMivyD/4OfPBf
hnT/ABr8HfiFa6Uq6zqml61p1/fB23TWtrJZywRkZ2gI95ckEAE+ackgLj9fK/OH/g5e0OC8/ZJ8
D6+ujpLcWPxCSP7b9nDPbwyWVzvXfjKozpFkZAJVM5IFfL8Z0VW4bxC7JP7pJ/ldfM/dvo05lLLP
GzKZpu05VKbSdr89KpFX7pScZWfVLrY+Rf8Ag3X8V+INI/b1n8MadqLR2OseDb4albhVIn8oxvHk
kZGG54I96/dhc46V/Od/wRx1240L/gpN8LpI9YazjudWuLe4YXBjWVHtJsRtyNwLbflPU474r+jE
dK8nw6re0yOUP5Ztfeos/QfpmZdHC+KlDEq377DU27K2sZ1Iavq7Ja9rLoFBOBnFFI2dvFffH8kH
xx/wXi8d654K/wCCcHiiHRPJ263qun6Ze+dHu/cSTBm288NmNefrX4c/sq/D7w/8W/2oPhv8KfFo
m/srxN4+0fSdT+zSbJPs9xewwybWwdrbXODg4Nfrd/wcqeJtf0n9k/wZ4e07U5IbLVvHAXUbdcbZ
xHbSugP0YAj3r87f+COHhfQPGH/BS/4UaT4l0uO8t4dZur6OGbOFuLaxubmCTjuk0Ubj3QV+M8Yf
7bxjRw72/dx1296V/u1P9Lvo5S/1Z+jfmOcR0l/tda8dJfu6XKtdPeTpu2tttT+jBVJ61+DP/Bwp
4C1vwl/wURvvE2qS27W/ijwppmoaasMhLLFHGbRg4IGG8y2kIAJG0qc5JA/eZDX5H/8ABzn8I0h1
/wCFfx507QLxmubTUNA1nVBua3jEbR3FnCf4UdvNv2HdhG39yvsuPcO6/Ds5L7Eoy/Hl/wDbj+af
ok5zHKvGXD0JO31mlWpfPl9qtW1a7pJLdttK2p85/wDBOn9oLTPhL+w3+1T4PtPEf9k69rHg/TZd
LupTEscsfnS2k0AMh5ldbzCqFJI3kEFRXx5oGga74r12y8L+F9Fu9S1PUruO107TtPtmmnup5GCR
xRxoCzuzEKqqCSSAASat6J421/w/4b1rwnpk8a2fiCGGLUkaMFnWKZZkwf4fnUHjqOK9o/4JY/Dt
vij/AMFEPhD4ZXVxY/ZvGlrq3nGDzN32DN/5WNy48z7N5e7Py792GxtP47GrPM5YTB/y+4v+3pt+
nVH+kdbA4Xgeln/EjterfESvrpQw0IWdle37uTsr2u2tW0f0d+DvCfh/wF4U0vwP4S0xbPSdF06C
x0uzR2YQW8MYjjQFiWIVVAySScck1p0gBBzmlr+lYpRiklZI/wAR6lSpWqOpUbcm2227tt6tt9W+
rCiiimQFFFFABRRRQAUUUUAFFFFABRRRQAUUUUAFFFFABRRRQAUUUUAFFFFABRRRQAUUUUAFFFFA
BRRRQAUUUUAFFFFABRRRQAUUUUAFFFFABRRRQAUMMjFFFAHCfF/9mP8AZ6+P8tpcfGz4JeF/FE2n
yQtY3Wt6NDcTQCOZZgiyMu4Rl0G6POyRdyurKzKep8J+EfC3gPw9a+EfBHhnT9G0mwi8ux0vSbKO
3t7dM52pHGAqDJPAAHNaVFZxo0Y1HUjFKT3dld+r3O2rmWY1sHDCVK05UoNuMHJuEW93GLdk31aQ
UUUVocQUUUUAFFFFABRRRQAUUUUAFFFFABRRRQAUUUUAFFFFABRRRQBDe2ttf28tje2sc0M0ZSaG
ZAyyKRgqQeCCOCDwa/lz/ac+H2s/Cn9orxx8O9f8Px6VdaT4ovoG06Ly9luomYoq+WSm0KRjacYr
+pErk5NcT42/Zr/Z9+JHieLxp4/+CPhPWtWhk8xdS1TQbeaZmERiG9nQlwEJUBsgcYwQMfKcVcNy
4io0lCahKDe6umna/wCSsfv/AIC+NdHwczHG1MRhZYiliYRVoyUXGUG3F6pppqUk9LrRrqn+I3/B
KD/glD8Z/wBqj4keG/jt4+8IjSfhfpOtLdTX2tWsbrrr20yFrSK3k5lidgY3kK+V8sqAs6so/e5V
YHrTYbaK3iWCCNY40UKiIuAoHQAdhUldvD/D+F4fwrpUm5SlZyk+rXl0S6LX1Z8x4u+LufeL2fQx
2OhGlSpJxpUo3ahFu7vJ6ym7LmlaKdlaMVoFfmP/AMHN/wAOLHVPgP8ADH4uyajMtzofi670eGzV
R5csd9a+c8hPUMp09AAOCJGz0FfpxXxH/wAHA/gDSvGX/BOrVtfvbCee68M+JNN1LTTCzYikaX7M
7sB95RDcS9eBkHtU8VUfrHDuJhb7N/8AwFqX6G3gHmn9j+MeS17tXrKndW/5ep0ra9Hz2b3Sba1P
zB/4Ii/EG+8A/wDBSHwHFZ2EVx/b32vSZvNYjyklt3YuMdSNg9ua/eP9o74mah8Ff2efHvxi0rS4
ry68J+C9U1m2s7hisc8lraSzrGxHIVigBI5wa/nD/YP+IGrfC/8AbP8Ahf400W+t7Wa38cadDJcX
SqY0hmnWCUndwB5cj8np17V+7n/BXz4h6t8Nv+CbvxV1zQdQt7e6vtBXSVM6q3mQ3txFazooPVjB
NLgjkfeHSvjeB8d7DhvFu/8ADcpenuX0+aP6U+lNwus18aeHociaxipUXdvVrEOLUrbLlqJXWu/z
/nKr+nT9hn4e2Pwr/Y8+GfgTTtRluobHwXYFLiZQrN5kKycgccFyPwr+Z/wRov8AwkvjPSfDv2SW
f7fqcFuYYVJeTfIq7Vxzk54xX9U/hPwvpPgrwvpvg/QY3Sx0nT4bOzSRyzLFEgRASep2qOe9c3hn
RvWxNbsor723+iPa+nBmnJlmS5cm/enWqNaW9yMIp97rndumr7GjRRRX62f55iNnsK/kL/4Oivh7
Z/Dv/gtD8ULay1CW4/te30vVpDKoHlvcWUTlBjsOg71/XrX8lf8Awdn/APKarxz/ANir4f8A/TdF
UuMXJSa1RtDEVqdGVKL92Vrrvbb7rn29/wAGM/8AyCv2nP8Ar48G/wDoOt1++1fgT/wYz/8AIK/a
c/6+PBv/AKDrdfvtVGIUUUUAFFFFABRRRQAUUUUAFFFFABRRRQAUUUUAFFFFABRRRQAUUUUAFFFF
ABRRRQAUUUUAFFFFABRRRQAUUUUAFFFFABRRRQAUUUUAFFFFABRRRQAUUUUAFFFFABRRRQAUUUUA
FFFFABRRRQAV/NH/AMHk/wDyld+D/wD2SHS//T7qlf0uV/NH/wAHk/8Ayld+D/8A2SHS/wD0+6pW
OI/gT9H+R6GUf8jbD/44f+lI+gP+DZ/RLm2/4KW+PvErSoYbz4Fm2jjGdwaLWbZmJ4xgiZcc9j7Z
8j/4LB+O/DnxF/4KU/FjxB4WupJrW316HS5WkhKEXNjZwWVwuD2We3kUHowAI4Ir6F/4NodFtJf2
xfHPiJnk8+D4ZyWyKGG3Y+o2bE9M5zGuOfWviX9q/wAeaB8VP2pfiV8T/CjzNpfiT4gazqmmtcR7
JDb3F9NLHuX+FtrjI7GvxLNsd7bgrA0r/al/5LdL8JK/mf6h+H/DP1D6TvFGPjF8vsKNne6/fqnO
V9NG5UpOKvsnv0/XP/g2s8F+INC/ZM8X+L9RtkWx17xox06RZQWfybeOOTI6rhvXrX6NV8Y/8EE/
A+u+C/8AgnJ4butaWILrms6hqdj5Um7Nu8vlru9G3RNx9K+zq/VuGaPseH8NH+4n9+v6n8BeOWYf
2p4vZ1Xun/tE4Jra1P8Adr52jr532Cvj3/gsn+wJ4z/bp+AGmWHwkgtpPGPhjWFutKt7u7jt47qG
Rdk0RkdDyBtZQWRflOcnAr7Co2jrXo4/A0Mywc8NWXuyVnbf1Xmtz4vhPijNuC+I8NneWtKtQlzR
urxejTUkmm4yTaaTTs9Gnqfk7/wR4/4JB/tCfAT9qSP9oL9qX4dabp9j4d068Tw3byaqk039pNJ5
AuBHGSpVYhMVZ+P3sbqCQCv6xUbQeoormyfJ8JkeD+r4e9rttu1233sl2Pc8SPEjiLxS4i/tjOOV
VFBQjGCkoRjFtpRUpSerbb11bbCiiivVPgQooooAKD0oooA+G/8Ag4P8FeIPFf8AwTsvtX0W2SSD
w74u0zUdUZpQvl25MlsGAP3j5tzEMDnBJ6A1+M/7EnjXQPhv+2J8LvH3iq5eHTdH8faVd30scRdk
iS6jZiFHJOB0Ffvl/wAFZ/hvffFL/gnF8XPDOmahDayWvhVtYaSdWKtHp8sd+6cfxMlsyL2DMM8Z
r+c3wpq8Xh/xTpuvzxNJHY6hDcPGvVgjhiB78V+M8fReF4io4hdYxeu14yf6WP8AS36I9annvg3m
WUVHtWqwstJclWjCzu7q7bml2tqu/wDVyrEDFfg9/wAHD3xM0fx5/wAFEJvC+mWNzDN4L8E6Xo2o
yTqu2aZzNqAePBJKeXfxL8wB3I/GME/uZ4H8VW3jvwTo/jeytZIYdY0u3voYZcFo1ljWQKccZAbF
fzq/8FafiJN8UP8Ago78W/Es+lLZtbeKDpAhWUvuXT4YrASZwOXFsHI/hL4ycZP0viJiVHI6cIv4
5r7km/zsfiX0NcmnV8VMXiK0f93w1Rb7TlUpwSa6+7z+SaXkfaH/AAbHfD7VW1r4qfFT7Zb/AGFb
XT9K+z5bzvNLSTbumNu0Y65z2719Rf8ABev4UWnxM/4Jv+JtcePUZbzwXrWm67p0OnqGDuJxZymU
bWJiS3u55DtKlTGrFtqsD5n/AMG13w8i0P8AZL8YfEpNVaR/EHjU2r2hhwIPstvHhg2fm3eeeMDG
3vnj7s+Pfw00/wCM3wO8YfCTVjdfZfE3hm+0uc2cipNtngeM7CwKhvm4JBGeoNdeRZd7fgmOGtrU
hP75NtP8mfP+K/GX9k/Sgq50pXjhMTh72092lGnGpH52lFvqtj+YL4X/ABG1/wCEnj7S/iR4WSBt
Q0i48+0FwH2B9pGTsZW4zngg5rO0PRNf8Z+JLPw7oVnNfapq19HbWdvH80lxcSuFRBnqzMwH1NN1
/QtW8La7e+Gdfsmt77TruS1vbdyCYpo2KupwSMhgRwccV+lP/BDb/glt8QvFnj3w/wDtw/F6K50P
w7o8/wBr8G6dJEBPrUm0qLgqwOy2GSVbAaQ4K4XDH8fynLMZnGNhg6adr3f91aKTfyXzdkf6N+IP
HHDvh1wziOIsbOKlyctNN61ZpSlTpxtdu7k3dJ2i5SeibPhb9sP9mrXP2P8A9pHxR+zp4h8R2+r3
Phy4gA1K1gaJZ4p7aK5iYoxJR/LmQMuWCsGAZgAx/Xz/AIIO/HK++KH/AATt1j4damZnm8B3t9p0
MjwxpH9nljNxGileWwZHyWGcnGSAK+V/+Dlb4bWmgftR+CfidBf7pPEfg9rWa18gKIzaTth92fmL
C4xyBgIOuePM/wDgkR8Y/EvgTwH+0x4J8Nz3FncXv7P+ta3Z6taXzxTWNxYwsqNHt5DE3W7eCCpi
GM54+oyyUeHOMatBfB78bf3WuaK6+S/M/CONqdbxn+jdgM1qtPE/7PVcmkl7WNRUa0krRSTvUdkr
W0jfQ+K6/pa/4JpoD/wT9+Dh/wCqeaX/AOk61/NLX9T37P8AoejeGvgV4N0Hw7pNvY2Nr4XsI7Wz
s4VjiiUW6fKqqAFHsK7vDSnfGYifaKX3u/6Hyv03sZGHDeT4W2s61SV+loQSa+fOvuZ11FFFfsB/
nKFfHv8AwXc8N674m/4JseMotB0uW6ayvtNvLpYlz5VvFdxtJIfZRya+wq8R/wCCkHgbXviR+wr8
VPBvhlImvbrwbdtEs0mxcRr5rZP+6jfjXm5xR+sZTiKfeEl+DPtvDXMY5R4hZRjZNJU8TQk29klU
jdvyS1P54P2UfEuheC/2pPhr4x8VapFY6XpPj/RrzUr2c4S3t4r6F5JG9lVST7Cv6iwzV/JrX7M/
8Fe/+CunxG+DngX4Y2X7HXjmPRrzx54dh8UXOqTada3N1DptxCrW0TQziQQs4csSUJ+QBWGGz+W8
D51hcoy/F1cRtFwdlu73WibS7fef3n9KTw0z3xE4w4dwWUJe1rRxMHKbapwUFTqJycYyaunPZNuy
SW5+mdB6da/LX/gh7/wVc+M3x9+K15+y1+1P8Rm17UbzSRP4F1a60+KO4ka2jJntJZIUUzMYVMwk
kBc+TNukYsgr9SW5XGa/UMnzbC51gVicPezbTT3TXR2b8n6NH8IeI3h7n3hjxRUyPNuV1IxjOMoX
cJwltKLkotq6cXdK0oyWtrn5Gf8ABz3d3aeIfg7YLdyfZ3stakaHedjOHswGI6ZAJGfQn1rxf/g3
Xs7S7/4KDTS3VrHI1v4B1KSFpIwTG/m2y7lz0O1mGRzhiO9aH/ByFr+mat+3loeladrVvdSaX8Nb
CC/t4LpXNpO15fS+XIoJ8tzFJC+04JR0bowJ9G/4NjdC1B/ij8UvEb6NMbRdBsLdL8258tZTNIxj
D4xu24O3Occ1+Wy/2zxG06TXn8Ef+B8j+8qH/GOfQv8Ae1c8NL+7/vFd273sqn/byXS+n7CJXzD/
AMFhv2dW/aS/YK8Z+HdN09bjVtAhTX9F22YmkE9rlmWPLLsZ4TLHvycLI3B6H6gAA6VHNGkqtFKg
ZGGGVhkEelfrmNwtPHYOph6m000/mrH+d/DOfYzhbiLCZxhf4mHqQqR83CSdn5O1n5Nn8m9feP8A
wbvfDp/Fv7eknjG68LrfWvhnwleXC3zxBlsLmUpFG4P8LMjTKD6FhXzl/wAFBvgMf2Zv20fiJ8F4
3ZrbSvELy6c0k6yO1ncot1bl2VVG/wAmaPcABhsjtX6Ef8Gynwlv4bH4m/HC5N1Hb3DWei2qyWZE
M5XdM7LKeGZcoCozjeCcZFfg/DOX1P8AWqlh5rWnN38nC/6o/wBYvHLi7B/8QDx2b4afuYqhTVN6
6xxDgla3eE2+3fS5+sFFFFf0Ef5AhRRRQAUUUUAFFFFABRRRQAUUUUAFFFFABRRRQAUUUUAFFFFA
BRRRQAUUUUAFFFFABRRRQAUUUUAFFFFABRRRQAUUUUAFFFFABRRRQAUUUUAFFFFABRRRQAUUUUAF
FFFABRRRQAUUUUAFFFFABRRRQAUUUUAFFFFABRRRQAUUUUAFFFFABRRRQAUUUUAFeP8A/BQD4f6t
8Uv2Kfih4D0S8t7e61DwXfCKa6LCNdsRc52gnop7HmvYKo+JdA0jxZoF94W8QWn2iw1KzltL638x
l8yGRCjruUhhlSRkEEdiKxxNFYjDzpP7Sa+9WPTyXMZZPnOGx8d6NSE1pfWElLZ6PbY/lBr9mv8A
gut8fPBPxL/4JifDTxLp0d5aN8RNT0fXtCsrqEeYtubB5yshQsquq3EYIBIJzgnGa/IH4m+F7nwT
8R9f8HXmjXGnSaXrV1aNYXcbpLb+XKy+Wyv8wYYwQ3PHNfUX7b37RHin4n/8E8v2XfAGs6/p+pLp
eg6tHczQogntWs7s2VtbP5ZCrss1t+GXewKuxJbJ/n/KMc8HluYUHvKC+9TUf/bmf68+I3C8eJ+N
uEc2p6xoYmo7p62lh5Vk9mmr0Ip69bLe687/AOCXfgfxF8Qv+Chnwf0DwzbJNcW/jqy1ORZJQgFv
ZN9suGye4hgkYDqxAA5Ir+lKvwb/AODeL4daH43/AOCh8PibVri6S48H+CdT1fS1t5FVXncw2BEg
KksnlX0xwCp3hDnAKn95K/RvDnD+zyWpVf2pv7kkvzufxl9NDN1jPEvC4GO1DDRvprzTnOT16rlU
Lab3Ciiiv0A/kAK/kr/4Oz/+U1Xjn/sVfD//AKboq/rUr+Sv/g7P/wCU1Xjn/sVfD/8A6boqAPt7
/gxn/wCQV+05/wBfHg3/ANB1uv32r8Cf+DGf/kFftOf9fHg3/wBB1uv32oAKKKKACiiigAooooAK
KKKACiiigAooooAKKKKACiiigAooooAKKKKACiiigAooooAKKKKACiiigAooooAKKKKACiiigAoo
ooAKKKKACiiigAooooAKKKKACiiigAooooAKKKKACiiigAozRX5y/wDBz5+27+0z+wv/AME6bX4g
fss+INU8O69rnjqw0m68XadHat/ZtsY5pjH++feHlMSqrRxyAKsgYpuUsAfo1X80f/B5Of8Aja78
H/8AskOl/wDp91Svy9/4eC/t7f8AR7vxe/8ADlap/wDH65nWfjL8X/jd8T9B8TfGf4q+JPF2pW1z
bWtvqHijXLjUJ4oBPvESyTuzKgZ3baDjLMcZJrHEfwJ+j/I9DKP+Rth/8cP/AEpH7Y/8EUvj94d/
Z4/bUj8X+NPEeoWejSeENXF9Z2IkY35itWuFhKL8rn90WXeQoZQcjg18mX86XV9Ncxg7ZJmZc+hO
a2fhn8QNS+F/i+LxjpNjBcTxWd5bLDcZ2Fbi2lt2PBByFlJHuBWJa2tzf3UdjZW0k000ixwwxIWa
RicBQBySTwAOtfzPUxcqmX0sM/sSm1/28o//ACJ/uJguH6GB4tx2dR0eIpUISd1b9zKu9rX2qK7b
d9Etj+kj/glj4D1r4b/8E9/hP4X8QSW7XJ8JxXoNrIWTy7p3uo+SBz5cyZGOGyBkcn6ArnfhL8Pd
N+Efwt8NfCnRr6a6s/DHh+z0m0ubrHmyx20CQq77QBuIQE4AGTxXRV/SmCo/VcHTo/yxivuSR/iP
xPmn9ucSY3MU7+3rVKm1vjnKW3TfboFFFFdR4YUUUUAFFFFABRRRQAUUUUAcX+0h8Nrr4zfs8ePf
g/ZapHYzeK/BeqaPDfSxl1t2ubSWESFQQWCl8kAjOK/lnr+si5iWe3eBzxIpU/jxX8sHxy8B6f8A
C341+MPhjpN5NcWvhzxTqGl2txcY8yWO3uZIlZsADcQgJwAMmvynxMo64asv7yf/AJK1+p/oB9B3
NHyZ3l0n1oVIq3/XyM3f5Q09bdT+k39iH4h2vxW/Y/8Ahr8QLTS3s49R8F2DLbySBmTbCqckAZ+7
n8a/m9/aO8d658T/ANoHxt8RfEwh/tDW/FeoXt79nj2R+ZJcOzbRk4GT0ya/cL/gmZ8Y9c1b/gjf
pPjp57fS7zw34N1mysLqFtvl/YjcRxSkuSN/yKx7Z6DtX4HX19d6nfTalfztJPcTNJNI3V3Y5J/E
muHjfGfWMry/X4ocz+cY/wDBPqPot8NLJuPOLm4pexxCox6tJVKzav1TSjfW7aVz+gD/AIIPeBND
8H/8E1PButaQZvO8Talqmp6l5sm4eeL2W1+QY+VfLtouOedx74H2P0GK8Z/4J1eC9H+H/wCwb8H/
AA3ouhf2an/CudJu7q02spF3cWqXFyzBuQzTyyuw7Mx4HSvZq/Usno/V8pw9LtCK+fKr/ifwZ4kZ
p/bXiFm2Ou2qmJryV91F1JcqfpGy7aHmOv8A7GH7I/ir4kr8X/Ev7M/gXUPEytI76zdeF7WSaWV3
iczSEpiWYNCm2VwZE+YIyh3DenYHpRRXdTo0aLbhFK+rskr+vc+YxeZ5lmEKcMVWnUVNcsFKUpKK
7RTb5V5KyPz5/wCDjf4R3vjb9jHR/iVp8N9M3g/xZFLcRWtqZI1huEaJpZWA/dqrCNdxwN0gHUiv
xV+HnxC8QfDLX7jxH4aEH2i50PVNJk+0R7l+z39hPYz4GR83k3Mm09mwcHGD/SN/wUY+Dl58fP2H
Pif8LNKtNQub++8J3NxpdnpcPmXF1eWwF1bwIuCWMksMceAMkOQMHBr+Z2vxnxDw8sNndPEx054p
384u34Kx/pZ9DnOqOdeF+LybEWl9XrTi4v8A591oqSv5Sl7RfI2/hp4es/F3xG8P+FdRWQ2+p61a
2twIWw3lyTKjYPY4Jr+qXw7odj4Y8P2PhrTN/wBm0+zitrfzG3NsjQKuT3OAK/C3/ggr+xZ4n+Pn
7Vtj+0Frmk3UPg34cT/bW1JQBHdauoU21op3hsqH89iFdQsSo23zkJ/d5TxX0nhzgKlDL6uKmre0
aS81G+vpdtfI/FvpocXYHNuLsDkeGqczwkJSqWd1GdVxai10koQUn5TQUUUV+jH8XBWV438KaV48
8Iat4H10y/Yda0y4sLzyX2v5U0bRvtODg7WODjg1q01huPSlKKlGzNKdSpRqRqQdpJppro1qmfyz
/tC/Bfxf+zt8b/FHwR8daVJZ6n4a1mazmjkjdRIgbMcyb1VmjkjKSI+0B0dWHDCs/wCI3xY+IXxa
uNHuviH4kk1KTQPDtnoWkNJDGn2fT7VPLt4BsVchF43Nlj3Jr9Nv+Dk39lZrTXfCX7XfhXw5Esd1
F/Yfi28t423PKvzWksgCbfu+ZHvZtxCxKAQox+Ynwv8Ah14s+L3xH0L4WeBNHk1DWvEWrW+n6ZZx
OqmWaWQIo3OQqDJ5ZiFUZJIAJr+cM6yyvlOa1cFG7TastdU9Y6dXrb1vY/2m8MOOMr8QPD/BcUV1
CM1Tkqjdv3c4e7W95/DF8vNuvccWxfhb8RvE3wg+JOg/FTwbd/Z9W8O6tb6jp021W2TQyB1OGBB5
HcGv6bv2X/j74T/ah+AXhf47eDLmN7LxBpcdw8Mcyv8AZ5/uywNtZsMkgZSpOQRg4ORX8+3/AAU5
/ZD8OfsTftY6p8E/Bmq3l9osemWd5ptxfRYkKyQjcGbOHO8MSQAOcADFfoj/AMGzvxpl8RfA34h/
AO/ErN4Y8RW2r2E02obwYL6Jo2hjhI/drHJZtISCQzXXRTy313A+KxGVZ9Uyyt9q6tv70bvT1Sfr
ofzz9KbI8n4+8J8FxzlmvsVTkpNWboV3GNpJ63jOUGlra8ujbPhP/gtlrei+IP8Agp/8U7/QNXtb
6CO60u2kms7hZVWaHSbKGaIlSQHjljeNl6q6MpwQRX3b/wAGymi6zZ/An4la5d6TdRWV74ptEs7y
S3ZYp2jt28xUcjDFdy7gCcbhnGRX5dftteMfDvxC/bF+Kfjvwhf/AGrStY+IOr3mnXXkvH5sMl5K
yNtcBlyCDggEdwK/Zr/g3u8H+IvC3/BO6x1PXdP8mHXvFupahpUnnI3n22Y7ffhSSv72CVcNg/Ln
GCCcuFP9s41q113qS01Wra+73js8fv8AjG/ow5flU9G4YKj73uyvThGT0/m/daror9j7iooor9nP
8zz5o/bg/wCCVv7Mn7efi7TPiD8Wf7bsdf0nTU06DUtF1Dy/MtFnaYROjKynBkmwwwR5pzuwoHpP
7J37Jvwe/Yw+EcPwW+CWn3sOkJfzXs0upXhnnuLiUjc7tgDO1UUBQowg4zkn06iuGnluApYyWKhS
SqS0cras+oxfGvFmP4dpZDiMbUng6TvCk5Nwi1e1l2V3ZbK7skFFFFdx8uFFFFABRRRQAUUUUAFF
FFABRRRQAUUUUAFFFFABRRRQAUUUUAFFFFABRRRQAUUUUAFFFFABRRRQAUUUUAFFFFABRRRQAUUU
UAFFFFABRRRQAUUUUAFFFFABRRRQAUUUUAFFFFABRRRQAUUUUAFFFFABRRRQAUUUUAFFFFABRRRQ
AUUUUAFFFFABRRRQAU2SnUjZ6igD+bz/AIKzfDu5+F3/AAUc+Lnhq71KO7a58VNq4ljjKhV1CKO/
WPBJ5RbkIT3Kk8ZxXzvX6If8HIfwYm8H/tieH/jFpXhFbTTfGHg23S+1WOQH7bqdrLLFJvG4lWW1
NkoJAVlUYyVfH535r+a+IcK8HnmIpW2m2vRu6/Bo/wBtPB7PIcR+FuT46Mrt4enGT0+OnFU57aL3
4y06bNJ6H6yf8GxPhDxHAPi549l07Gk3X9k6fDd+anzXEX2mR0253DCTRnJGDuwCSCB+tFfBP/Bu
/wDCC4+H37DVx48v4L6Gbxn4ouL1YryLajQxKsCSRcAlW2HnJGQcV97V+4cI4eWG4cw8X1Tl/wCB
Ny/U/wAtvpFZxTzvxnzevTaajUjT0/6dU4U31et4u72fQKKKK+kPxQK/kr/4Oz/+U1Xjn/sVfD//
AKboq/rUr+Sv/g7P/wCU1Xjn/sVfD/8A6boqAPt7/gxn/wCQV+05/wBfHg3/ANB1uv32r8Cf+DGf
/kFftOf9fHg3/wBB1uv32oAKKKKACiiigAooooAKKKKACiiigAooooAKKKKACiiigAooooAKKKKA
CiiigAooooAKKKKACiiigAooooAKKKKACiiigAooooAKKKKACiiigAooooAKKKKACiiigAooooAK
KKKACiiigArj/jv+z98FP2nfhtefB/8AaC+F+i+MPDGoSRveaJr1itxbyPG4dG2t0ZWAII5/M12F
FAH5zj/g1L/4Ih9/2XtY/wDDja1/8lV+J3/Bx3/wTy/ZT/4Jt/8ABQv4Z/Br9kTwDdeHfD+s+ANO
1rULO61u6v2kvH1a+gZw9zI7KPLgiG0EL8ucZJz/AFk1/M5/wecX8Gl/8FTfhPqd2W8q2+Demyyb
Rk7V1vVSf0rOsnKjJLs/yO7LKkKWZUJzdkpxbfZKSuzxavoz/gkn8MLb4s/8FFvhVoF+l99m0/xK
mszSaeo3RtYo13EXJVgIzNDEjZAyHIBUkEfN9pdRXtpFewE+XNGrpkdiMiv0i/4NsfhNf+If2pvF
nxgZ7qO08N+FGs1YWZaGaW6lX5DJnCsqxbgvJIJ6Yr+ceHcK8XnuHo2+2m/SLu/wR/tB4xcQQ4e8
Kc3zGMrP6vOMX/eqL2cGtHrzTTXTvpqftYqkHpTqKK/pI/xRCiiigAooooAKKKKACiiigAooooAG
6V/Nf/wVH8GeHvAH/BQb4r+GfC1m0FmniyW4WNpWc+ZOiTyHLEnmSRzjoM4HAAr+lBulfz+f8F5v
B3h3wh/wUf8AE7+HdP8As/8Aa2k6fqGofvnfzbmSAB3+YnbkKvyjAGOAK/PfEijz5PTqfyzXrqmf
2J9CvMPq/iRjcI27VcNJ2W14VKbTeu6TaTs933Paf2TPjnd6D/wb5fGOw8Xme6s9P8UXnhzQ4rWC
MGBb1LJxuPy7lE93IxJJYA4GQAK/Oj4aeBdU+KPxH8P/AAy0O6t4L7xFrdppdnPdMwijluJliRnK
gkKGcE4BOOgPSvZ/hp8c/H+gf8E0fit8FLe7tpvD+qfFDwsWtZrUb7eSe11SeaWN1w25zpNkpDll
Co21VZy1Uv8AgmV4B0b4mft9/Cnwjr9xcxWz+L7e6Z7SRVffbhrhBllYYLxKDxypOMHkfnGKrf2p
UwFBXdoRhr355L7trH9ocP5b/qLheLM1klFyxFbEXjquVYalUTasveu5OS6vq73P6U7OJoLSOBzl
kjVSR7CpKB0or+iT/Gtu7uFFFFACMCa/Gf4u/wDBtr+0Nd/GjVR8GviV4Lt/BN9qFzcaM+qXl4tx
p1qZFMVtKnlSM7qrsquHYMISzlCwWv2Zorx84yHLs8hCOKi3yttWdnruvR2X3H6R4c+K/GXhZiMR
WyGrGPt4qM1OKnF8t+WVn9qPNKz82mmmeZfsjfst+AP2O/gNofwK+Hkay2+lW4+3am1qkUupXRH7
y5kCcbmPuSFCjJxk+mjp0oor1KNGnh6MaVNWjFWS7JHwuZZljs4zCrjsbUdSrVk5zk95Sk7tv1fy
7BRRRWhwhRRRQB5/+1B+zj4E/az+B+u/AT4k3F9b6Tr0MaXF1pbRLdQFJFkDxNLHIqtlcZKngn1r
5v8A2Ov+CH/7M37G3x6tf2hPCnj7xjrusaO9wPD8Gs3dusNok1t5DGQQwoZpNrzgNlU2ygeXuQOf
tCivPxGVZdisVDE1qSlUhblb3Vndfc9T7DJ+P+Msg4fxOSZfjZ0sJiOb2lOLXLPmioyvpdc0Uouz
V1o9Gz8ff+DnH4d/YviL8K/i1/a+7+09F1DSP7P+z48v7NNHN5u/dzu+17du0Y8vOTuwPFv+CAfx
o0n4Oftt6lJr2nNJY6x8PdWivLxZDmyhtlS/eUIFJlJW0KbQVPz5ycbT+g//AAcH/Cuz8f8A/BO3
UvGc+pfZ5vA/inTNXhUWwc3XmynT2h3ZBjH+m+ZkZyYVGOcj8Pfg98S7z4Q/EOx+IFlYfanslmU2
32gxeYskLxEFgDxh89DnGK/JeJpSyXjSOLWz5J/L4X33s/06H+hngfRp+Jn0Za3D8tZQVfDdvev7
Wnb4VoqlPq07e83qjL8X6ja6v4s1TVrFy0N1qM8sLFcZVpCwOO3Br+if/gkF4I8RfD7/AIJtfCXQ
vE9osNzceHZNSjVJVcG3vbqe8t2yp6tDPGxHUE4OCCK/nGOewr+oz9lHwD4i+E/7Lvw2+Ffi+KFN
W8M+AdH0rVFt5vMjW4t7KGGQK38S70OD3FdHhtSdTMq9a20UvL3pX/8AbdPmeH9NjHRwvBeU5amv
frynZ/E/ZU3G68l7X3tN3Hbr6BRRRX7Ef5vhRRRQAUUUUAFFFFABRRRQAUUUUAFFFFABRRRQAUUU
UAFFFFABRRRQAUUUUAFFFFABRRRQAUUUUAFFFFABRRRQAUUUUAFFFFABRRRQAUUUUAFFFFABRRRQ
AUUUUAFFFFABRRRQAUUUUAFFFFABRRRQAUUUUAFFFFABRRRQAUUUUAFFFFABRRRQAUUUUAFFFFAB
RRRQAUUUUAc38UPhF8MfjX4Xm8E/FrwDpPiLSZv9ZY6vZJNHn1AYcH3GDXyf8Qv+CBP/AATr8d+J
7fxLYeBde8O7NXa+vtP8P+IJI7a+Vn3G2ZJRJ5MPVQIDEyqcKwwMfalFcOMyvLcw1xNGM/NpN/fu
fWcO8d8acIpxyXMK2HTvdU6koxd1a7inyt+bV1o1qkc58KPhT4F+CPw50f4T/DHw/Fpeg6DZLa6Z
YRsWEcY55LElmJJYsSSSSTya6OiiuyEI04qMVZLRJbJHzOIxGIxeInXrzc5zblKTbblJu7bb1bbd
23q2FFFFUYhX8lf/AAdn/wDKarxz/wBir4f/APTdFX9alfyV/wDB2f8A8pqvHP8A2Kvh/wD9N0VA
H29/wYz/APIK/ac/6+PBv/oOt1++1fgT/wAGM/8AyCv2nP8Ar48G/wDoOt1++1ABRRRQAUUUUAFF
FFABRRRQAUUUUAFFFFABRRRQAUUUUAFFFFABRRRQAUUUUAFFFFABRRRQAUUUUAFFFFABRRRQAUUU
UAFFFFABRRRQAUUUUAFFFFABRRRQAUUUUAFFFFABRRRQAUUUUAFFFFABX8x//B67n/h5V8N/+yG2
X/p51av6cK/mP/4PXf8AlJV8N/8Ashtl/wCnnVqAPn34M+JD4u+FPh/xE9xBLJc6VCZmt2BQSBdr
r1OCGBUjqCCDyK/ef/g3I+B+sfD/APY91n4v6v5sa+PfEjSadCxQo1rZ7rcSrtJI3TeehVgCPKBA
wwJ/H7/g0p+AHws/a8/am+IHwg/aG8Ot4j8M+H/AY1nStHubl1ihu/7Qtoy3yEHaVdgVzg5J6kmv
6cPhx8NvAnwh8D6Z8Nfhl4Vs9E0HRrUW+m6Xp8ISKCMc8DuSSWZjlmYliSSSfgcj4PqZVn08bOac
Pe5Er3XM+ultFdaM/rbxU+khgePvCjC8M4bD1IYh+x+sTnyuElSjd8jUnJuVRRldxVkmnqzcooor
74/kkKKKKACiiigAooooAKKKKACiiigBGPy1+Mn/AAcv/De50f8AaB8AfFK28L29vZ634WmsptUh
SNXu7q3nJZXx87FIpocMwxhgAeCB+zlfK/8AwWI/ZG0b9q/9ifxJb2+kyTeJvB1vJr/hOazszNcG
eCMmW1VVwzLPFvj2g43+U5DGMCvnOLMvqZlkNWlT+JLmXm462+aul5n7N9H/AIxwvBHivl+PxTtR
nJ0pvtGqnBS32jJxk9/dTsr2P528mvvb/g3W8Ba54l/byuPGOntb/Y/Dng+9l1ASSEOVmKQpsGOT
uYZyRx618E1+qn/BsX8P9Ou/FvxX+Ksl9Mt3p+nabpMdsuPLaO4kmmZzxncDbKBzjDH2r8a4Ro/W
OI8PHtK//gKb/Q/0u+kRmn9k+C+c1r25qSp7X/izjT/KW/Tc/Xhc45ooHSiv6IP8awooooAKKKKA
CiiigAooooAKKKKACiiigDgf2pPhevxn/Zt8efCY3NxF/wAJF4R1DT1ktYfMlBlgdRsX+JsngdzX
8u9/YX+k382larZTW11bTNFcW9xGUkikU4ZGU8qwIIIPIIr+sY9K+Gv2vP8Agg3+yN+0Sl14k+GK
3Xw98T3DtK+oabuuLW4lZpHZ5reR/mLNJklHQ4RQMDOfg+NOGsZnip1sLZygmmm7XTs1bppru1uf
1j9GTxu4d8L6mMy3PueNDEypyjOMeZU5RUlJzSfNZpx+FSfu7d/w4+EvgC6+LHxV8M/Cyy1GOzm8
S+ILLSobuWMssDXE6QhyByQpfOB1xX9VFuhjjVCfuqBX5o/sWf8ABvzffs3ftMaL8cviR8etL8Sa
f4V1b7VpGj2vhsob1hAuyWbzZGWJkmaTCKH4ijcOrMUT9MEGD1o4FyPHZPh60sVDllNrS6ekb66N
rdv+rC+lX4pcL+I2dZbRyDEe3oYenNuSjKK56rjeNpxjK6jTi30V7bpjqKKK+8P5PCiiigAooooA
KKKKACiiigAooooAKKKKACiiigAooooAKKKKACiiigAooooAKKKKACiiigAooooAKKKKACiiigAo
oooAKKKKACiiigAooooAKKKKACiiigAooooAKKKKACiiigAooooAKKKKACiiigAooooAKKKKACii
igAooooAKKKKACiiigAooooAKKKKACiiigAooooAKKKKACiiigAooooAK/kr/wCDs/8A5TVeOf8A
sVfD/wD6boq/rUr+Sv8A4Oz/APlNV45/7FXw/wD+m6KgD7e/4MZ/+QV+05/18eDf/Qdbr99q/An/
AIMZ/wDkFftOf9fHg3/0HW6/fagAooooAKKKKACiiigAooooAKKKKACiiigAooooAKKKKACiiigA
ooooAKKKKACiiigAooooAKKKKACiiigAooooAKKKKACiiigAooooAKKKKACiiigAooooAKKKKACi
iigAooooAKKKKACiiigDJ8b+OvBfw08L3njn4h+LdO0PRtPjD32q6tepb29upYKC8jkKuWYKMnks
AOSBX8r/APwdjftbfs0/tjft7eA/iL+y58atB8daHp/whtdOvtU8P3gnhgu11TUpWhZh0YJLG2PR
xX6xf8HePwI/aU+Ov/BNLQLH9n/wXqniSz0P4oWOp+LtD8P6NNd3xtBZ3sMdz+6kz5Ec0yCSPyZC
Wlik3RrC+/8AlXoA/aL/AIMlf+T7/i1/2SP/ANylnX9LVfzS/wDBkr/yff8AFr/skf8A7lLOv6Wq
ACiiigAooooAKKKKACiiigAooooAKKKKACmXEMVxA0E8SujLtZGXIYHqCO4p9FAH85H/AAUb/Yl+
Iv7Pf7YnjXwP4R8D61qmhza0LrRb+x0qaWJo7vE0cO9IVQyKZAm1RgEYGetfrN/wQd/Zp8Q/s8/s
I2eq+N9KuLHXPHXiC6126sL/AEk21zZQYS1t4XLEtIpjt/tCkhcC7K7eCzfZ01tb3AVbi3SQK4dQ
6g4YHII9we9Pr5HKeEcLlObTx0Jt3vaNrct3fe+tlof0V4h/SKz/AMQvDzC8L4jDKn7N03UqqfM6
vs4tK8XFKPNK03Zt3SSdr3KKKK+uP51CiiigAooooAKKKKACiiigAooooAKKKKACjaOmKKKADaOu
KMAHOKKKACiiigAooooAKKKKACiiigAooooAKKKKACiiigAooooAKKKKACiiigAooooAKKKKACii
igAooooAKKKKACiiigAooooAKKKKACiiigAooooAKKKKACiiigAooooAKKKKACiiigAooooAKKKK
ACiiigAooooAKKKKACiiigAooooAKKKKACiiigAooooAKKKKACiiigAooooAKKKKACiiigAooooA
KKKKACv5K/8Ag7P/AOU1Xjn/ALFXw/8A+m6Kv61K/kr/AODs/wD5TVeOf+xV8P8A/puioA+3v+DG
f/kFftOf9fHg3/0HW6/favwJ/wCDGf8A5BX7Tn/Xx4N/9B1uv32oAKKKKACiiigAooooAKKKKACi
iigAooooAKKKKACiiigAooooAKKKKACiiigAooooAKKKKACiiigAooooAKKKKACiiigAooooAKKK
KACiiigAooooAKKKKACiiigAooooAKKKKACiiigAooooAa4yMba/mN/4PVba3tf+Ck/w3S2t441P
wPsjtjQLn/icatzxX9OlfzH/APB67/ykq+G//ZDbL/086tQBrf8ABkr/AMn3/Fr/ALJH/wC5Szr+
lqv5pf8AgyV/5Pv+LX/ZI/8A3KWdf0tUAFFFFABRRRQAUUUUAFFFFABRRRQAUUUUAFFFFABRRRQA
UUUUAFFFFABRRRQAUUUUAFFFFABRRRQAUUUUAFFFFABRRRQAUUUUAFFFFABRRRQAUUUUAFFFFABR
RRQAUUUUAFFFFABRRRQAUUUUAFFFFABRRRQAUUUUAFFFFABRRRQAUUUUAFFFFABRRRQAUUUUAFFF
FABRRRQAUUUUAFFFFABRRRQAUUUUAFFFFABRRRQAUUUUAFFFFABRRRQAUUUUAFFFFABRRRQAUUUU
AFFFFABRRRQAUUUUAFFFFABRRRQAUUUUAFFFFABRRRQAV/JX/wAHZ/8Aymq8c/8AYq+H/wD03RV/
WpX8lf8Awdn/APKarxz/ANir4f8A/TdFQB9vf8GM/wDyCv2nP+vjwb/6DrdfvtX4E/8ABjP/AMgr
9pz/AK+PBv8A6DrdfvtQAUUUUAFFFFABRRRQAUUUUAFFFFABRRRQAUUUUAFFFFABRRRQAUUUUAFF
FFABRRRQAUUUUAFFFFABRRRQAUUUUAFFFFABRRRQAUUUUAFFFFABRRRQAUUUUAFFFFABRRRQAUUU
UAFFFFABRRRQAV/Mf/weu/8AKSr4b/8AZDbL/wBPOrV/ThX8x/8Aweu/8pKvhv8A9kNsv/Tzq1AG
t/wZK/8AJ9/xa/7JH/7lLOv6Wq/ml/4Mlf8Ak+/4tf8AZI//AHKWdf0tUAFFFFABRRRQAUUUUAFF
FFABRRRQAUUUUAFFFFABRRRQAUUUUAFFFFABRRRQAUUUUAFFFFABRRRQAUUUUAFFFFABRRRQAUUU
UAFFFFABRRRQAUUUUAFFFFABRRRQAUUUUAFFFFABRRRQAUUUUAFFFFABRRRQAUUUUAFFFFABRRRQ
AUUUUAFFFFABRRRQAUUUUAFFFFABRRRQAUUUUAFFFFABRRRQAUUUUAFFFFABRRRQAUUUUAFFFFAB
RRRQAUUUUAFFFFABRRRQAUUUUAFFFFABRRRQAUUUUAFFFFABRRRQAUUUUAFFFFABRRRQAV/JX/wd
n/8AKarxz/2Kvh//ANN0Vf1qV/JX/wAHZ/8Aymq8c/8AYq+H/wD03RUAfb3/AAYz/wDIK/ac/wCv
jwb/AOg63X77V+BP/BjP/wAgr9pz/r48G/8AoOt1++1ABRRRQAUUUUAFFFFABRRRQAUUUUAFFFFA
BRRRQAUUUUAFFFFABRRRQAUUUUAFFFFABRRRQAUUUUAFFFFABRRRQAUUUUAFFFFABRRRQAUUUUAF
FFFABRRRQAUUUUAFFFFABRRRQAUUUUAFec/tTftZ/s6/sU/CG8+PP7UfxY03wd4VsrmG2k1TUd7e
ZPK22OGKKJWkmkPJ2RqzBVdiAqMR6NX58/8AByh/wT5/aW/4KL/8E94fhT+yjpP9teK9D8aWOsL4
Xk1m2sY9Ut1SWJwJLnbH5sfmiRQ8sa7RJyzbEIB5j/xGJ/8ABITvB8Vf/CKi/wDkqvxf/wCDj3/g
pj+zZ/wVM/bH8H/HP9l9fEI0PQ/hnb6Fff8ACSaWtpN9qTUL+4O1FkfKbLiP5sjnIxxXz7/w6N/4
Kq/9I1/jx/4aXWP/AJHry345fs3/ALQn7Mfie18E/tIfAzxf4B1m9sFvrPSfGfhy50y5ntS7xidI
7hEZoy8cihgMbkYZyDQB+t3/AAZK/wDJ9/xa/wCyR/8AuUs6/par+aX/AIMlf+T7/i1/2SP/ANyl
nX9LVABRRRQAUUUUAFFFFABRRRQAUUUUAFFFFABRRRQAUUUUAFFFFABRRRQAUUUUAFFFFABRRRQA
UUUUAFFFFABRRRQAUUUUAFFFFABRRRQAUUUUAFFFFABRRRQAUUUUAFFFFABRRRQAUUUUAFFFFABR
RRQAUUUUAFFFFABRRRQAUUUUAFFFFABRRRQAUUUUAFFFFABRRRQAUUUUAFFFFABRRRQAUUUUAFFF
FABRRRQAUUUUAFFFFABRRRQAUUUUAFFFFABRRRQAUUUUAFFFFABRRRQAUUUUAFFFFABRRRQAUUUU
AFFFFABRRRQAUUUUAFfyV/8AB2f/AMpqvHP/AGKvh/8A9N0Vf1qV/JX/AMHZ/wDymq8c/wDYq+H/
AP03RUAfb3/BjP8A8gr9pz/r48G/+g63X77V+BP/AAYz/wDIK/ac/wCvjwb/AOg63X77UAFFFFAB
RRRQAUUUUAFFFFABRRRQAUUUUAFFFFABRRRQAUUUUAFFFFABRRRQAUUUUAFFFFABRRRQAUUUUAFF
FFABRRRQAUUUUAFFFFABRRRQAUUUUAFFFFABRRRQAUUUUAFFFFABRRRQAUUUUAFfzH/8Hrv/ACkq
+G//AGQ2y/8ATzq1f04V/Mf/AMHrv/KSr4b/APZDbL/086tQBrf8GSv/ACff8Wv+yR/+5Szr+lqv
5pf+DJX/AJPv+LX/AGSP/wBylnX9LVABRRRQAUUUUAFFFFABRRRQAUUUUAFFFFABRRRQAUUUUAFF
FFABRRRQAUUUUAFFFFABRRRQAUUUUAFFFFABRRRQAUUUUAFFFFABRRRQAUUUUAFFFFABRRRQAUUU
UAFFFFABRRRQAUUUUAFFFFABRRRQAUUUUAFFFFABRRRQAUUUUAFFFFABRRRQAUUUUAFFFFABRRRQ
AUUUUAFFFFABRRRQAUUUUAFFFFABRRRQAUUUUAFFFFABRRRQAUUUUAFFFFABRRRQAUUUUAFFFFAB
RRRQAUUUUAFFFFABRRRQAUUUUAFFFFABRRRQAUUUUAFfyV/8HZ//ACmq8c/9ir4f/wDTdFX9alfy
V/8AB2f/AMpqvHP/AGKvh/8A9N0VAH29/wAGM/8AyCv2nP8Ar48G/wDoOt1++1fgT/wYz/8AIK/a
c/6+PBv/AKDrdfvtQAUUUUAFFFFABRRRQAUUUUAFFFFABRRRQAUUUUAFFFFABRRRQAUUUUAFFFFA
BRRRQAUUUUAFFFFABRRRQAUUUUAFFFFABRRRQAUUUUAFFFFABRRRQAUUUUAFFFFABRRRQAUUUUAF
FFFABRRRQAV/Mf8A8Hrv/KSr4b/9kNsv/Tzq1f04V/Mf/wAHrv8Aykq+G/8A2Q2y/wDTzq1AGt/w
ZK/8n3/Fr/skf/uUs6/par+aX/gyV/5Pv+LX/ZI//cpZ1/S1QAUUUUAFFFFABRRRQAUUUUAFFFFA
BRRRQAUUUUAFFFFABRRRQAUUUUAFFFFABRRRQAUUUUAFFFFABRRRQAUUUUAFFFFABRRRQAUUUUAF
FFFABRRRQAUUUUAFFFFABRRRQAUUUUAFFFFABRRRQAUUUUAFFFFABRRRQAUUUUAFFFFABRRRQAUU
UUAFFFFABRRRQAUUUUAFFFFABRRRQAUUUUAFFFFABRRRQAUUUUAFFFFABRRRQAUUUUAFFFFABRRR
QAUUUUAFFFFABRRRQAUUUUAFFFFABRRRQAUUUUAFFFFABRRRQAUUUUAFFFFABX8lf/B2f/ymq8c/
9ir4f/8ATdFX9alfyV/8HZ//ACmq8c/9ir4f/wDTdFQB9vf8GM//ACCv2nP+vjwb/wCg63X77V+B
P/BjP/yCv2nP+vjwb/6DrdfvtQAUUUUAFFFFABRRRQAUUUUAFFFFABRRRQAUUUUAFFFFABRRRQAU
UUUAFFFFABRRRQAUUUUAFFFFABRRRQAUUUUAFFFFABRRRQAUUUUAFFFFABRRRQAUUUUAFFFFABRR
RQAUUUUAFFFFABRRRQB88/8ABTP/AIKVfAD/AIJVfs0yftN/tD2OvX+nT65b6LoujeG7FZ7zUtQn
SWRIV8x0jjURQTys8jqoSFgu9ykb/wAqP/BbT/grLB/wWE/aX8N/tDQfAZ/h6vh/wLD4d/sh/E41
Xz/Lvbu58/zfs1vtz9q27Npxszu5wP6Tf+C/n/BJ7xj/AMFb/wBjvSvhB8KPG2h+H/GXhPxfDr2h
XniC3la3u4xBNbz2bSR5aDesyyiTZIC9siEKHMifyu/t9f8ABOj9qX/gmh8V9K+C37WfhTT9H1/W
vD0et2Fvpusw3yPZvPNArF4WKg+ZbyDaecAHuKAPYf8AgiL/AMFeYP8Agjr8efF3xsuP2f3+IY8U
eEf7EGmp4pGk/Zv9Khn87zDa3G//AFW3btX72c8YP6Y/8RzGm/8ASMWf/wAPIv8A8p6/HT9gH/gm
z+1d/wAFM/iLrXwr/ZK8I6brGs+H9F/tXU4dS1qCxVLXzkh3BpmAY75FG0c85r6w/wCIS/8A4LU/
9EP8K/8AhwdO/wDjlAH23/xHMab/ANIxZ/8Aw8i//Kej/iOY03/pGLP/AOHkX/5T18Sf8Ql//Ban
/oh/hX/w4Onf/HKP+IS//gtT/wBEP8K/+HB07/45QB9t/wDEcxpv/SMWf/w8i/8Ayno/4jmNN/6R
iz/+HkX/AOU9fEn/ABCX/wDBan/oh/hX/wAODp3/AMco/wCIS/8A4LU/9EP8K/8AhwdO/wDjlAH2
3/xHMab/ANIxZ/8Aw8i//Kej/iOY03/pGLP/AOHkX/5T18Sf8Ql//Ban/oh/hX/w4Onf/HK/O74j
eAvEnwr+IOvfDDxlaxw6x4b1m60vVYYphIsdzbytFKoZeGAdGAI4PWgD97P+I5jTf+kYs/8A4eRf
/lPR/wARzGm/9IxZ/wDw8i//ACnr81P2Of8Ag3v/AOCm/wC3h+z3on7T/wCzl8LdA1Lwh4gluo9M
vL7xhZ2krtb3MltLmKVwy4licDI5AyODXqH/ABCX/wDBan/oh/hX/wAODp3/AMcoA+2/+I5jTf8A
pGLP/wCHkX/5T0f8RzGm/wDSMWf/AMPIv/ynr4k/4hL/APgtT/0Q/wAK/wDhwdO/+OUf8Ql//Ban
/oh/hX/w4Onf/HKAPtv/AIjmNN/6Riz/APh5F/8AlPR/xHMab/0jFn/8PIv/AMp6+JP+IS//AILU
/wDRD/Cv/hwdO/8AjlH/ABCX/wDBan/oh/hX/wAODp3/AMcoA+2/+I5jTf8ApGLP/wCHkX/5T0f8
RzGm/wDSMWf/AMPIv/ynr8vf26/+CE//AAUX/wCCcfwUh/aB/ao+G2h6T4Zm1yDSI7rTvFVpeyG6
mSV0Xy4nLYKwv82MDHvXzN8C/gx49/aM+M/hX4BfCzT4bvxL4z8QWmi6Da3FysMct3cyrFErSOQq
AuwBYnA70Afu3/xHMab/ANIxZ/8Aw8i//Kej/iOY03/pGLP/AOHkX/5T18Rj/g0w/wCC1B6fBDwr
/wCHB07/AOOUv/EJf/wWp/6If4V/8ODp3/xygD7b/wCI5jTf+kYs/wD4eRf/AJT0f8RzGm/9IxZ/
/DyL/wDKeviT/iEv/wCC1P8A0Q/wr/4cHTv/AI5R/wAQl/8AwWp/6If4V/8ADg6d/wDHKAPtv/iO
Y03/AKRiz/8Ah5F/+U9H/Ecxpv8A0jFn/wDDyL/8p6+JP+IS/wD4LU/9EP8ACv8A4cHTv/jlH/EJ
f/wWpH/NEPCv/hwdO/8AjlAH23/xHMab/wBIxZ//AA8i/wDyno/4jmNN/wCkYs//AIeRf/lPX4h/
td/sn/Gj9h39ojxF+y3+0LolrpvjDws1qNYs7HUI7qKP7RaQ3cW2WMlWzFPGTg8EkHkGvYf+Cfv/
AARi/b0/4KceBte+Iv7I/wAP9H1jS/DerJpurTal4ltbFo7hohKFCzMCw2kcjigD9W/+I5jTf+kY
s/8A4eRf/lPR/wARzGm/9IxZ/wDw8i//ACnr4k/4hL/+C1P/AEQ/wr/4cHTv/jlH/EJf/wAFqf8A
oh/hX/w4Onf/ABygD7b/AOI5jTf+kYs//h5F/wDlPR/xHMab/wBIxZ//AA8i/wDynr4k/wCIS/8A
4LU/9EP8K/8AhwdO/wDjlH/EJf8A8Fqf+iH+Ff8Aw4Onf/HKAPtv/iOY03/pGLP/AOHkX/5T0f8A
Ecxpv/SMWf8A8PIv/wAp6+JP+IS//gtT/wBEP8K/+HB07/45WP8AEH/g1o/4LD/DDwFrnxK8XfBj
wxDpPh7R7nU9Umj8eafIyW8ETSyMFEmWIRDwOT0oA+8/+I5jTf8ApGLP/wCHkX/5T0f8RzGm/wDS
MWf/AMPIv/ynr+fqv0F+DP8AwbEf8Fdfj38H/Cnx0+G3wd8NXXh3xp4bsdd0G5uPHNhDJLZXdulx
A7I0gZGMcikqRkE4NAH6Af8AEcxpv/SMWf8A8PIv/wAp6P8AiOY03/pGLP8A+HkX/wCU9fEn/EJf
/wAFqf8Aoh/hX/w4Onf/AByj/iEv/wCC1P8A0Q/wr/4cHTv/AI5QB9t/8RzGm/8ASMWf/wAPIv8A
8p6P+I5jTf8ApGLP/wCHkX/5T18Sf8Ql/wDwWp/6If4V/wDDg6d/8co/4hL/APgtT/0Q/wAK/wDh
wdO/+OUAfbf/ABHMab/0jFn/APDyL/8AKej/AIjmNN/6Riz/APh5F/8AlPXxJ/xCX/8ABan/AKIf
4V/8ODp3/wAcr5p/4KG/8EmP21P+CXP/AAiA/bA8D6Vo3/Cc/wBof8I7/ZfiC3v/ADvsX2bz93ks
2zH2uHGcZ3HHQ0Afrj/xHMab/wBIxZ//AA8i/wDyno/4jmNN/wCkYs//AIeRf/lPX4q/sT/sR/tB
f8FBvjva/s3/ALMvh2y1TxVeafc30FpqGqRWcZhgTfIfMlIUEDtnJr7P/wCIS/8A4LU/9EQ8K/8A
hwdO/wDjlAH23/xHMab/ANIxZ/8Aw8i//Kej/iOY03/pGLP/AOHkX/5T18Sf8Ql//Ban/oh/hX/w
4Onf/HKP+IS//gtT/wBEP8K/+HB07/45QB9t/wDEcxpv/SMWf/w8i/8Ayno/4jmNN/6Riz/+HkX/
AOU9fEn/ABCX/wDBan/oh/hX/wAODp3/AMco/wCIS/8A4LU/9EP8K/8AhwdO/wDjlAH23/xHMab/
ANIxZ/8Aw8i//Kej/iOY03/pGLP/AOHkX/5T18Sf8Ql//Ban/oh/hX/w4Onf/HK/O34ieBPEfwt+
IGu/DHxjbRw6v4c1i60vVIYphIsdzbytFIoZeGAdGGRwetAH72/8RzGm/wDSMWf/AMPIv/yno/4j
mNN/6Riz/wDh5F/+U9fmp+x1/wAG93/BTj9u79nvQ/2oP2c/hboGpeEPEUl0ml3l94ws7SWRre5l
tpcxSuGXEsLgZHIGRwa9Q/4hL/8AgtT/ANEP8K/+HB07/wCOUAfbf/Ecxpv/AEjFn/8ADyL/APKe
j/iOY03/AKRiz/8Ah5F/+U9fEn/EJf8A8Fqf+iH+Ff8Aw4Onf/HKP+IS/wD4LU/9EP8ACv8A4cHT
v/jlAH23/wARzGm/9IxZ/wDw8i//ACno/wCI5jTf+kYs/wD4eRf/AJT18Sf8Ql//AAWp/wCiH+Ff
/Dg6d/8AHKP+IS//AILU/wDRD/Cv/hwdO/8AjlAH23/xHMab/wBIxZ//AA8i/wDyno/4jmNN/wCk
Ys//AIeRf/lPX5uftcf8G7n/AAVD/Yg/Z58RftRftCfCrw/p3g/wqts2sXlj4xsrqWMT3UNrHtij
cs2ZZ4xwOASTwDXxT4e0PUfFGv2PhrSIle71G8itbVGYKGkkcKoJPTkjmgD9+f8AiOY03/pGLP8A
+HkX/wCU9H/Ecxpv/SMWf/w8i/8Aynr4jH/Bph/wWoPT4IeFf/Dgad/8cpf+IS//AILU/wDRD/Cv
/hwdO/8AjlAH23/xHMab/wBIxZ//AA8i/wDyno/4jmNN/wCkYs//AIeRf/lPXxJ/xCX/APBan/oh
/hX/AMODp3/xyj/iEv8A+C1P/RD/AAr/AOHB07/45QB9t/8AEcxpv/SMWf8A8PIv/wAp6P8AiOY0
3/pGLP8A+HkX/wCU9fEn/EJf/wAFqf8Aoh/hX/w4Onf/AByg/wDBpf8A8FqRyfgh4V/8ODp3/wAc
oA+2/wDiOY03/pGLP/4eRf8A5T0f8RzGm/8ASMWf/wAPIv8A8p6/GL9u39gT9pT/AIJwfGm3/Z//
AGqfDFhpPia50GDWIbXTtWhvYzazSSxo3mQsVyWhk+XORj3rpP8Agnv/AMErf2x/+CoGseKNC/ZC
8F6XrFx4PtbW41xdT163sRElw0qxFTMw35ML5x0xz1oA/Xn/AIjmNN/6Riz/APh5F/8AlPR/xHMa
b/0jFn/8PIv/AMp6+JP+IS//AILU/wDRD/Cv/hwdO/8AjlH/ABCX/wDBan/oh/hX/wAODp3/AMco
A+2/+I5jTf8ApGLP/wCHkX/5T0f8RzGm/wDSMWf/AMPIv/ynr4k/4hL/APgtT/0Q/wAK/wDhwdO/
+OUf8Ql//Ban/oh/hX/w4Onf/HKAPtv/AIjmNN/6Riz/APh5F/8AlPR/xHMab/0jFn/8PIv/AMp6
+JP+IS//AILU/wDRD/Cv/hwdO/8AjlY/xC/4Naf+Cw/wv8Aa58TPF/wY8MQ6T4d0e61PVJovHlhI
yW9vE0sjBRJliEQnA5PSgD7z/wCI5jTf+kYs/wD4eRf/AJT0f8RzGm/9IxZ//DyL/wDKev5+q/QX
4Nf8Gw//AAV1+PXwh8K/HL4b/B3wzdeHfGfhux13QbmfxzYQvLZXdulxA7I0gZGMcikqRkE4NAH6
Af8AEcxpv/SMWf8A8PIv/wAp6P8AiOY03/pGLP8A+HkX/wCU9fEn/EJf/wAFqf8Aoh/hX/w4Onf/
AByj/iEv/wCC1P8A0Q/wr/4cHTv/AI5QB9t/8RzGm/8ASMWf/wAPIv8A8p6P+I5jTf8ApGLP/wCH
kX/5T18Sf8Ql/wDwWp/6If4V/wDDg6d/8co/4hL/APgtT/0Q/wAK/wDhwdO/+OUAfbf/ABHMab/0
jFn/APDyL/8AKej/AIjmNN/6Riz/APh5F/8AlPXxJ/xCX/8ABan/AKIf4V/8ODp3/wAcrwz9vv8A
4Iif8FBv+CaHwm0v42ftZ/DrRdH8P6x4ij0OxuNN8UWt87XkkE86oUhcsB5dvKdx4yAO4oA/U7/i
OY03/pGLP/4eRf8A5T0f8RzGm/8ASMWf/wAPIv8A8p6/Db9mP9m74rfte/Hnwz+zZ8D9Jt77xZ4t
vjZ6LZ3d6lvHLKI2kIaSQhUG1G5Jr7u/4hL/APgtT/0RDwr/AOHB07/45QB9t/8AEcxpv/SMWf8A
8PIv/wAp6P8AiOY03/pGLP8A+HkX/wCU9fEn/EJf/wAFqf8Aoh/hX/w4Onf/AByj/iEv/wCC1P8A
0Q/wr/4cHTv/AI5QB9t/8RzGm/8ASMWf/wAPIv8A8p6P+I5jTf8ApGLP/wCHkX/5T18Sf8Ql/wDw
Wp/6If4V/wDDg6d/8co/4hL/APgtT/0Q/wAK/wDhwdO/+OUAfbf/ABHMab/0jFn/APDyL/8AKej/
AIjmNN/6Riz/APh5F/8AlPXxJ/xCX/8ABan/AKIf4V/8ODp3/wAcr4N/aS/Z5+J/7J3x18Tfs4/G
jSrex8VeENTaw1y0tbxLiOKdQCQsiEq4ww5BxQB+5v8AxHMab/0jFn/8PIv/AMp6P+I5jTf+kYs/
/h5F/wDlPX5afsD/APBD7/goT/wUs+D2pfHX9k74daLq/h3SfEs2g3tzqXii1sZFvYre3uHQJM4Y
r5d1CdwGCSR1Br3D/iEv/wCC1P8A0Q/wr/4cHTv/AI5QB9t/8RzGm/8ASMWf/wAPIv8A8p6P+I5j
Tf8ApGLP/wCHkX/5T18Sf8Ql/wDwWp/6If4V/wDDg6d/8co/4hL/APgtT/0Q/wAK/wDhwdO/+OUA
fbf/ABHMab/0jFn/APDyL/8AKej/AIjmNN/6Riz/APh5F/8AlPXxJ/xCX/8ABan/AKIf4V/8ODp3
/wAco/4hL/8AgtT/ANEP8K/+HB07/wCOUAfbf/Ecxpv/AEjFn/8ADyL/APKej/iOY03/AKRiz/8A
h5F/+U9fm1+1z/wbwf8ABUH9h/8AZ48RftR/tCfCvw/pvg/wstq2sXll4xsrqWMXF1DaxbYo3LNm
WeMHA4BJPANfFfh3QdS8U+ILHwxo8SyXmpXkVraozBQ0kjhFBJ6ckc0Afvz/AMRzGm/9IxZ//DyL
/wDKej/iOY03/pGLP/4eRf8A5T18R/8AEJf/AMFqf+iH+Ff/AA4Gnf8Axyl/4hL/APgtT/0Q/wAK
/wDhwdO/+OUAfbf/ABHMab/0jFn/APDyL/8AKej/AIjmNN/6Riz/APh5F/8AlPXxJ/xCX/8ABan/
AKIf4V/8ODp3/wAco/4hL/8AgtT/ANEP8K/+HB07/wCOUAfbf/Ecxpv/AEjFn/8ADyL/APKej/iO
Y03/AKRiz/8Ah5F/+U9fEn/EJf8A8Fqf+iH+Ff8Aw4Onf/HKP+IS/wD4LU/9EQ8K/wDhwdO/+OUA
fbf/ABHMab/0jFn/APDyL/8AKej/AIjmNN/6Riz/APh5F/8AlPX5Af8ABQX/AIJc/tgf8Ew/Enhv
wn+114N0vR73xZY3F3osema9b3wkihdUkLGFiEIZ14PWsX9gv/gnx+03/wAFKPjJffAX9lHwtp+r
+JNO8Oza5dWupaxDZRrZxTQQu4kmYKSHuIhtzkgk9jQB+zP/ABHMab/0jFn/APDyL/8AKej/AIjm
NN/6Riz/APh5F/8AlPXxJ/xCX/8ABan/AKIf4V/8ODp3/wAco/4hL/8AgtT/ANEP8K/+HB07/wCO
UAfbf/Ecxpv/AEjFn/8ADyL/APKej/iOY03/AKRiz/8Ah5F/+U9fEn/EJf8A8Fqf+iH+Ff8Aw4On
f/HKP+IS/wD4LU/9EP8ACv8A4cHTv/jlAH23/wARzGm/9IxZ/wDw8i//ACno/wCI5jTf+kYs/wD4
eRf/AJT18Sf8Ql//AAWp/wCiH+Ff/Dg6d/8AHKP+IS//AILU/wDRD/Cv/hwdO/8AjlAH23/xHMab
/wBIxZ//AA8i/wDyno/4jmNN/wCkYs//AIeRf/lPX4A6pp11o+p3GkXyBZrWd4ZlVsgMrEEZ78iv
t/8AZR/4N0v+CpP7aX7P3hv9pz4B/Cnw9qHhHxVbzTaNeXnjKytZZFiuJLdy0Ujhl/eROORyBnvQ
B+j/APxHMab/ANIxZ/8Aw8i//Kej/iOY03/pGLP/AOHkX/5T18Sf8Ql//Ban/oh/hX/w4Onf/HKP
+IS//gtT/wBEP8K/+HB07/45QB9t/wDEcxpv/SMWf/w8i/8Ayno/4jmNN/6Riz/+HkX/AOU9fEn/
ABCX/wDBan/oh/hX/wAODp3/AMco/wCIS/8A4LU/9EP8K/8AhwdO/wDjlAH23/xHMab/ANIxZ/8A
w8i//Kej/iOY03/pGLP/AOHkX/5T18Sf8Ql//Ban/oh/hX/w4Onf/HK8M/b7/wCCIv8AwUF/4Jn/
AAm0v42ftZ/DrRdH8P6z4ij0SxuNN8UWt873jwTzqhSFywHl28p3HjIA7igD9Tv+I5jTf+kYs/8A
4eRf/lPR/wARzGm/9IxZ/wDw8i//ACnr8Nv2Yf2bfiv+1/8AHrw1+zX8DtIt7/xZ4tvmtNFs7u9S
3jllEbyENJIQqDajck193f8AEJf/AMFqT/zRDwr/AOHB07/45QB9t/8AEcxpv/SMWf8A8PIv/wAp
6P8AiOY03/pGLP8A+HkX/wCU9fEn/EJf/wAFqf8Aoh/hX/w4Onf/AByj/iEv/wCC1P8A0Q/wr/4c
HTv/AI5QB9t/8RzGm/8ASMWf/wAPIv8A8p6P+I5jTf8ApGLP/wCHkX/5T18Sf8Ql/wDwWp/6If4V
/wDDg6d/8co/4hL/APgtT/0Q/wAK/wDhwdO/+OUAfbf/ABHMab/0jFn/APDyL/8AKevyQ/4K2f8A
BQyL/gqJ+2xrv7YEPwkbwQutaVp9n/wj7a7/AGkYfstskO/z/Ih3btu7GwYzjJ619Kf8Ql//AAWp
/wCiH+Ff/Dg6d/8AHK+K/wBtL9i74+fsA/HzUP2aP2lvD1npfizS7O1uryzsNTivI1juIlljIkiJ
U5RgcA8UAfth/wAGM/8AyCv2nP8Ar48G/wDoOt1++1fgT/wYz/8AIK/ac/6+PBv/AKDrdfvtQAUU
UUAFFFFABRRRQAUUUUAFFFFABRRRQAUUUUAFFFFABRRRQAUUUUAFFFFABRRRQAUUUUAFFFFABRRR
QAUUUUAFFFFABRRRQAUUUUAFFFFABRRRQAUUUUAFFFFABRRRQAUUUUAFFFFABRRRQAV+Yf8AwcHf
8EAtW/4K4av4L+NvwQ+I2j+FfiB4R0m60nUG15LiS31rTSzT20GUYrBJDcNPhhH84u33sRFGtfp5
RQB+Z/8Awb7/APBBHVv+CREnjj4pfGL4k6P4r8eeMbW1060m0KO5jt9L0xMTSw/vGCyyST7CWMfy
i3Ta2JHWv0woooAKKKKACiiigAr+Fn9u7/k+H4y/9lW8Rf8ApzuK/umr8h/26f8Ag0W/Zg/a8/ar
1z9pPwb+0FrvgODxhrz6j4k8N6XoFrJbxM8EnmPa42BHe58qRtwI2tL1ZgQAe0f8GrH/ACg6+EZx
/wAxDxJ/6fr+v0QrzX9kD9lb4WfsTfs2eD/2XPgxp32fw74O0hLKzZoY0kuXyWluJfLVVaWWRnkd
sZZ3YnJJNelUAFFFFABQaKKAPmP/AIK7/wDBOTw7/wAFS/2HfEn7KmqeIItF1ia4t9V8H6/cLK8W
m6rbk+VJJHG6+ZG8bzQsDuCrOXCs6JX5l/8ABJ7/AINL/ij+yJ+3H4T/AGpv2qPjl4V8QaL8PdZk
1TQfD/h2G8WXUdQhUGxuHkJj8qOOYifZltzW6I6skj4/dCigBF65paKKACiiigAozjrRQc44oA/j
9/4Ogf8AlOl8dP8Arr4c/wDUb0uv1O/4MjP+TPPjR/2Uq1/9N8dfQn/BXP8A4NpP2ev+Cpn7Qdv+
1BH8XtT+H/iybT7Gw8RNpOjW80GrwwSqvny8K5uRa7oVkYtxHAp+SMLX09/wS1/4Jk/BL/glR+zN
H+zn8GtRutXa41SbUtd8TanZwxXmqXLnAaTylHyogVFUltoBwecUAfSVFFFABRRRQAVleOfBfhr4
keDNY+HvjPTPtmj69pdxp2rWfnPH59tPG0Use5CrLuRmG5SGGcgg81q0UAfzl61/wZN/tEz/ABvl
stG/a48HwfD+bU5ZIdRbSrptQt7L7SoSLyCSrT+QWb/WbNyYLc7q/oU+E/wv8C/BD4WeGvgt8LtD
/svwz4Q8P2eieHdN+1SzfZLG1gSCCHzJWaSTbHGi7nZmbGWJJJPQUUAFFFFABRRRQAV+AP8AwfOH
/k10f9jt/wC4Cv3+r5R/4K3/APBI/wCAf/BXj4HaL8JfjDrd54d1Lwzrn9peG/F2j2EEt9Y7k8u4
twZVJ8iZdheMMoZ4IHOTEtAH89P/AAaL/wDKZnw5/wBiLr3/AKTCv6xK/Ov/AII2/wDBu18BP+CS
3xE1T46Q/FHUPHvjjVdATTIdR1TSIIIdJVm3XBtQAzqZMKu7cCEDKchjX6KUAFFFFABRRRQAV+BP
/BQf/gz4+Mnx2/bI8VfG39mL4++D9E8H+OPFVxqc2ka9DetcaMZ4pZ5m3ZkM6m6AUAMCBPnAVCK/
faigDxH/AIJz/sW+Dv8Agnn+xf4C/ZB8E3/2238IaSY73UsSD7ffTSvPd3IWR3KCS4llk2A7V3YU
KAFHt1FFABRRRQAUUUUAfBP/AAc8f8oMvjr/ANe3h/8A9SLTK/kh+B//ACWrwf8A9jRp/wD6Ux1/
cz+01+zn8Lv2tvgB4v8A2afjT4fj1Lwv410GfS9Wt2hjZ41kX5J4vMVlSeJwk0UmCY5Y43XDKDX5
Xfslf8Gd37K/7Of7Tnhz47+Ov2jPEHjnSPCevW2qab4T1Tw/aLb6g8K7ljvM7w8fnhWKBcOi7D1J
oA/YyimqDnmnUAFFFFABQeRyKKKAPyj/AODg/wD4N5fGX/BVX4g6D+0t+zr8QtD0Dx1oPhWfStT0
/wAQG48rXIoi81nEkisyQMJJJU3bAMS5YttAHqn/AAQL/wCCIL/8Eefh/wCOJ/H3xH0vxd448cah
bi+1fRYbmG2g0+2VvIt1SVsMd8srltit8+MkAY/QiigAooooAKKKKACvLf25D/xhT8YP+yW+IP8A
02z16lVXXNE0bxNot54b8R6Ra6hp+oWsltqFhfW6zQ3MLqVeKRGBV0ZSVKkEEEg8UAfwG1/cB/wS
n/5Rd/s2/wDZA/B3/pktK/NHWP8Agyq/ZF1L43SeMYP2pfGlv4LuNTlu5PCsOm2onjja5DraJcAY
EYh3x79m7O1gOCK/Zrwp4W8M+BfC+m+CPBPhux0fRdHsYbHSNI0uzS3tbG1iQRxQQxRgJHGiKqqi
gKqqAAAKANCiiigAooooAK+TP+C0P/BMLRf+Csn7FV7+zY/ie10HxBY63a654P1+9SZ4bDUIQ8eZ
I4nXejwTTwncHCiXcFLKpH1nRQB+J/8AwRg/4NYviZ+wh+2bov7Xf7UPxl8L+If+EPOoN4Y0Hw7H
dq/2zfJBb3kkhKKFMBMvlkPgyBWGVJH7YCiigAooooAKKKKACv4wf+C+v/KZH9oT/soM/wD6Kir+
z6vy1/4Kl/8ABrh+zf8A8FHf2nr79q3RvjXq/wAP9d14WS+JtP0nRLaW1vmjcLNdYwrCd4BjcS2Z
FDMSCRQBxf8AwZU/8osvHxx/zcBqv/pj0Ov1+rwb/gm5/wAE+/g1/wAEyP2UdD/ZS+CTTXVjptxP
e6trt5awx3ms387Zlu7gxKAz7RHGuclYoYo8lY1x7zQAUUUUAFFFFAHkf7d/7IPw/wD29v2P/H37
IPxLmkt9L8caC9ot9H5m6wvEdZrO8CxyRmQwXUUE/llgknlbHBRmB/E39jf/AIM1PjV8Nv2rPCvx
B/aZ/aG8Ga14B8L+JbTUNS0vQ4L1brW4YgJvIU5jMAaULEzbwwXc65OAf6DqKAGjcCM06iigAooo
oAKKKKAP50f+D4H/AJL78A8f9CfrX/pVb15L/wAGXX/KVnxh/wBkK1b/ANO2j1+4H/BXz/gi9+z9
/wAFf/Avhfw/8VfFeo+FNc8I6hJNpPinQ9Pt5roW8q4ltX81cmJiEbG4AMucE1xv/BF3/ggf8Df+
CP8AP4g8faP8Q7zxx468VaPaWGpeINR0mCBbCFMPNb2mAZEikmAdgX+YRQ7gTGDQB99UUUUAFFFF
ABQwyOlFFAH89P7WP/BmJ8avGv7T/ifxf+zL+0X4M0f4e+IfEF7f6LpeuW9611oVtKfNS0Y5ka4C
MzRLIXLMiK74ZiB+4P7D/wCyd4D/AGF/2S/AX7JPw2uJLjSvA3h+KwF9NvDX1wSZLm7KvI5jM1w8
0xjDFU8zYmFVQPVaKACiiigAooooAK/HX/g9c/5Rn/Dj/sulj/6ZtXr9iq8A/wCCl3/BO34Mf8FQ
P2VNW/Za+NVxPY2t1eQX+j69Y2sMt3pF9CxKXEHmqQrFWeNsbS0csiZwxyAfypf8G8H/ACmk/Z//
AOxvm/8ASG5r+yyvy9/4JT/8Gv8A+zn/AME1f2k7f9qrVPjRq3xA8SaRHfQ+G7XVdEtobXT/ADZX
WK5AwzfaFtiqlgVw7OVwCBX6hAYGKACiiigAooooAK/IP/gvh/wbX+O/+Cm37R1n+1x+zP8AFPw9
4d8RTeGo9P8AFej+Iluiupz25C208Uis6xnyT5bLtRR5KN8zO5H6+UUAfCP/AAQZ/wCCM9h/wR2+
AXirwp4o8d6f4q8eeO9fjvPE3iDSoriG1FnbI0dlZxxyuQRH5tzKZAiOzXTK25YoyPu6iigAoooo
AKKKKACiiigAooooAKKKKACiiigAooooAKKKKACiiigAooooAKKKKACiiigAooooAKKKKACiiigA
ooooAKKKKACiiigAooooAKKKKACiiigAooooAKKKKACiiigAooooAKKKKACiiigAooooAKKKKACg
sB1or5B/4LVf8FV9N/4JFfslW37QrfCOfxpqut+JItB8P6SNSW0t1u5IJphLcS7WYRKkDnailnba
uUDF1zqVI0Y80u6Xzbsl820jSnTlWlyx838krv7kjov+Cn3/AAVn/ZZ/4JMfC3Rfil+0vbeJNSXx
Fq39n6PofhCztrjULlwhd5BHcXECCNBjcxcYLKACSBXa/wDBP/8Abm+Ev/BR39lnw/8Atc/BDw74
i0vw34juLyKxsfFVpBBfI1tcyWz70t55owC8TEYkOVIzg5A/kS/4KM/GX/got+3Qmn/8FD/20dO1
ZfDvijVpNI8FzzW72umRKkfnG306B2J8hVIJkG7cWBZ2Y5r+kH/g1V/5QifCv/sKeIf/AE83ldWH
oylh60qukouOna9tH3drP59tTHEVIRqUlSd02033sparyurfL5H1f+3x+3J8Hv8AgnP+yz4i/a4+
Ouma5feG/DUlnHdWPhu1hmvrh7m6ito1hSeaGNjvlDHdIuFViMkAH85f+I1b/gll/wBED/aA/wDC
V0P/AOXFN/4PNvi+fB3/AATa8J/CW3uvLm8ZfEq2aaMNzJb2dvNKw+gkaE/UCvjT/gmD/wAG9P8A
wSr/AGlf2GfAf7RH7an7ZninwL4y8ZWc1+uh2fxB0HS4Raee8cLpDe2UsvzBOW3kE5xjpXJh/aVn
Vb2hJRXzin992/uNq3s6UaSW8k39za/T72fp1/wT3/4OYf2Ev+Ck/wC03pX7KPwM+E3xb0nxFrFj
dXVteeLNB0uCyVLeIyuGe31GeQEqpxhCCepHWvuv4u/GT4V/AP4e6l8WPjR4+0vwx4b0eDztT1rW
rxYLe3T1ZmIHJ4A6k8Cvgv8A4J0/8G1v7Bf/AATp/aQ0X9r79nz4zfFTXta0/TbmHT4fEviDS7rT
5obmExs+LbT4Xb5WypEgHQ8jivzY/wCDzb9tzxz4h/aW8H/sI+G9euLfw34b8Nw6/wCILOCQqt7f
3TuIRIAfm8uKMMAR1mz6VeMqRpwpQpfHLR32T95/+krbq9NNycPTlUnOU/gik9N+i/Ftem59w/EL
/g8m/wCCSPgvxzdeE/Dfhf4w+LtPt5EWHxR4e8G2cdjchlBLIl9fW1yApJU74FOVOAwwT+iH7JX7
Z37M37dHwltvjh+yr8V7Dxd4buZGiN3ZpJFJbyjrFNDKqywyD+66qcEHGCDX5T/sm/8ABo1+xB4h
/wCCeelJ8fLfxFdfGjxT4PXUZvFdn4gmhi0HULiESxQQ2qkQyRxEoj+ars5EhDICoTQ/4NoP+CQf
/BUT/gmP8bvHeu/tNf8ACNaL8PPEuhrbzeG4PEiX1zdahHIrW97EtuHjQKnnRvvdWIkXAbbkdSpx
p1qmHqaOKb5ujav7vm9LaLdrdXtzupKpRhXp6qTSt1s7Wl6dfvTSdj9mAc0Uifdpa5zYKKKKACii
igArh/2j/wBob4Yfsp/ArxV+0X8ZdZbT/DPg/RZtS1a4RVMhjjXOyNSQHkc4RFyNzMo7079pH46e
G/2ZP2fvG37RXjHSr6+0nwL4Wvtd1Kz0xUNxPBawPM6Rh2VS5VCBuYDPUiv5Y/8AgpP/AMFUf+Ck
X/BdnRfFWt+DPhHfeF/gf8NdMk1zWPDei3kk1lZRwqp8/Ub1ljW6n3MPLQIgG4BUzlzz1akvehT3
Su29orX3n6Wf3a2Wp0UqcbRqVPhbsl1k9PdXnqtfPq9D+gr/AIJV/wDBb/8AZR/4K+av400X9mv4
ffELQ5fAttYz6s3jjSbG2WZbppljEP2W9uNxBgfduC4yuM84+wtRv7XSrCfU76URwW8LSzSHoqKM
k/gBX89//Bjn/wAj7+0X/wBgfw1/6N1Gv2l/4KYfFofAv/gn38ZPisLnyZNI+HeqPbzbsbZnt3jj
P13utdWaWweF9pDfk5vnZ/5HLgebFYt0pbc6j8mo/wCbPz41P/g9I/4JaaXqVxpr/Av49zNbzvEZ
YfC+iFH2sRuXOsA4OOMgcVJoX/B59/wS78Q63Z6BZfAf4+LNfXUdvC0vhfRAoZ2CgnGsE4yfQ1+S
v/BBj/gkz+x1/wAFJofiR45/bi+PmufD/wAM+E5LG20vUtI8Tabpa3F7cGRjG8l/bzI3yRkhVCn6
1+pvwo/4NCP+CQXi/wCw/Eb4TftbfGDxJZ2eoK8N/o/jrw/eWrTRMG2F4dKIODjIBB57VrTpxp1Y
e220bt2f/AE6kanNyaatI/Xnxf4/8GfD/wAF33xE8eeJbPRdD02ya71LVNTuFhhtYVXczu7HCgDu
TX5g/GP/AIPEv+CSPwr8f3ngjwxpHxX8e2tntH/CSeDfCdmNPnbHzLGb+9tZm2ngt5QQ9VZhgnL/
AODxbxv8UPA3/BKvQ/DfgCa8h0fXvibp2neLri2YjdZraXcscUmB9x54oc9AWRR3wfI/+DZr/gkB
/wAE1v2k/wDgmRbfH/47/Afw58RvF/i3X9StNcuPEEf2htFW2nkhitoF3f6OxiKzFgA7GZSSQqY5
aPtMRKtKOkabSt1baT+S95fdvqka1LYejR59ZVPuVr3/APSX969V+mf/AAT3/wCCtX7DP/BTrwpJ
rv7KnxZ+3apY2cM+ueEtZs2stW0ouisUlhfh9pbYZYWlhLAhZGxmvpOv5Sf+Ce3hC2/Yz/4Of7X4
Cfsk+Jbq+8K6X8YNV8OQrDcmTzNH/fCW3kfJ8wQhdpY/eaDdwTX9W1bRlTr4Oliad0pq9n02f3Wa
+d1rYzkqlHFVMPU1cHuuurX33T+VtFsFFFFQUFFFFABQTgZopH+70oAR5kjBZ+AvJNfAfwm/4OQf
2Avjh/wULi/4JvfC/wAM/ETVvFlx4ovNBtfFdvpGnnQJ7m1jleV0n+3ee0WYXUOIPmIBAKkNX51f
8Fmf+C/P7bP7Uv7RfjD/AIJOf8E5PgrreiXVp4lvPC+ua/pszXOua88TiGVLdYgFsLfeJVLlpHeM
qxaH5kr4I/4ICeDPEfw3/wCC8/wg+HfjG1EGr6D461XTtUhWUSCO5gsr2KVdwJDYdWGQcGjL/wDa
8VTvpCSdu8tnddkrr79baXeO/wBlwtT/AJ+R37R0lo/N2/B762/sJL4OMV8w/wDBQ7/gsN+wX/wT
C0RLj9qP4t+Tr11amfSfBPh+1N9rGoLhiNkCkLErFSolneKLdgFwSM++/Frx7p/wq+F/iL4natj7
L4e0O61G43HjZDE0h/Ra/kl/YE/Z+8bf8HBf/BYW8i/aD8d6ouneILq+8S+MLy3m/wBIt9JgcbbS
AsGEf34oVOCFDZwcVnH2mIxSoU9NLtvotf8AJu+tktmXL2dHDutU72S7v+ml01a1R+5X7J//AAdj
f8EoP2qPixafCG4v/Hvw3vNSZYtL1T4laDaW1hdXDMFWDz7O8uRCxzkNMI4+Mb9xCn9LobmG4hW4
gcPG6hkZWBDA9CD6V+DH/BX3/g0m8KXPhfwj4k/4JEfCqe21mG6ktfFnh3XPG5a3ntypZLtZb+Us
sgYbCittIIIUEEn9D/hd4n/af/4Jc/8ABD+88VftgeKdF8SfEP4QfCzUJTeaXdS3ENy1vFJ/Z8Es
jxqzuo+zwyMAQSpYFgcm6lajDBVKzTTp7r+ZWbuv669GmRClWliqdKNmp9f5XdKz/r709K//AAUV
/wCDh3/gm3/wTS8Y/wDCrPi7401/xZ40hmjXUPB3w90uK+vNPjZWPmXDzzQW8WMAGMzeb86kRlcs
K/8AwTz/AODi/wD4Jof8FIfHcXwj+FnjbxB4Q8aXcki6X4R+ImkxWN1qKoE+a3lgmntpGO/iITec
Qjt5e1S1fhP/AMG9P/BM7wP/AMFnP22fH/xF/bV17Wte8O+G7H+2vE9vDqEkE+valezOsaS3CEPH
GNssjeWVYlUAIXILv+Din/gmB8Ov+COP7Yvw78e/sa6jq+h+GfFmnvq3h21uNQluJtG1KxmjEqRz
yEyOn7yCQb2LAswJIApw/wBndJYr/l526aN/lF2vv5XVlL/aPafV/wDl3367f/JK9tvOzP6wlYMM
iivGf+CeH7RMv7Wf7D3wt/aNumzceLvBVjf32Af+PhogJf8AyIGr2atK1OVGtKnLdNr7jOjUValG
ouqT+8KKKKzNAooooAKCcdqRmx2r8ZP+Dgr/AIOGf2gv2RPjVff8E5v2Jvg9KvxB1HT7P7R47umN
1LB9rjfbBp1lGuXuDuiImkYhTuUQsSsi51KnK1FK8nsl1f8AX9XNKdPnTk3ZLVvsv6/qx9Oftb/8
HI/7AP7Hn7acf7CfjPwt8RfEfi/7fp9jeah4Q0fT7jTbO6u2UJBJLPfQyb0DoX2xsF3YBLAqPv63
mW4gS4QHbIoZc+4r+IPTfhn8e/hN/wAFEfCPhL9p3T9StfHT/EDQ77xBFrVwZbvzbm4gnDTMST5h
WQFgTkE4PIr+3bTfl023GP8Aliv8hXTCn/sEKkneTlJNrbRRen3s551P9slCKtGyavvu1+h5F+2h
/wAFBP2QP+Ce/wAPI/id+138atP8I6Zcy+VYxzQy3N3eyZA2wW1ujzTEZBOxCFGSxABI+CfhX/we
N/8ABJX4jfETT/A3iHw38XPBdnfTNHJ4q8VeE7E6daYVipl+xX9xcBWYBAVhYAuC21QzL+Pn/BQb
xx8Xf+C33/Bei8/Z50XxpJb6TffEqTwV4NMxMlvpOl2kzxTXaxg4YlYZrg4ILEhcgYx+lX/BRv8A
4NEP2Xj+xytv/wAE4PB2uL8X9BmtDbzeIPGJaPxLEXSO4W5+0MsEDhC0ytCsS7k27SGAHJh6k5YO
GLkrxm7JLeztq/RSTfbZJ2d+mrGEcVLCxdpRWreyeqt21aaW+120mfs94I8deDviV4R07x98P/E1
lrWi6vapdaZqmm3CzQXMLDKyI6khlI7ivlj/AIKJ/wDBcr/gnb/wTHnfwz+0N8V7nUPF/wBlW4t/
AXg+xF/q0sZYAFlLpDb55INxLEGCttLEYrzz/gg9+xv/AMFAP+CfX/BOTUPgL+1VNoOpeI9Mv729
8BaDp2tfaWsLd4QyWM8+0RD/AEgOylHdVWXBIxgfj7+xf/wb8/t4/ty/8FOdS8Xf8FQ/gZ4+8N+D
dV1q/wBb8YeI7iZUOqyiTclpHcAvhZDhdy8iMfIVOCOipTcsd7ClJctubmfa17drrW9r7aJ3RhTm
o4N1qid72svmr97PS3rq1Y/UD9nf/g7t/wCCRnx4+IEHgDxLf/ET4afa5I4rPWviJ4Zto9PkleQI
Eaawu7ryAM7mkmEcSqCWcAV+m2h6/ovifRrXxF4d1S3vtPvrdZ7O9tJlkiniYZV0ZSQykHII61/O
l/wcrf8ABBr9gn/gn3+yX4f/AGn/ANkLRtU8J3y+KoNG1Lw/eeIrjUINSjnjkcTJ9qaSRJEMfO1w
pVuVyM19y/8ABod8bPif8WP+CXEnhr4h6lcXln4O8ZXWleHLm4Ysy2exJBECf4UZ2AHYcVVD2eIp
1baSp2v5p2/H3l8ul0Kt7TD1Kd9VUvbysn/8i/n1P1UBzzRQKKzLCiiigAooooAQtjtXyd/wVI/4
LM/si/8ABI/w94Z1n9pPT/FesXniy7mi0rQvBNhaXV6I41y87rc3NuqxAlVzvJLNgA4JHH/8Fz/+
Cw3/AA5//Z40j4h6F8Gv+Ey8TeMNQuNM8N293qP2axs51gL/AGi5KgySIp2nyU2mQZHmRcNX8vH/
AAUN+In/AAUA/ar1zSf27/237XVzB8RJp08H3V/bm2tWtYtreXY27HKWyiRdrDIbOSzHLHndSVSV
obJ2b8+y83+Xmb+zjTipT3abS/C78l/Wh/Yx+xl+1r8OP25f2Z/Cv7VXwm0XW9P8PeMLE3em2fiK
2hhvYkDsmJUhlljByp+67DHeux+KHxW+G/wT8B6l8UPi34203w74d0e2a41TWdXu1gt7aMdWZ2IA
/qa+R/8Ag3c/5Q1fA3/sWX/9KJa/K3/g8/8A26vHV/8AGvwL/wAE/fCOtz2nh3SvDqeJ/FcFvMVG
oXlzLJHbRSAHlYo4WcKepuMnO1cdOZ/7LinRpLVy5Vf0b19En6vTTcwy9fWKPtKmyV3b1tZeraXl
v0Ps74p/8Hj/APwSR+Hnj298G+GPDvxe8bWNmyCPxP4V8H2cdhdEorN5Y1C+tbj5SShLQqCykruU
qx/QT9j39uP9lj9vj4Ux/Gn9k34u2Pi7QGnaCaa3ilgntZlODFPbzKksD9wHRSQQwyCCfyn/AGFf
+DSj9hrxj/wT00PVf2lR4iv/AIueNfCiapJ4msdemt4fDtxcxeZBBb2yERSrCrRhzMJDI4kIKKyq
kn/Btj/wRu/4Kk/8Ezf2lfF3jL9o2Pw1oXw917QWtL7QofE0d7cX92rhre5iS33omwb1beykiTgH
HG0acadaeHqbxTfN0bV/d83pbRLVrdbYupKpRhXp7NpW62drS/X700nY/awHIzXzP/wU4/4Kw/sp
/wDBJz4TaT8Vv2mpNevv7e1T7Bofh3wnaW9xqd84XdJIkc88KeXGuC7s4A3KBlmUH3D4wfF/4f8A
wD+FmvfGX4q+IrfSfDvhrTJb/VtRupAqQwxrk9e56AdSSAOTX8dv/BWX9tD9oH/gq5+0H42/bh1X
QtST4c+G9Xt/D/hmOQn7Lo9rKZWtbcZ48+VYZJXxyTknAC1wVKkvaqnDybfZXsvnJ6L5vdWfbTpx
9m6k/RLu7fklq/kut1/WJ/wTm/4KE/Bj/gp1+zPZ/tVfAXwx4o0jw9eavd6dFZ+L7K2t70S27hXJ
S3uJ02kng7yT3Ar3avzD/wCDRL/lDVoP/Y+69/6PWv08r0MVTjRqKMf5Yv5uKb/FnBhakqtNyl/N
JfdJpfggooornOgKKKKACgnAzQTjtXz5/wAFQf2+/Dv/AATN/Yx8Ufte+JPhze+LI/D720FtoNjf
JatdXFxMsMatMyt5SbnBZgjkDOFY8VFSpGnHmlt/novxLp05VZqMd2Xf+Ch3/BRD9nr/AIJlfs63
f7S37RsmrzaPb30Nna6X4et4ZtQv7iRsLHBHNLEjEDLHc6gKpOax/wDgmR/wU9+Af/BVv4F6l+0F
+zv4R8YaNoul+IZdGuLXxpp9rb3TTxxRyFlW2ubhCmJVwS4OQeOhP8s//BSr9sn/AIKUf8FZNAvv
26f2g/DF9Y/Cnw9q0el+HbHToZLfQtMmmZlWG28w5uZzsbzJcs2VIO1QqD9q/wDgzBP/ABrK8Xf9
lYvf/SO0rfC05VKdaVXRxSaXa7gtfNqV+2qtfd5YmpCEqUabum2m+jspbeSat30d7bH656nqunaL
p9xq+r3sVra2kLTXV1cSBI4o1GWdmPAAAJJPQV+Zv7Tf/B23/wAEk/2cPiTN8NNG1Lx/8TJbPcl/
rHw38O2s+n28yuVMPnX13a+ceN2+ESRkEYfOQPK/+Dxn9uLx98A/2QPCH7LXwz8Q3Gl3HxT1advE
l1ZzGOWTS7RVLW2QchJZZE3eqxFTwxB8C/4N/v8Ag2z/AGM/2tP2HLX9rP8Abg0HWvEmoeOJpj4X
0nT9fuNPt9JsY2Mazf6OyPLM7Bm+dmjC7AEyGZuej7TESqTjpCGnq+336eqeqW+1b2dCMIvWU9fR
ef3X9Gt29P14/wCCdn/BWf8AYj/4Kh+CLjxX+yr8TZLrUtOijbXvB+uWv2PWNJLKpAmgJZWXLbfO
heSEsGVZGKnH0B4v8Z+FPh/4W1Dxx458Q2ej6PpNo91qWp6lcrDBawoMtI7sQqqAMkk1+EH/AATM
/wCDef8A4KW/8E9v+Cu8fxu+FWoaHp3wf0PXb2BNb1jxNE9xrmguxVYGt7cO4mZSrDeqKGTJK8Vt
f8HoP7bXjnwF4D+HP7EfgjXrixsvF0dxrnixbaUqbq3hdY4IHweULl2I6EoPSnia1ONCnOkrSnpy
vo99fJK7tvo1fZk4enKVepCo9Ia8y2a8vO+l9tV5o+jPjv8A8HgH/BI/4MfES68AeGo/ib8RIbMl
JvEXgPwvaNpzSBmVkR7+8tZJcFc+YiNGwIKOwOa+1/2Df+CkX7IP/BSf4WN8V/2TfijHrlra+Wmt
aTdW7W2oaRMy58m5gf5kbqAy7o32ko7rhj+S3/BGT/g17/Yd+Pv/AATx8N/tB/tl6Jr2veMPiZox
1XSG0/xDcWMWgWcykWxiSFlWWUrtlJmEiZKrtwCGt/8ABC7/AIISf8FRf+CaX/BS3VPi3rWqeHdL
+Eaw6hpeqG78RxzXHibTGZ/srJb2wfy51dYJv3vlhRvUH5ip6Y0408Q8PWeqTfN0TX2X89P1dmc8
qjqUFXpLS606tPqvlr26NK6t+6YOaKanTHvTqxNgooooAKKKKAAnFZPjjxv4Y+HHg3VfiB401WKw
0jRdPmvtSvrhwqQQRIXdyScABQaua1qcWjaXdavcRs0drbvNIqY3FVUsQM9+K/l5/wCCj3/Bar/g
oZ/wXV13Wv2Xf2NvgtrXhX4V6XBcXuuaNpN00t1qFnAryG41a7ULHDDsjL/Zx8gYYLzFVI56tSV3
Cn8Vr+SWvvPyVn93RXa2p04255/DdLzbeyXm/wCtbJ/tF/wTb/4OFv2Jv+Cpf7Rurfszfs5fD/4m
WOsaToN1rEmqeK9EsLexntoZ4oSY2gvppdzGZGUNGvy5ztPB+7N4r+Xf/gzG/wCUp3if/sjup/8A
pfp9fv1/wVs/a11j9iD/AIJ2/FL9pDwxIqa1ovhuSPQZGwfLvpyIYZMHrsZw+O+2uvG+zwmEp1d7
xbfm+aSX32Rz4XmxOKnTWnvJLyXLF6+l2eaf8FE/+Dgr/gm1/wAE0vEsnw4+MnxD1bxN41t5EF54
H+H+mx3+oWisM752llht4MDB2STLIQwKowyRhf8ABPf/AIORv+CZv/BRj4kR/Bj4c+LPEvgnxheT
eXovhz4k6XBYzavgA/6NLb3FxA784ERlWVtrFUKqSPw5/wCDdv8A4JL+Cf8AgsN+0544+LH7YfiD
WtY8I+E1W81+1h1SSK517Urp2KpNcg+YqYDuxRldjtwyjOfqL/gpD/wae/HLwl+1v4V8c/8ABIfw
xHpvhBo7W6u28QeNlQ+HdRimGJY5LhzcSJgLLxvYEEDPApU4SoyprEK/Pvb7K76+nW979LqxOUay
qew05O/V9vx2W3nZn9CmqatpuiadPrGsX0Vra2sLS3NzcSBI4o1GWZmPAAHJJr8zf2mf+Dtz/gkn
+zl8SJ/hroupfED4ly2bSR6hq/w58N201hbzpIyND519d2vnH5dweESRFWGHJyBtf8HBXin9pX4S
/wDBBPxkLzXI7rxp/YmiaX411jw88nlOklzBDfTRlkVvLcFwcqpCuelfAP8AwaWf8Ev/ANgP9r79
nT4lfHn9pz4ReH/iF4o07xoNCtdD8SQi4g0uxFpbzpOsBON8skkq+YRkCAhSMvmadOdbEVoxkuWk
tf712lp5e8vx7WdzlGlh6UpJ81R2S7WV9fPR/h3TX6xf8E4f+C4n/BPn/gqIP7C/Z2+I+oab4ujt
5J7zwD4y08WOrQRrIy7wqPJBOCqh8wTS7Vdd+xsqPrwHPNfyc/tjfBDwV/wTc/4OS/D/AMM/2BLi
a0s9L+JPhebSdDsbxpPsM199la503fkkxnzpF2t91JQh+7mv6xquEqdfBU8TBW5nJNdnG17PtrZb
3tdNpozl7Sji50Ja2UZJ+Ur2+en423WpRRRUFhRRRQAUUUUAN3j0NfAPxt/4ORf2Avgf+33a/wDB
OjUfC3xE17xpceLNN8Nzax4b0jT5tItdQvJYo1ikmlvo5f3bSqJNsTbSGA3EEV8e/wDBfj/g4X/a
g+D37RfiT/gln+wP8JNQsvG8a2llq3jqLN1qEkl3apceRplrEpKOI5o/9IdiwPmBY12rKfxj/Zk+
Evxj+Bv/AAV6+FPws/aC0q8sfGul/HLwz/wklpqFz51xHdSalazMJXycyfvBuySd2Qec1WXJYzHU
Yv8AhyaXnLVJ28lffu103Mb/ALLhKjfxqN7dFo2r+btovXrov7T/ABT4hsvCPhnUPFWpRSyW+m2M
11OkCguyRoXIUEgE4HGSBnuK/JK4/wCD0/8A4Ja21xJbSfAT4/bo3Ktt8LaJjIOP+gxX62+KfD1n
4u8M6j4V1GWSO31KxmtZ5ISA6pIhQlcgjODxkEZ7GvyQuv8Agyx/4JdT3D3Mnx++PmZHLNt8TaJw
Sc/9AisV7T2z/lsvvu7/AIWNP3Xsf71/wt/mH/Eat/wSy/6IH+0B/wCErof/AMuK+3v+CXn/AAVl
/Z0/4K0/DHxF8V/2cvBfjbRdO8Nawmm30PjbTbS2mklaPzA0Ytbq4UrjuWU57d6/my/4LIf8Eyv2
Iv2Tf2zfCv8AwT6/4Jy+KPib8QviVeXcFt4oTxRrmn3VvaXdzt+z2ESWthbnzsMJJGZyqKygjJYr
/RD/AMEov+Cdvwv/AOCMn7AUng+91V77WodIk8SfE7Xg7MlzfR25eYQr/DDEqmNBjLBdx+ZjWtOp
h/qNTFTdoq6T7tNNvzSV9fNW0aMakK/1unQgveerXk07LybdrLyfZmh/wUh/4Li/8E/P+CXGzQf2
iviHqWpeLbi3Sez8BeDdOW+1aeIuq+YQ7xwQKAxcGeaLeqNs3sNp8o/Yg/4Ohv8Aglh+3F8T4fg3
onifxd8PPEWo3UdtoNn8TNEgs49WlcOdkNxaXNzAjAqF2zPEXaRFQOSQPwq/4Jhfs0Xv/Bf7/gsn
rWq/tReJtUbQtUbUvGHjRbO4ZZpLGKVEh0+KT/lkheaCLcACI1bbhsEe0/8ABzd/wRI/Zx/4Jh6Z
8N/2kP2L9P1bQPDPiPVZtF1nQbzVri8+w6hHF59vcQzzO0o8xEm3KzHa0SlcbiBnGUsPRpVcUv4n
RfZTdl/5MuXrd62Saa1lGNatUpYd6wvq9nZXf4e9000Tb0P6fVdXGV5HrTq+Pf8Aggz+1p4g/bQ/
4JV/Cf4y+MtUkvdfj0eXRvEF1L96a7sZntWlY45LrGkh93NfYVdNek6FaVN62e/ddH6Nao56NX21
FT79Oz6r5PQKKKKxNQooooAKKKKACiiigAooooAKKKKACiiigAooooAKKKKACiiigAooooAKKKKA
CiiigAooooAKKKKACiiigAooooAKKKKACiiigAooooAKKKKACiiigAooooAKKKKACiiigAooooAK
KKKACiiigAooooAKKKKACiiigArz39oT9lD9nH9rHTtB0T9pP4O6L420/wAM66us6LpfiC3+0WsV
8sEsCzPAx8uYiOaQBZFZQSGADKrD0Kii19/X5rVfc9Qu1t5r5PRr5rRn4Yf8HsWkaVoP7LfwJ0bQ
9Nt7OztfGd/HbWtrCsccSCyACqqgBQB2Ar69/wCDVb/lCL8K/wDsKeIf/TzeV8l/8HvP/Jt3wP8A
+x41D/0jFfWn/Bqt/wAoRfhX/wBhTxD/AOnm8qsvd6GMv/PH/wBJiLHfFhV5P/28+S/+Dwv9l/8A
bT/aal+Ea/s+fs4eLvG3hbw1Hevql54W0t75oL65dERDBDumPyRZLhCq55IzXxz4A/4M+v8Agpl8
RPgFb/FTxR8SfBeh+ITpLT6f4B1i+uHvEGN0du0qoYonbP3c4UnmvuL/AIOlP+Ckf/BVP/gnt8Sv
h7e/sofFJfB/w78RafMJNYsfDVpdTSalG3z200t1HKoHllXVVVTy3Jxgd9+yP/wdn/8ABOLW/wBj
nS/GH7UvxQ1jRfilo+grFr3hRfC93cTazfRRDdLbTQQm2UTNyBI8QUkggAAnmwsaf1WrKL1Unv8A
EtXey1v5dbNabs3xEqn1ilFrRxXp0td9Ot+l09Vsfnr/AMG5P/BTn9rH9iD/AIKC2f8AwTT/AGiP
EusX3g/xJ4gm8O3HhnXLxpv+Ea1hHfEtsXJMStIGWRFIV9wbG5Qa8N/4Om9R1Ef8FxPilJfReZHa
2Ph0WkcyFVaMaNZNjjBK7y/IOeozxxqf8ErfCHxD/wCCq3/BwDa/tBeEfC91a6a/xEuvHfiKRVDD
S7BJzIokYcAlmijHqzYFe8f8HnH7IXifwP8AtkeD/wBsnTNHuH8P+OPC8Oj6leqjNHDqVkWCqx6K
XgZMDjPlN71dapWVPBYmrpUu0/L3fdfqpJwX3X0sLDxpxxGMo0dYcqt68ybt/wBupSdu7fVnkPxA
/wCCXP8AwcM/t+/CNv8AgpH8QLzXPEEOsaQNX0jTZvGAttQbTiBLF9isEKpDDsbfHEuz5RwuTz9q
f8Gs3/BdD4+fHn4vyf8ABOr9s34hal4t1K8024vPh34r1yYzagZLdDJPp9xMx3zDyleSN3yy+U6k
kFAvtn7KX/B1f/wTC0r9gTw7dfGXxzrGifEbw34LtdN1LwBa+FbuaTUL2C2SIm1mjjNqInYbl8yW
MqMgjgZ/Mf8A4Nevg949/af/AOC21n+0X4f8ONb6D4LXXPE3iKZFxFaC8huLe3twem5pboYXusUh
/hNd9CMaeaVMLDWjyyd/RNp36t2vpZ6WekjgqPmyyFeelVONl62XLbor2jrprdfDdf1ZL93iikXh
aWuQ6gooooAKKKKAOd+LXwo8A/HT4YeIvgz8VNB/tTw14r0W50nX9N+1Sw/arO4jaKaLzImWRNyM
RuRlYZyCDzXx3/wWA+AnwT/Zx/4IffH74a/AP4T+HvBvh+1+HN2YNH8NaTFZ26ksmW2RKASe5PJP
Jr7mr5G/4L0/8odf2hv+yc3f/oSVx5h7uX17dYSv52Tt9x1YL3sZRT6SVvK7V7etlf0R+UX/AAY6
kjx5+0Zj/oD+Gv8A0bqNfqD/AMHBPw0/aG+NP/BKz4j/AAk/Zk+GWqeLvEviCO1t20nSNnntaCZZ
J3AZl3YRPujLN0AJ4r8vv+DHXnx5+0Z/2B/DX/o3Ua/Tz/gv3+0B+27+y3/wTo8SfHX9hTU4LHxH
oN5bya5ff2Ol7cWemM22W4hSQFAyEqxZkcBd3y9x6Gdcv1anzbcsdvXr5d/K5x5XzfXanLvzf+2R
/Ht5n4F/8E/v+DXr/gpX+278Pb3xr4pgt/g/oYumSztPiRZXlrdX00Z2lvsYj8xFGTh3UbuduRye
TXVf+Ckf/Bsx/wAFBdP8O3njJ444Zo7y70yxv5JdD8YaOZGRg8TYHzLvwSokhcgghhmv0S/4Ikf8
HVvw+T4d658M/wDgrz8ftRi8SQalJeaD4+m8LGW3uLVkQfY5IdLttyOjBmVvKIYMQWGBn4L/AOC9
v/BQHwb/AMFnP+CivhTQf2OfDmr61pOn28HhTwhJJp7R3Gu3U10cSxQsBIqO7qEVwHxgsqnIBKWI
pYyiqCvzWulqneOz8+a0bPRptWa1CMaNXC1XX0ttfS1n08ra3WqaTunofvJ/wV4/br/YW0D/AIJB
SfHP9rb4a/8ACZeCfipodjF4e8E+aEuNSvrq3+0wRxyjmCSLY0nnDmMxZGTgH8DP+CX3/BPr/gs5
+1J8NvHPxU/4Jb+KfGnw5+GuoarJaXEI+KE+lRauyK/+jB4hEL5okk2NIY1XLkcHcB92/wDB0h+x
d8Wvg5/wSV/Zd06xN1f6P8I2XQ/GX2aPzI4Lq5sIUiuHKghY1lt5YQ5ON06Dqwr2b/g2e/4K/f8A
BPfwD/wTD8P/ALN3xy/aR8D/AA08WfDm61BNT0/xlrVvpK6jBPdzXMV1bPOyJcswkKsiFpQ6HKgM
hbOFOhLEYyUX8MuWKT0cdHd/zb366NPS0kOVStHC4SLXxLmldbSu1Zdr2Xz03at8J/8ABtn8ff2b
f2BP+ClOsfs8/txfADUNH+Mmua9L4a0vx1r2pbxoV+z+W1k1uyARtPJx9q3vu3IBtUlm/qCDEnFf
yF/td/E2w/4K7/8ABwjL4w/ZI0+6uNP8b/EzRLHw3fRwtE81rYw2tvJqJU4ZFKWslxyAwTGQGyK/
rzXGetbQnOtldCtUVpNNW20Si9umsnf011u3E4xpZhVpwd42i776vmTV+trJX27aWQ+iiisTQKKK
KACgjIwaKKAPMfgz+xh+yr+z14z8RfEn4NfAfw5oPiTxdq11qXibxJbWAfUdTubid55WmupN0zr5
kjlULbEBCoqqAo/l9/4JR/8AKz7of/Zc/Ff8tSr+tCv5L/8AglJ/ys+6H/2XPxZ/LUqWC/5HmHXR
Qml5K8NAxmuT4hvdtN+bcZ3b8z+k/wD4Kt3Wo2f/AATP+Pl1pO/7TH8IfEDW/lpubd9gmxgYOfyr
+Q3/AIJoXH7efiL483nwJ/4J16rq1j48+JWgy6BdXmh3X2a6XTPMjuLgC4yPs8f7hC8ikNtUqDhi
G/tK+N3w30/4w/B/xV8KNW/49fE3h280uf5iPlnhaM9P96v5Lf8AglN+0zpv/BDb/gsJfXf7VXhP
VIdN8Oy6r4T8WLb2O+6tIZGCrdJGcFgDHG5AOShOM5wc8LGH9qSjUdlKFu17c90/J8yT6WlqbYiV
T+zYumruM7+l+Wz9VytrzRL+0D+zZ/wW2/4IB/EXwz8fvFXxM1rwzJrVx5Vn4g8O+Lm1LTr2VWLt
Y3aMdkuQm8xSIVYcjkcfr1+1h/wUdT/gpv8A8GtvxS/al0zRE0vxDN4dh0jxlpNmpaK11CHUbNLo
R5yfJdHEq5JKpIATlSa+S/8Ag5y/4LifsD/t4/sqeF/2aP2OviHceNrx/E0Os6trP/CPXljb6fHE
kiiH/TIopGlYsPuIV2/xZ4r6M/4Ij/8ABOf4kfFL/g2q+InwH8T6V9h1T44WOval4Rhvhs2iS3jj
0+Z8j5Vea3WQHujKw6ilUdWtlOKVSOkNYab/AAvl9H7yt15brrcp+yo5phZxesmubXSyb1fpaOr2
vY8j/wCDH8WmPj//AKv7R/xI/Tds/wBK/HGasf8AB8cLT+zP2bWxH9o8/wAVZ6btuNK/HGc18d/8
G2P/AAU++Ef/AASZ/a+8feAv2z31bwr4a8Xaaul61qEmlzzPoWp2U0hUXFtGjTY+aWNtiM6ttyuM
kTf8HLP/AAVE+DX/AAVk/ax+HPgL9jfUNQ8S+F/BemzafpOqNp89t/a+pX80W/yoZ0SQKBFAgLqp
J3cYxW2Yf7VUwzpe9fl21taLX4u1u90Z5b/scsR7XS3PvpfmVv8AyW7v/hP3X/4Nwl1FP+CK/wAC
RqbSGT/hH7sp5jbj5f8AaF1s/DZtwOwxX2/XiP8AwTb/AGeL39k79g74T/s7aojLe+FPBFjZ6grN
ki58oNKP+/jNXt1dWOkpY2o1/M/zOPAxccHTT/lX5IKKKK5TqCiiigAIzXmdn+xp+yxZftBah+1c
PgR4cm+JGpwxQ3HjW909bjUEijjEaxxSy7jbptUZSLYrEZIJ5r0yihaSutw6WP5Lf+C0fH/ByR4i
H/VUfDf/AKDZV/WPbBv7HjZfvfZhj/vmv5OP+C0n/KyR4i/7Kj4b/wDQbKv6y9NA/s63/wCuK/yq
cNH2nDtGN7Xclf8A7dgGK/5HFT0X5s/hz/Zx+Kv7U3w1/bWs/GP7LM99H8WdR8RX2l+GZrGzVrxN
Q1DzbNvJRhtWYi4dVYj5GYMMFQR9X/ta/wDBM3/gu9/wTS8N2/8AwUJ+LfjvxRYTQ6gl1qnjPw78
RZrvUNJubkrH5l26vvUyPN5TNlgWYqxweYf2rvD2s/8ABFL/AIOEZvil4k8D3V54d8L/ABYHi/Rb
Zo+dQ0O7naYiFnyGdI5ZYgxPEkXJ4r9KP+C1P/ByB/wTK/aW/wCCX3jb4Dfs1/EbVPFnjL4k6LDp
8ehT+Fbu0/sUNNDLI91JcRrFuRVYAQvLmQDnHzVhTqSWTUsRSX71K3KuiXL7q7Xk5JvaLV2tDqxF
q2dVadRWpyd7903LW/W0bNLrfTc+rP8Ag3C/4K5+K/8Agqb+yVqlr8a54ZPib8N7y30/xZd29usS
anBOjta32xcKrOIpVdQAN8TEABgK+1v2mf2m/gl+x98GdZ/aA/aH8e2fh3wvoNv5l5f3bcux4SKN
R80krnhUUEk+2SPxj/4MrvgX4o+GnwH+OX7XfjuMaZ4W8RX2m6ZpN9dHYkqacl3Ldz5P/LNTcxru
6bkkH8Jr82f+C6H/AAV+8b/8FVP2upNEl8U3ejfBvwfrUlj4P0izRpFaISFJNVli3KJriRclQSAq
YRSMuzduZStioUqXxSjGT7K6Tb6bt6LRXb6JnFgIx9jKdRtwjJpd5W6fLVN9knq2r91/wUv/AOCi
X7Wv/Bxz+2n4b/Zu/Za+Fepf8InpupSxeBvCcPMjhmCyarfuPli+TGSTtiXjLMef6Pv+CVn7Avhr
/gmx+xF4O/ZY0W/ivr/S7VrrxJqkKlVvtTmO+eRc87N3yrn+FRkAk1+Ov/BKP/gtF/wb3f8ABJ/4
R/8ACJ/CP4cfF/VvGGqW6Dxb4+1DwLYfbtTcc+Wp+3fubdWyViU4zyxY81+xX/BNz/gpv+zn/wAF
S/g/qvxr/Zo0/wATW2jaPrTaXdJ4o0yK1m88Rq5KrHNKCuGHOQc9q0p044fDyo0fe6zl31t9135X
dtEkkROpKtWjUq6dIx7aN/fZP8btts+iqKAcjNFc5sFFFFABRRRQB5x8d/2Q/wBmX9qDV/Des/tE
/BTQfGknhG+kvPDsPiOzF1b2dw6hTMIHzE7gAbWdWKHlcHmvw/8A+D3Oys9O/wCFA2Nhaxwwww6w
kMMKBVRR5GAAOAB6Cv6B6/n9/wCD3/8A4+/gL/1z1j+cFceK09kl/On87M6cPrzt/wAtvldaH6Vf
8G7eP+HNXwOz/wBCy/8A6US1/P8Af8HXF9qJ/wCC2Pj1r+MvHbeH/D62aSIQpj/s2BscYJG8vznP
UZ44/oB/4N2+f+CNXwNH/Usv/wClEtfkj/wejfsa+KfCf7TvgL9uPRNJuJvD/i/w2vhzXLuOMtHa
6lZvI8Ic/wAJlt5PlHAP2Z++a7s4lKnm8ai6Tav2unZ+t7Jf4rGGU+9l849XD8pRb+5Jv0R4Tr//
AAS2/wCDhX/goz8Frf8Ab/8AF9zrmvaffaGt34Z0e88YfZbx9LCh4VsLBSEigKNujjXZnk4ycn7A
/wCDWz/gub+0Z8XPjwv/AATp/bH+I+q+MpNYsbq48AeJPENw1xqNvcW8bTTWM07kyTIYkkZC5Zk8
sqDt2ge+fsMf8HU3/BMHwt+wJ4Stvjt451rw78QPBvg+z0rUvA9v4Xup5NUubW2ji32c0MZtxHIV
yPNkiKnIIwAzfmF/wbZfDPxv+1r/AMF1NN/aI8PeGfsmjeHdQ1/xd4g8lf3Nil1DdRQwAgYyZrpA
B3VG9K6KSVPNJ4aCvR5Zu/pdp36t/Fpa1rPSRx1PeyyNeelVONltv9m3RXtHXTW6+G59W/8AByf/
AMFDfiZ/wUH/AGq/C3/BFT9h2/k1aGTxNbweNG0mUsuq6vn93Zuy9be1G6WTPy+YoZseSDW3/wAF
8P8Agn78M/8Agml/wb5fDX9mL4eW0MlxY/E7TrrxNrCxgSarqklpdGe4c9T83yqD91EVRgACvEv2
nf8Ag0e/4Km/GD9pDx98WPCfif4Srpfibxlqeqaat54tu0mEFxdSSoHUWRAbawyASAe5r5G/4KM/
8G/n7dP/AAS9+Btn+0H+0jrfgG40G+16HSIY/DHiC4urj7RIkjqSkltGNuI2yd2c44ryY/8AItUJ
+7KcoSk31alFqNuiurLXt1Wvqy/39yh70YRlGK7JqScvWzv9/c/d3/g0UZh/wRr0Ef8AU+69/wCj
1r9PA2SMV/Mb/wAGwP8AwSK/aq+IP7QXwv8A+Coeg6p4RX4baD4k1K1vra41eZdULxQyQNtgEBQj
fIuMyDjP0r+nJBznNexjPecJvRuMVbtaKSf/AG8lf5nkYT3eaC1Scnfu3Jtr/t16DqKKK4zsCiii
gAIzwa4j9oH9m74G/tVfDt/hJ+0R8NtP8W+GZtQtb240LVlZrW4mt5Vli81AQJVDqpMb5RsYZSMi
u3oo339fu1Q1KUdUfkb/AMHcXgjwd8Of+CPmk+Cvh/4V07RNH07x9pUOn6VpNmlvb20YWQBEjjAV
QB2Aqt/wZg/8oyvF3/ZWL3/0itK3f+Dxb/lFHbf9lF0v+UlYX/BmD/yjK8Xf9lYvf/SO0qstbl9e
b8v/AHCTjlb6ol5/+5D5D/4PdLnUj+0l8FbRy32RfBN88fyfL5hu8HnHXAHGa+WP2V/+CeP/AAXG
/wCCsn7LPhzxH8Hdfu/+FWfDuzOkeB9L1Lxd/ZdkRHuEptIAcSSbhh5WAZiVG4gYH6af8Hn37IPi
v4mfsq+A/wBrnwfotzeR/DnW5LDxMbeMsLawvdixzvj7qLOqIWx1nXNcD/wb7/8ABxH/AME9P2Xv
+Cfmkfstftg/EW88C+IPAslwmn3P/CN3l7b6zbySvInlNZxSlZVztYShAcqQxyQvPgY05YevCb1j
JtLzbunbq1GWnXV9mb42VRVqM4rRxs36KzXldrXyt3Pm7/ghj/wWP/bX/wCCfn7dGm/8E7/21vGX
iDVPBd94jXwte+HfFl411ceE9S3iCI20rsWjiDhUaEMYiGLKoYljD/wegXWoS/8ABTHwXbTFvssf
wismt/k+Xcb+934Pfov049a8GuPGD/8ABXb/AIOE7P4mfs8eFbyPS/GnxcsdT0+K5txHLFpto8LP
cTKCQhMUBduTgtzX6Cf8HqX7IPifU9F+Ff7Z/hvR7i40/RoZvDPiK4jQstsJG862d+ygt5q54yT9
KMROpVwODxFZWnzvm+cLK/8A29K2vp0DDxp08ZiqFJ3jyq3qpXdvWMb2Xr1Pif4Uf8E0P+C83/BV
H9mfw3+0d4U1O+u/AfhfwzHpPw80W+8Yf2ch02xgECRafag7SD5Oze2GkcZZiTur6N/4Nwv+C3H7
V/we/bE0v/gmX+274z1vxF4f17U38P8Ah+TxPcNPqHhbWIiY47TzXJdrd2Qw+WxYRt5ZTau8N9D/
APBGT/g5X/4Js/A//gm74L+BP7U/xI1Dwb4x+Gvh3+yv7MXwveXaa3HDvML2z2sTorsm1SJjGN/J
OCWH5q/8E67XX/8Agpf/AMHFGhfGT4ReEbm30nUfi3N41vI5IQp0/Sbaf7Q0ku3KoxVUTqQZJVUE
kivSpf8AI69jH3qUruT36r3m+7TlJ9Yta9b+fU/5FPtZ6VI25V20eiXVJpRXSV9D+uBOnFOpqcCn
VxnUFFFFABRRRQBDqGn2mq2U2nX0e+G4haKZNxG5WGCMjkcHtXzj8Q/2Rv2Zv2Pf2BPid8Nv2Yvg
h4d8E6Onw81bzLbQ9PWN7lhYyL5k8vMlxIQOZJGZ2PJJPNfSleY/trf8me/FL/sn2sf+kctceP8A
dwNZrrBp+dk7fdc6sHrjKSf8yf4o/nD/AODMb/lKd4n/AOyO6n/6X6fX6w/8HYNxqNt/wRq8Zf2f
v/eeJtHS42pn939pGc8cDpzX5Pf8GY3/AClO8T/9kd1P/wBL9Pr96v8Agsp+yhrv7aP/AATX+K3w
C8JafNea5f8Ah17vQLWEEvPe2xE8USgHlnKbAO5YV25z/wAi2k+0L/JVJN/gjlyqSjmE79ZW++EU
fyz/APBL34Of8FRf20dA8W/sO/8ABPzXtQsNB1ySLV/H/wBl1j+zbWZI0ZIVvLkHcY8khYhkMxBI
OAR6VY/F/wD4LE/8G4X7Xmk+HviN4z1axjvDFqN/4XutebUtA8UWO4LJ8pYqWwpjEqhJYznawBOf
Qf8Ag2V/4K0fs7f8Euvjn488B/tfT33h/wAOeNre3ibxHBpMt1/ZV3bM/wAtxFErTeWQSvyI5DYy
uMkP/wCDn3/gql+y1/wU5+Ovw78O/sd6xeeJdG8GaXcQTeI5NHntFv7m5kQiKGO4RJiqhQPnRfmJ
wCOTVepKjWo1KPvOVubrok7J+SSirPRr1JpU1UhWp11blvbp21XnvqrNW8j97f2jf+Cg/wCxhrn/
AASQvv25v2g/DMetfCnxd4FhnvvDN5CJm1L7YBEun44BdpW8vPGCN2RjI/m+/wCCa/7IP/BSj9s3
42/Eb4k/8EWU8afCPwpa3AhvLiP4oXFgttFIRJHp738Swm6cY3hNpKrt3Ekhm/Sr/gq5+xb8dPh5
/wAGqPwr+Fp0m8/tb4dy6BrvjPTLeEs6WjJcLIHUAkCJ7uJ3/uiNieAa5z/g0i/4KmfsQ/s+fsne
Mv2Sf2kPjj4R+G3iKDxxceItO1Lxhq0Gl2erWk9tbREC6nZIjNG9uQY2YMUZNgYK22o0aP8AaWMs
7ezvGKT3V4/fbml8ovvK8yq1P7Ow3Xn1k7bPX7m7R/8AAlfZHxr/AMEtviR8Nv8Agkr/AMFhLrSP
+CvXwE1i58e2+tJbxeONc1w3CeHLq55XVmjKn7WkiyBvtPmExozEKWzt/q+t54bq3jubaZZI5EDR
yRtuVlIyCCOoNfyRf8HEP7Vfwz/4Ki/8FarW0/YtY+MLW30rS/Beg6hpUJK+INR+0S82+QPMjMtw
Ikf7r7NykoVY/wBWnwF8Dar8L/gZ4L+Gmu332q+8O+E9O0y8utxbzpYLWOJ3yeuWQnPvSw8pVsqh
Oas4ycVbRSWuqXSys35SXbUxEY0cylCDupRUn1aemjfq2vWLa3Z1lFFFZmgUUUUAFFFFAHmPhb9j
L9lfwZ8e/EX7Uvh74FeHY/iN4smjl13xrNYibUpvLt4bZESaTc0MYigiHlRFEJBYruZmP8vv7bXH
/B1JeD/q6Dw7/wCltjX9aFfyX/tt/wDK1Jef9nQeHf8A0tsarLtOIMJFbLRLsuenovIMZrk+Ib3d
v/SZn9aFeM/8FCf2stB/Yd/Y1+IH7UWvmNl8J+Hprmxhk6T3ZGyCP33SsgxXsjkgda/Gf/g9K/aF
1DwF+wv8O/2fdK1EwyfEHx1Jc6hEr486z06AOykdx59xbN9VFceNlKOHai7OTUV3XM0rr0Tv8jpw
kIzrrmV0k2135U3b52sfMP8AwaW/ss+Iv2xf24fid/wU5+OpbV7rwzfSCyvb5TIbjXdQLyyzAn+K
KIn3HnJX7k/8FJrvU7L/AIJ2fHq90VnF5D8GvEz2vlx7m8waVclcDByc9sV8wf8ABrb+z9pvwL/4
I0/DnVY9NWDUfH17qXijVn2gGZ5rloYGPr/otvbAZr7u+KfgHRvip8NPEXwu8Qx7tP8AEmhXel3y
f3obiF4nH/fLmurOaPLhJ4Skvgg4JefLqv8AwJtJ9kjmymv/ALXHF1ftTUm/JPR/OKT9Wz+bf/gy
mFof+Cg/xMaUR+cPhHJ5O7G7H9pWW7H6Zr7n/wCD0hbU/wDBMXwO8vl+d/wujT/K3Y3Y/szU92P0
z+Ffkt/wR6/autf+CF3/AAV/1vSP2tNL1LT9FsV1PwT46lt7SR5LOMzxvHfLFjdLGJIIpPlBZopC
VBJAPv3/AAdHf8Frf2Vf+Ci/hX4c/s2/sX+NbrxV4d8P6xNr/iDxG2k3VlDNeGEwW9vFFdRRysUW
ScsxQDLqFzgmozCUcVgcN7H3r8u3lUc9e3u63e70WuheX05YXHYhVdPi/Gmoad/eVrLXrtqfo1/w
Z5rqa/8ABIJGvmkMTfFDWzZb2yBHstchfQb9/Hrk96/VKvjH/g38/ZW8Rfsff8EnPhN8K/GenTWe
u32lza9rdnP96Ce/ne5EZHYrHJGpHqpr7OrvzB/7U4/yqMX6xiov5XRwYGNsOn/M5SXpKTkvwYUU
UVxnYFFFFABRRRQAUUUUAFFFFABRRRQAUUUUAFFFFABRRRQAUUUUAFFFFABRRRQAUUUUAFFFFABR
RRQAUUUUAFFFFABRRRQAUUUUAFFFFABRRRQAUUUUAFFFFABRRRQAUUUUAFFFFABRRRQAUUUUAFFF
FABRRRQAUUUUAFFFFAHyF/wVw/4I9fBj/gr74F8I+AfjL8UfFHhe38H6tPqFnN4YW3LzvLF5ZV/P
jcYA5GADmvSf+CdP7CngL/gm3+yR4c/ZB+GXjHWNf0Xw3cX01rqmuiIXUpubqW5YP5SqvDSlRgDg
DPNe6UUU/wB3GSjpzO782v8Ahgn+85ebXl28t/8ANnnP7UP7KnwB/bO+Duo/AT9pX4aaf4q8L6my
vNp99GcxTIcpNE4w0Uqno6kHBIOQSD+Wvir/AIMs/wDgnlrPjG417w7+0D8UtH0ua6EkGhQ3VlNH
BHx+6EskBkYdeSc81+yFFSoRjLmS1Kc5OPK3oeCfsDf8E1v2Qf8Agmt8Nrj4afso/C6HRYtRlWXW
tYupTcahqki52medvmcKCQq8KuTgZJJ7v9pz9l34D/tifB7U/gR+0b8OLDxP4Y1ZQLnT76P7jj7k
sbDDRyKeVZSCPpkV6BRVVf3/APE1/rT7unYmn+5tyaH44+Jv+DLX/gnfq3ji48Q6B8ffilpOkyXi
yw+H4buymjhiGMwiWSAyEHB+Ytu561+kX7Dv/BPv9lL/AIJ0/Cn/AIU9+yh8ModA02ebztSupJmn
vNRm5AkuJ2+aRgDgZ4A6Ac17ZRVRlKMORPT8/Xq/mTKMZS5mtf627bgvTiiiipKCiiigAooooAK8
w/bK/Zi8Lftofsu+OP2V/HHiHUNJ0nx1oUml3+paUE+028bkEtH5isu7juCK9PoqakI1KbhJXTVn
6MqE5U5KUd1qj4h/4JEf8ENvgN/wR81vxzrXwY+MPi7xTJ48tbCDUE8ULahbcWrTshj8iJOT57Zz
noMY5r7U1rRtI8Q6RdaDr+l297Y3tu8F5Z3cKyRTxOpV43RgQysCQVIIIODVqitKkpVUlPXS3y7G
cYxpyco6Nu/z0X6I/KH9p7/g0C/4Jm/Hj4hTePPhx4i8a/DGO6keS80XwpeQTWbO2P8AVpdRyGJR
g/Kpxya93/4Jo/8ABvx+wF/wTE8SQ/E/4YeGdS8VePIYZIoPGvjCZJ7m1V8hvIjRVjgYodhZF3Fe
M8nP3PRSpuVGNoO3T5f1+GhVT99K89f6/E534n/C74d/GnwBq3wq+LHg+x8QeHdds2tdX0fU4BLB
dQt1RlP8+oPI5r8pPjL/AMGZ3/BN74h+OZ/FHw7+LPxI8D6fcIP+JBpV9a3UEb7mJZXuYXkAOQAu
7ACjHev19oqOSPNzW1/r/Mrnly8vQ+N/+CaH/BDT9hL/AIJazv4q+BXg6+1bxldaetpfeNvE9yLi
9dP4xEAoS3DnBYRqM4x04r7Ix7UUVpKpKp8T/wCB6djOMYx2CiiipKCiiigAooooAR+lfmp+zj/w
bL/sufs0/wDBQaz/AOCiHhj9oLx/qHiSz8X6l4hj0O/Wx+wtNefaN8Z2QiTYv2hsfNn5Rknmv0so
oj+7rKrH4ldJ+Ttf8kEvfoypS+F7rvuv1Y1BkZYV8X/8FNP+CD37Bf8AwVG1D/hN/jJ4RvvD/jiO
0W3j8deFJlgvXjX7izKytHcBRkLvUkA4zgAD7SoqZU4z+JFRnKOzPyi/Zd/4NBv+CaHwA+I9v8Q/
iJ4k8afE5bKSOWx0XxZdW8dksinOZI7aKPzlP91iRxX6q6XpemaHpVvoujafDaWdnbpDa2ttEEjh
jVQqoqjhVAAAA4AFWKK0c5OKjfQz5IqXNbU/PP8A4KO/8G1X/BPT/got8Q7r4z67Z694B8aalcpL
rPiDwXNFGNSwG3GaCVHiMjEqTIAGOwc8nNX/AIJ2/wDBsr/wTs/4J7/Ey0+Ntjb6/wDEPxfpc7ya
Hq/jaaGSPTmOza8dvCiReYpU7ZGBYb2x2I/Raipo/wCz/wAPT9PTt8iqv77+Jr+vr3+Y1MjtTqKK
ACiiigAooooAKa/BzmnUUAfml+1Z/wAGy/7Lf7Wn7eF9+314w/aC8f6Z4ivvEVhq8miaalj9jWS1
EQRBvhL7T5Iz82eTiv0qt4hBbxwKfuIF59hT6KIfu6KpR+FbL7v8kEvfqOpL4nuz5t/4KHf8Ep/2
Mv8Agp54KtPCn7Unw3N5e6WrjQ/Eml3BttR07d1CSr1QnBKMCpx0r4N+FH/BmL/wTl8C+OLPxP4+
+M/xM8ZaZb7jL4f1G8tLWG4bHylpLeFJMA84BGeh4r9hKKVOMacnKK3/AK22v5lSlKpFRk9v6+7y
PKfEn7Inwpk/ZM1T9jb4VWX/AAgXhO+8Lz6FYp4Yt442023ljKMYg6su7DE5YHJOTk1+WH/EEr+w
u3J/a5+LP/fvTP8A5Gr9paKTjzVHUfxO133tf/NiT5aaprZbL7v8kfi1/wAQSn7C/wD0dz8Wf+/e
mf8AyNX6Af8ABKb/AIJW/Cb/AIJMfBDWPgR8H/iP4i8TafrXiBtWmvPEqwCaOQxpHsXyERduEB5G
c19S0VpGpKMWk91Z+l0/zSIlCMpJtbO69bNfk2A44oooqSgooooAKKKKACvij/grj/wRI+Bf/BX5
/Bsnxn+Lni3wufBa3Qsf+EZW1P2jz9m7zPPifpsGMY619r0VMqcZ25ls7r1KjKUb266Hkv7DX7I/
g79hT9lnwj+yl4A8T6lrOj+D7BrSz1LWBH9pnUuz5fy1Vc5bsBXRftF/s4/BT9q/4Rat8DP2gvh7
YeJvC+tQ+Xf6XqEeVJHKupHKOpwVZSCCOK7iirrP6xJuprfcmn+5tyaW2Pxz8Zf8GXH/AATu8QeO
brxH4Y+PXxQ0LSZrpZbfw9b3VlNFbx8ZjEssBkIODyWJGfYV+i/7CX/BOT9kb/gm98M5fhb+yd8M
I9DtLyfztU1C5na4vtQkySDPO/zPtB2qOAAOnUn3WinGUo0+RPT8/V7v5kyjGUuZrX+tui3EX7vF
fMv/AAVP/wCCYfwr/wCCrv7PFj+zl8XfiF4g8NaZY+JINZjv/DawGdpYo5UCHzkddpEpJ4zwK+m6
KynTjUjaSvqn8001+KTNIzlTd4+a+9Wf4Hzz/wAEyf8Agnh8OP8Agl/+y1ZfspfCrxzrniLSLLWr
zUU1LxAsIuGkuHDsp8lEXAI44z619DfhRRWs6kqkryd9EvklZfgjOMI01aK6t/Nu7/FhRRRUlBRR
RQAUUUUAfNv/AAVI/wCCanww/wCCqP7N8f7NXxa8f694b0uPXbfVBqHh1YDcGSLdhP3yOu07ueM1
U/4JUf8ABLr4Uf8ABJv4Aap+z38IPiJ4h8TabqniSXWZr7xIIPPSWSKKMoPJRF2gRA8jOSa+naKK
f7rn5NOffz2/+RX3BP8AecvNry7eW/8Am/vMvxl4P8LfEDwtqXgbxx4es9W0fWLKSz1TS9Qt1lgu
reRSrxSIwIZWUkEHqDX5Q/H3/gzh/wCCbPxZ+Il141+HHxF+IHw9sbvLN4d0C8tri1ikLEkxm6id
0XkALuwAK/XKip5I8/NbUrnly8t9D5L/AOCa/wDwRe/Ya/4JbabcXf7O3gK4uvFGo26w6p418Q3H
2nUbiPaoaNWwFhjZl3FI1Ayx6jAH0h8XvhD8Mfjz8NtY+EHxk8D6f4j8M6/ZtaaxouqW4khuYm/h
I7EHBDAgqQCCCAa6SitKknW0nr08rdrbEU4+y1hp1v1v3vvc/H34sf8ABmR/wTk8d+O7vxT4E+Mn
xK8Habctuj8P6beWlzBAc5Ox7iF5MH0LHA6V94f8E6/+CU37GX/BMHwTeeFP2XPhwbS+1aNBr3ib
VJzc6lqO3kLJKw4QHJEagKD24FfSVFKnKVOHLHb+uu4TjGpLmkFFFFIYUUUUAFFFFABXO/Fr4eab
8Wvhh4i+FusX1xa2niTRbrTLq5tseZFHPE0bMu4EbgGyMgjNdFRU1IRqQcJK6as/RlRlKnJSjutU
fnf/AMEq/wDg3S/Zs/4JP/tE6h+0f8Ifjt448S6nqHhe40OTT/Ei2YgWKWaGUyDyYUbcDAoHOME8
dK/Q/Axg0tFayqSnGKb2Vl6Xb/NszjGMW2lvq/uS/JI/On/goh/wbMf8E6/+CgvxIvPjTfWOufDv
xhq159p17WvA8sMa6nIc7pJYJUeLzGOC0iqGYjJySSaf7An/AAa8/wDBN79hT4k2fxinste+JXij
Srr7Rod946mikgsJAVKSJbQokTSKVyrsCRuPsR+kVFRR/wBn/h6drdPTt8rFVf3/APE1/X17/Mz/
ABD4d0LxZoV54X8T6Nb6hp+oWz299Y3kIkiuInG1kdTwykHBBr8rP2lf+DPn/gmd8cPHs3jn4b+K
vHHw1juppprzRfDF9BNZmR33Dy0uo5DCqjICKcYr9Y6Kn2cebmtqVzy5eW+h8E/8E1v+Ddr/AIJ9
/wDBNLxhbfFrwFouseMvHlmkqWfi7xjcRzS2gdj80EMaLFE4Q7N6ruIzzya+9h0oorSVSUkk3tsZ
xjGLbXUKKKKkoKKKKACiiigAPIxX5p/Fr/g2W/Zc+L3/AAUWl/4KQaz+0F4/tfE03xCsfFraDapZ
fYRc2s0MqQ/NCZPLJhUH5t2CcGv0sooh+7rxrR0lHZ9tU/zS+4Je/RlSl8L3Xfdfk2R9TyK+JP8A
grt/wQ5+BX/BYXWfAus/Gj4y+MfCx8B2uoQ6fD4Y+ylLj7W0DO0gnifkfZ1AxjgnOeK+36KmUIyk
m1s7r1s1+TZUZyimk99H+f6Hn37KP7PXhn9kz9mvwP8AszeDNXu9Q0rwL4ZtNFsL7UFQT3MdvEIx
JJsAXe2MnAAya9BIz1FFFaVKk6tRzk7tu79WZxjGnFRitFoj4f8A+Cmn/BAb9gj/AIKg6y/xD+K/
h3VPC/jr7MkC+NfCVwkN1IiuhHnRurRzkIpQF1JUOcHgY8e/Yn/4NP8A/gm1+yH8VLT4weJtQ8Vf
E7VNLvIrnRbXxpPB9jtJUDfMYII0Wb5irDzMgNGMDrn9QaKmj+4/h6f1fTt8iqn76Np6/wDDWt6W
6EcMUVuqwQxqqqMKqjAAx0FSUUUAFFFFABRRRQAUUUUAFFFFABRRRQAUUUUAFFFFABRRRQAUUUUA
FFFFABRRRQAUUUUAFFFFABRRRQAUUUUAFFFFABRRRQAUUUUAFFFFABRRRQAUUUUAFFFFABRRRQAU
UUUAFFFFABRRRQAUUUUAFFFFABRRRQAUUUUAFFFFABRRRQAUUUUAFFFFABRRRQAUUUUAFFFFABRR
RQAUUUUAFFFFABRRRQAUUUUAFFFFABRRRQAUUUUAFFFFABRRRQAUV+U//BRr/g6k+Cf/AATq/bH8
YfseeLP2SvFXiXUPCD2a3Gtad4itoIbj7RZw3Q2o8ZYYEwU5PVSa8P8A+I379nD/AKMQ8bf+FZZ/
/GqmnUjUgpxd09iqlOVOXLJWZ+5FFfjr+zr/AMHnP7A/xQ8ew+Evjf8AA7xt8OdPupIooPEE00Op
28TvIFLTrCFkjjVTuLKrnA4U1+ungnxz4Q+JPhDTfH/gHxHZ6xomsWUd3pWqafOJYbqB1DJIjDgg
g1pyS5ea2n9fcZ88ebl6mtRX5q/8FZv+Dkr4Rf8ABJ/9qO2/Zf8AHP7MXiTxdeXPhS01xdW0nXbe
2iWOeWeMR7JEJ3AwE5zj5hX6AfA/4pWXxt+Cvg/4z6dpMtjb+LvC+n61b2M0gd7dLq2jnWNmHBKi
TBI4JFTT/fUXVhrFPlb89Vb/AMlf3FVH7OsqUtJNXS8tNf8AyZfedVRRRQAUUUUAFFFflF8bP+Dq
34JfBX9vDVv2FNR/ZI8VX2paT44j8NSeIIfEVskEkjypH5wjMe4Ll84zniiH7yvGjH4pbLvql+bX
3hL3KMqr+Fbv73+jP1dorxv9vT9sPQP2D/2R/GP7WvifwXeeILHwfpq3lxo9jdJDNcgyKm1XcFQf
mzyO1fNv/BHL/gvF8Mv+Cw3i7xl4S8A/s/a94Lk8G6db3dxNrGsQ3QuVlkKBVEaLtIxnmin+9nKE
dXFXfkhVJKnCM5aKTsvNn3tRRRQMKKKKACiiigAooooAKK86/a6/aI0r9kj9l34gftP674buNYs/
APhK+1260q0mWOW7jtoWlMSuwIVmC4BIIFfj5/xG/fs4f9GIeNv/AArLP/41U+0i6jh1ST+Tvb8m
VyyUFLo7r7rX/NH7kUV+G/8AxG/fs4/9GIeNv/Css/8A41XtX/BPX/g6v+CX/BQX9rjwl+yV4V/Z
H8VeHb7xZcSwwaxqHiK2mhtykTSZZEjDHIXHB71pTpyqS5Yq7M6lSNOPNJ2R+r1FFFSUFFFFABRR
RQAUUUUAFFFFABRRRQAUUUUAFFFFABRRTS4HWgB1Ffn94m/4L+/CKb/gqppv/BKf4LfATXvHXiWb
V007WPFGl6xDHY6XIsRmui67WZlt4lZnII5Ur1r9AAxPaiPv0Y1Y/DK9n3t+nns+gS92q6b+JWuu
19v+G3XUWiijNABRX54/8FfP+DgbwZ/wSF+Mnh/4VfEn9lHxN4stvE2hnUdM17Sddgt4X2yFHi2y
ITuUgd+jCvpb/gm5+3z8Of8AgpT+yX4f/aw+GXh+60ix1qS4guNGvLpJprC4hkKPE7IACQRnOBwR
RT/fU5Thqk7Pyd7fmrBU/dTUJ6N6rz0v+R7xRTTIqrubjFfkXY/8Hb/wL8Y/tkL+x18I/wBjnxd4
o1C++Ih8J6Drln4ktUt9Sc3v2WO6VTGWWJv9ZyTheTRT/eV40Y6ylsvml+bQT/d0ZVpfDHd9tG/y
TP12or4H/wCCmH/Bef4Z/wDBLT9qXwT8A/j9+zv4iuPDnjWKCaD4gabqkJtrSFpxFOzQFN7GHIYq
Dlh0r7t0LXdI8TaNaeIvD+ow3lhf2sdzZXlvIGjnhdQyOpHVSpBB7g0Q/eUvaR1jdq/mt1/W/QJf
u6ns5b2T+T6/1t1LdFFFABRRRQAUUUUAFFFFABRRRQAUUUUAFFFFABRRRQAUUUUAFFFFABRRRQAU
UUUAFFFFABRRRQAUUUUAFFFFABRRRQAUUUUAFFFFABRRRQAUUUUAFFFFABRRRQAUUUUAFFFFABRR
RQAUUUUAFFFFABRRRQAUUUUAFFFFABRRRQAUUUUAFFFFABRRRQAUUUUAFFFFABRRRQAUUUUAFFFF
ABRRRQAUUUUAFFFFABRRRQAUUUUAFFFFABRRRQAUUUUAFFFFABRRRQAUUUUAFFFFABRRRQAUUUUA
FFFFABRRRQAUUUUAFFFFABRRRQAUUUUAFFFFABRRRQAUUUUAfx+/8HOQDf8ABcP40KR1uND/APTL
YV/Qp8PP+Dez/gjLq3gDQtV1P9grwrLcXWj2s1xK1/qGXdolLE/6R3Jr+ev/AIOdd3/D8D41bOv2
jRMf+CSxr1zQtR/4O6xodmPD8f7TH9n/AGWP7D5NrJs8naNm35em3GPas8vlH+x6ceXXTX5bX/E2
zCMv7S5r6cu3yjr8v1PVv+DrT/gkx+wp+wZ8Ovhl8av2SfANr4I1DxFr1xpGqeF7G+lkhuoUtzKL
pUmdnUow2MQcHzV6EDP6Lf8ABpN4r+Jnij/gkFoSfEK8muLPTfGGq2Xhd7hmZhp6OhCAn+FZTMqg
cAAAV/PT+3JZf8FFdJ+OHhfxp/wWM8DfGLVo22BLXxVqT6ddXdmp+aG1uZoJ4YHO373lOeMlTwa/
qM/4Ig/tZfsO/tS/sH+GYf2ENBm8O+G/B9vHpGpeDL9l+26HdBNzRzlSRIXJLiYcSAluDkDpwcZQ
wtd35rtab8qutfv08uZrTS/Ji5RliKKtay325nZ6fc7+ainrrb5A/wCC6H7Yf/BA74FftpWfgr/g
pb+wh40+JHxEfwPY3Vv4h8P6bDNAmmtPciGAs+q2p3K6zEjyyPnHzHoP0H8S/tbfs/8A7K//AATk
s/2x7PwVrtt8M/C/wx07XNN8P6XaxSahb6SbWE29ukck4jMiRPGpBmxlT856n+d//g8k/wCUtmlf
9kd0b/0s1Gv2F/bxGP8Ag2E1o/8AVsOif+m+zrhjUlDIcTiI6ShKVu2jq2bXV+6tfN9zrnCMs7oU
HqpRV++vstE+i128l2KvwP8A+Dpr/gmF8aPgf8Qvj/eN478G6J8O47NbuDxho1lHd6zc3Xm+Raaf
Da3s7XEzGJsg7FVcuzKiu6/MHhn/AIPdf2ZtQ+KEOh+Kf2IvGmm+D5L9o5PEdv4otbm+jt8nbMbH
ykQt0LRi4OOcM2Bn8+/+DVj9hT4Lftwf8FANWT9ofwrD4i8L+APCMmuw+Hb5t1rd6ibiKCBpo+ki
IryttPG4LngYP2p/weSfsM/s4fDD9nj4X/tRfCP4PaD4X19fGjeG9Um8PabFZx3dnLaT3CCSOIKr
Mj252ttyBIwziunFP6pGnWeqlyq3rLku+t3K90mrRtuzHDf7U6lJaON3f0jzWS20j1d7vTRH7ffA
P4+fCj9p74O+H/j58DfGNtr3hXxRp63mj6pa52yxnggggFHVgVZWAZWUggEV4j/wUx/4K5fsgf8A
BKf4cWnjf9pTxHfXOp6sxTw94P8ADlulxqmpkY3MiO6Ika5+aSR1UdBubCn5E/4M6vF+ueI/+CSF
xomrXbS2+g/FPWLLTEY/6qFobS5K/TzZ5W/4FX44f8FqviR45/4KNf8ABfDxN8FbrW7iO1j+J9l8
NfDMLfMthFFdx2Lsq8D5rgzTe+/GTgGrxdGp/aNPCUN6lmr9E1F27XvOK7bvpYnC1IvA1MVW2g2n
bq05L1StFu3y8z9NPgR/wey/steNfiRZeGfj3+x34s8D+H7x1il8SaT4lg1k2bs6qHlt/It28lQW
Z2RncBcLG5OK/I39q/4ieB/i3/wXf1r4m/DTxRZ614f1344WN7o+rafLvhuoHuYGWRT6EfiOhwa/
qI8B/wDBHT/gm94C/Zih/ZMtv2UPB+oeGF0lbK6uNT0WGa/u2wN1xJdFfN81mUOWDDnpgcV/KX46
/ZzsP2R/+Cw7fs3aTLNJY+EPjVa2GnPcHLm2F9GYtx7kRlQT3IzV4P2X9u4eK3T0fdc0L3XS2lu6
buTiPaPJ60n1Wq7e7K1mt+t/O1mf1pf8FO/H/wCy78Lv2DfH3jv9s74Y6j4y+Gen6Oknirw3pMKy
XF7B5iAIitPACdxU8yL0618h/wDBv9+1D/wRn/aB8d/EKx/4JZfsc+KvhfqWn6TayeK7nxFYxQrf
QNKREibNRu8kNknIT6mvYP8Ag4kH/GmH43/9ixH/AOlEVflv/wAGQoz8Zvjln/oWNN/9KGrLA/vM
XWi9LRvpo9nv3QYt+zwdGS6yS116rbsfp1/wUw/4ODv2L/8AglZ8btL+An7Q/wAOfiZq2satoqap
b3Hg7RdPuLZYWdkAZri+gYNlTwFIx3ryH/goJ/wdc/sPfsXy6L4S+G3w+174n+LtU0iy1TUND0/U
ILG20WC5hEyw3V3++AuwrJmGJJFG47pFIAP5m/8AB538v/BSHwdj/omtv/6UTV+qX/BB/wD4JW/s
b+D/APgmB4F8UePfgF4Z8UeJPiZ4Zj1XxhrXiTSob64uWmD7I1eVWMaLG20BSMc96wwvtMRgZ1W7
OM2vW0ppLyVo6vfTzOjESp0MXGla/NFP00i2/OzdkvO/Qm/4JP8A/BzL+yD/AMFO/iZH+z/qvgPW
Phh8Q7wSPouh63fx3llqyrzst7xFQmcKCxikij4xsaQ5A/SCSdYUaWV1VVGWZjgAetfxw6f8PbD9
j3/gvvZ/DH4TRNptj4P/AGhIbDRYg5bybcagEVM5JwEbb16V/Rx/wcZ/tLeMP2Xv+CR3xM8YeA9T
ksdX163t/D9rfQTGOS3W8k2SMpHO7yt6jHI3Z7VpWrU/7Lp4yC+LS3d2jbva/Mk97WuTSo1P7Snh
Zvazv2V5J+tuW69bHz5+35/wd5/sUfsk/F68+C3wF+FGsfGS/wBFvJLbX9b0nW4tN0mGZSQ0dvcN
HM10ysCGZY1j/uyPzjX/AGcf+Duf/gnT8YvgJ4s+KPxJ8H+LvBninwbpa6hffD//AEW8utXhM6RN
/Zk7ywRXTJ5iu8chhkCB2VXVGYfnv/waFf8ABNr4CftUfFLx7+1L+0B4EsPFFv8AD+WzsvDOj6ta
LNaR30u6U3LxtlZGVUAVWBAJJ5r6p/4Ozf8AglZ+zHp/7D//AA3J8GPhNo3hLxZ4G1zT7XWH8O6b
FaQalpl1KLbZLFEFUvHNJCyuBkDeDnIIWI5sDh4+1d5StqlblcmlFpdVdptP7L3uFC2MxDVNWUW9
N+blV2vW10mvtdLH39/wSt/4LM/svf8ABXnTvGmqfs1eCPHejR+BZrGLV18baXZ2rStdCYx+T9mu
7jcB5D7t23GVxnnH1vX4J/8ABjn/AMif+0Z/2EvDX/ovUa/eyu3F0o0aiUesYv5uKb/FnLhqkqsZ
OXSTXyTPmX/gtD/yiV/aO/7I3r//AKRS1/OH/wAGtv7HH7Mv7b//AAUL8R/CT9qz4R6f408OWfwq
1DU7bStSmmSOO7jv9PjSUGJ0bISWReuPmPFf0ef8Fof+USv7R3/ZG9f/APSKWv5Hf+CcH7Jn7c37
ZPx11D4W/wDBP6XUV8aWvhqfUb46Z4uj0WT+z0mgjkzO80QYeZLD8m4knBx8uRw4OXLmVR8vN+7W
nyqa/wDbu/yOzFLmy+n71vfevzp6fPb5n9VH/EO1/wAEWNuf+GAvCf8A4MNQ/wDkmuv+An/BFv8A
4Jd/sv8AxU0r43/AP9j3w74a8WaHI0mk61Z3l40luzKVYgSTsvKkjkHrX4ED/ggn/wAHPBGftni/
/wAP9a//ACwr74/4N4/+CZn/AAWL/Y3/AGxde+JH/BQCfXW8I3ngueysRqfxPh1qP7Y00TLiFLqU
qdqt820Y6Z5rooq8/i5dG7+ibt89vmc9Z+58N9UrerSv8t/kfod/wU5/4Kn/ALPn/BKH4QaP8av2
i/CXjDV9K1vWxpdrB4N061ubhZvLZ9zLc3MChcKeQxOe1fMvxI/4Opv+Cb3gP9jbRv2tLXSfGl1e
eKb69s/Cvw4uLGzi1q6e3+Vp5xHcyw21rvKr5rOzHJ2RuVZR49/wemDH/BP34fAf9FIX/wBJZK8V
/wCDPv8A4J4/s4/Fz4M+Nf2wPjh8MNJ8Xa7Z+IjoXhmPxDapeW+nW4gDTFIZQyB3aQgsRnA4x1rn
wqqYp4iLduRqz625YO3m25W12Tb6G2IlDD+wdr86end3l16WUb+bVtLntf7HX/B5V+yD8fPjJp/w
r/aC/Z08QfCux1i4itdO8UHxBFq9lDO7YH2vbDA8EXT94iy4J+ZVUFh+xNnqFrqNpFqGn3Mc9vcR
rJBNCwZZEIyGBHBBHev5Rv8Ag7C/ZQ+Dn7LP/BTC0f4I+AtP8N6b408D2mt3mm6VCsNuLwzzwSOk
a/LHu8lSQABkk4r+gb9lb9onW/hp/wAETfBv7Tmust7qWg/AODWn84nE80Gm71B68FlGfrWka1OW
VzxLVuRtPztzX+5xdtrprRMmVOpHMoYdO/Ok10t8NvvUl6NbtHnv/BV3/g4j/Yo/4JYatJ8Ktdg1
D4g/E7yVl/4QXwzcRxiwVsMrX10+VtdyElVVZZD8pMYVt9fKf7N//B6r+yD8RviNa+Ev2jP2WvFn
w40W8mihTxRp+txa5DaMzhTJcwrDBKkKqSxaJZn4wIzX5F/8EkNU/ZL/AGnP+Cph+Nf/AAVV+Lei
W3hW5uNR8SeILrxpfbLXWNSd90cErN95S8hbZwCIwOnFfo3/AMHGvjD/AIIX/tM/sJ3nj39kf4y/
B9vi14N1Cxk8OWXgOa2trnUrSW6jiubdooUUTBY5GmGRuUxcHGQY/eYahTq1bSct4rZJu3TXR3ve
2iv1safu8RiJUafupbSe7dr+mvTzdtbXP3l+HXxK8CfF3wNpfxM+F/i7T9e8P61ZpdaTq+l3Algu
oWGVdGXgg/pXwf8AtI/8HLH7B37LX7b93+wR8SPhv8UpfF1j4hsdHuNW03Q9NbS1muhEUk82TUEk
8tRMu5jECMNgHAz8w/8ABlr+1F4k+JX7J3xK/Zi8TapLdR/DrxJaXuiCaQt5NnqCSkxDPRRLbSMP
9/2r8mf+Dje3vL3/AILbfGaz08N9om1+wSDa2DvNjbAc/Wta8XRzKlRirxkua3V35Wlfv71vUxoS
9rgalSWkou3kvi1t52TXkz9hv2iv+Dx79kH4RftR3HwM+FH7N/ir4jeGNN1ZNP1Dxxo2sQ25uJhJ
smNjaSRk3SL0Rnlh81s4wu12/TD9oX9tj4A/skfs0yftV/tReJ5PAvhqDTYLm5ttchBvo5pUDLZC
GFpDLc5Ozy4y/wAwOCVBavhD9gj/AINav+CaXwS+HHwz+JXxW8Ca14u+JmiQ6drWp6/feJrmO3l1
RSlwQLWJ1hMKSfKqMrEoo3lySx/Pz/g9K/aV8YeI/wBrH4e/srQ6lJHoPhvwp/bU1msx2T3l1K6C
Rl9VSPaPqayxT+rUo0E71XJx5ulkr3S67O2nbV3NMMvrNSVa1qaje3XVpL03X3vRWPobVP8Ag98/
Zvh+Ix0rRv2FPG1x4S+3Ii65deLLSHUDbZG6X7EsTx+YBnEf2nBwPnGePob4wf8AB29/wSo+E/hj
wd4t060+JHjC18Y6K9/GvhPQLB5dJkSUxPZ3sdzfQNDcKRnaodGVlZXZWBPVf8EN/wDgkZ+x58A/
+Cc3gPVPF/wG8L+J/FHj/wAL2mueKta8RaDBdzTtcxeakSmUP5aJHIFAUjue/H4I/wDByL+wV8K/
+Cff/BS/Vvhz8DtE/svwj4q8O2fiXRtJX/V2HnvNFLBH/sCaCQqOysBzjNViv9lxEcO9Xdq/mk7x
t8m0/LzJw3+1UZVlta9vJtJP11Wj7+R/Sx+05/wV2+AH7K37BfhT/gop41+FnxE1fwH4ssdNvILX
w5o9nNqFhDfRCSFrmOW8jjQchWKyuAxwMjmof+CW3/BZP9lD/grjoXinWf2a9E8X6RJ4QuoIdV03
xpptra3LLKpKSxrbXM6snykZLA57Vy/wg/ZX8Pftq/8ABA/wN+zD4hjg2+Lv2e9Is7Ge4XK215/Z
kTW0x7/JMEbjsDX4Wf8ABr3+0N4m/Yf/AOCwzfsx/FQSaQvjj7d4N1ywuvl+z6vbuzQKwP8AF50T
wj1Morp9nBZxXwb6c3J8rq3m7q3/AG8jn9pKWU0cWv7vP80nfyVm3/26z+l39s/9rj4TfsJfsyeL
P2sPjg99/wAIz4OsFudQh0qGOS7uC8qQxwwJJJGjSPJIiKGdRluSBzXzv/wS5/4Ltfst/wDBW74g
+JvAP7M/wc+Kmlr4S0iO/wBa1rxloWn21jH5kvlxQB7e/nYzPiRlUoAVhkO4YAPwN/wen/tpDw78
Gfhz+wl4X1Z1uvEurHxP4qjjcDNnbBo7WFvUNM7yYPe3Q/T6g/4NUf2Jk/ZS/wCCX+lfEbxDo8cP
iX4tak3iPUptp8z7HjyrKIkgHCxAyY7NM/rXPgv3yr1Z/BH3Y+ctvwfN/wCAeZ0Yz9z7GnD4pavy
jvt6Ja/31ppr+mIJIya+a/8Agrd+21D/AME9f+CffxI/afthDJrOk6ObXwtbzNxNqlywhtuO4V38
xh3WNq+lAMDFfiv/AMHq/wAV9S8OfsZ/DH4R2dwyw+JPHc13eIG++LW3OzjvzKa5Mc5fV+Rfaaj5
2bSdvNK7R1YNR9upP7KcvLRNpPybSTPJv+DMn9ma98f/ABC+MP8AwUP+JNxc6nrss3/CPabqmoMz
ySzXDrd305ZvvO5EILZz98fxGv3J/aC/aI+Cv7Knwl1j47ftBfEPT/C/hTQbfzdS1jUnOxB0Cqqg
tI7HhUUFmJwATXwT/wAGnfgC08Ff8EePCurwQRrN4g8S6rfzyIpDP++8sZJ64CfSvz//AOD1b9rX
x1qPxx+Gf7FOk6tNb+GdL8NnxTrFnFIQt7fzzSwQmQdxFFC5X3nbjgGu7NJujOnQpJbRiuy93mbt
/wCBNLq7LTdceXx9vGpWqPrKT7vXlXz+FN9rvXY9q+K//B7r+zn4e8faho3wb/Ye8WeKPDtvIq2G
u614ug0qe7+UbmNqtvceWu7O3MhYrglUJKj7/wD+CXH/AAXC/Yl/4KvaRdaf8D9d1HQPGWlwiTWP
APiuGOHUI02runhMbvHcwbiVDo28Yy6R7gD8Hf8ABHDxh/wbtfs0f8E7fCPgb43/ABt+Buo+OvFv
hyO8+JMni97a4vTeToxe1YyqWiWJZDEFXb93J5Oa/JvxX8ZfgT/wTY/4Lkj4z/sD/E2z1z4X+F/i
NZX+gX+i6p59tcaNcrDJd2IlH30RJp7fnJHljOSM1rSpR/tCOClrzac3RSTS6aWu/mk7WM6k5TwU
sVBW5deXq1Z/O+m3Rtbn7Z/8HfP7Ft3+0D/wTntv2k/C2lLPrPwe1yO/vPLQmR9JumW3uMYHOx2g
lOeAiSHtXzV/wZP/ALXj3EfxY/Yb8QajkwRweMPDMMko4TctreqoJ6BmtW4/vMTX7lfHP4U+Ff2h
fgb4s+Cvi+zW60bxl4ZvNJvoXHDwXMDxN19n/Cv5F/8Aglp8WPFf/BKb/gth4WsfHV1JZp4b8fXP
g/xdvyiy2U8jWkjkdxykyg8ZVT2rny393mVTDPaqtP8AFovklJQb9XubY795l0MRHem//Jd/m3Fz
Xpb1P6fv+CxP7VL/ALGv/BNj4sfHOxuxDqdp4WmstFbzAjfbLkeREVJ/iBk3DHPy1/Pn/wAGkv7J
E/7Rn/BTv/hfHiLTmuNL+Fuiz6w08iEr/aM+YIOem4b5Gx14B7V9nf8AB6h+2NbaH8KPhd+xL4X1
lWuvEt5L4p8RQxSDiyg/c2gbHZ5WmYf9e9fSH/BpL+x3J+zp/wAEwbP40+ItKNvrvxd1ybW28yPD
jTYmNvZj6MqSTD1E4oyz+NXxf8vuL11X3pub/wC3AzD/AHejhl9p8z9NH9zSiv8At9B/wdtfsdWf
7Qv/AAS9vvjlpGlLL4g+EOswazDMBhzp80iW92n0AeOU+0Jx1qv/AMGl/wC3nqP7Vf8AwT1n+Bvj
bXftXiT4P6lHpLecxMj6XKpezcnuBtliH/XH6V98ft6/DrTvi7+xD8X/AIYarYrcQ698M9csjCw6
s9hMFPQ4IbBBxkEAiv54f+DLz4ta74X/AOCjvjj4Qw3f/Er8WfCy4ubq35+a5s7y2aF/wSe4H/A/
wJluuLxGH6SgpryklJv71C3rJsMd/utCv9qMnH1i3H9Z3+SR/TupJFLTU6U6gAooooAKKKKACiii
gAooooAKKKKACiiigAooooAKKKKACiiigAooooAKKKKACiiigAooooAKKKKACiiigAooooAKKKKA
CiiigAooooAKKKKACiiigAooooAKKKKACiiigAooooAKKKKACiiigAooooAKKKKACiiigAooooAK
KKKACiiigAooooAKKKKACiiigAooooAKKKKACiiigAooooAKKKKACiiigAooooAKKKKACiiigAoo
ooAKKKKACiiigAooooAKKKKACiiigAooooAKKKKACiiigAooooAKKKKACiiigAooooAKKKKACiii
gAooooAKKKCAwwRQB/H9/wAHOJx/wXE+NBP/AD86H/6ZbCv6gvhl/wAFAf2C7T4beH7a7/bc+EUU
seh2iSRyfEnS1ZWEKgggz8EHtX5nf8FX/wDg1d+PP/BRT9vnx5+2F4P/AGrfCPhvTfF0lg1vo+pa
HdTTW/2ewt7U7nRgpyYSwx2IFfOv/EEJ+09/0fN4D/8ACZvf/iqjBSqUsshh5KzVn80rWNMbGnWx
3tou9lb7+X/I+nf+Dqv/AIKH/wDBPr4h/wDBN2//AGd/B/xo8F+P/H3iDXtMuvCtv4X1eDUm0pYb
kPPdtNAzrDmFJYcbgzecBjBJrxP/AIMffB/xBXWf2gvHxS4j8KyWug6erMrCK41BWvJMKc7S0cTf
NwSBMnIzznfC7/gyF+JA8aWp+NX7c2h/8I7tY3g8L+F5jeFsfKF89wgBOMk9B0zX7cfsNfsPfAL/
AIJ5fs7aP+zP+zj4bksdB0pnlmuLuTzLrULpzmS5nfA3yMfYAABQAABW+DjTwvtql7yn06apR19E
vW7T2WnPipTxSp07WUGtfR82nq36Wv1d3/OL/wAHkmP+HtmlY/6I7o3/AKWajX7Dft5f8qwetf8A
ZsOif+m+zrx3/guF/wAG3Hxp/wCCr/7Zln+0/wCAP2lPC/hKxt/BNjobaXrGj3M8rSQTXMhk3RkD
aROAB1+U19tftDfsGeLPjV/wScv/APgnXpnj7T7HWLz4T2HhFfEk1q7WqzW9tBCZzGDu2ExEhc5A
Irh9nP8A1fxOHt78pSaXdP2tvL7S+86pSi88w9f7MYpN9mvZf/Iv7j8S/wDgyXAP7anxdyP+aawf
+l8dfZH/AAeqAD/gmz8PcD/ms1p/6a9RrvP+CDP/AAb9fFz/AIJBfHbxp8W/iJ+0J4c8Y2/inwrH
pVvZ6LpNxbvA63Cy72MpIIwuMDmvb/8Agu3/AMEqPH3/AAV0/Zb8Nfs//D34saR4PvNC8cw69LqG
s2MtxHLGlpdQeWFjIIYm4Bz0wprozL9/haMIauPLfytV5n+Gpnlv7nFVpT0Uua3zpKK/HQ+cP+DM
4f8AGqbxEf8Aqseq/wDpDp1fj7/wWF8HeKv+Cef/AAcE+Kfi94k0C5ezg+Llh8R9GaMFf7QtJryP
UG8sluolE0OcjDRnoOK/oj/4IZ/8EwvHP/BJr9j7VP2afiB8UdJ8XX1944vNdXU9HsZbeJI5re2i
EZWQltwMBJPT5hUv/BXP/gir+zF/wVy8CabY/FO7vPDfjLw+rJ4a8caREr3FrGzAvBJGxCzRNj7p
IKnkEcg9GMrShmVHGUNXCMFb0jC/bVSivle26McHTTwFXC1tFOUn/wCTSt8nGT+bXY908Fftnfsv
+Pv2ZIf2xfDvxp0BvhzJo41KbxRLqUaW9tFtBKysSBHIpYIY2wwchcZIFfyG/GD9ofw/+1f/AMFp
Lr9ofwi7PpPir43Wt3pUkke0vbfbY1jbHbcqhsHnmv02+Ev/AAZMfEqPxhb23xv/AG79Mbwr8xur
fwr4dn+1SHqqjz38sA9yckdQDXoXjv8A4M+tS0j9szRfjb+zb+0F4Z8M+AfDusaXdaX4Y1PS7q4v
jHamIyGWcEK8sjIzFsAZboAMVOHVOnm1HEN2int2V022+uytZd79AqupLLatDeTW+13ZpJL5tvpt
bY+8f+DiT/lDD8cP+xYj/wDSiKvy3/4MhP8Aks3xy/7FjTf/AEoav2n/AOCmf7H/AIi/bv8A2GfH
37JfhPxjZ6DqHjDSVtLfV9Qt3lhtmEiPuZU+Yj5e1fI//BA//ghD8Vf+CPfjj4geLPiL8e/D/jKP
xjpNraW8Oi6XPbtbNFKXLMZScgg9qnA/u8XWnLRSjZebswxkXUwlGEdXGSb8ldH5c/8AB57/AMpI
fB//AGTW3/8ASiav3q/4I8gf8Ou/gQf+qa6b/wCihXxX/wAFzv8Ag3W+Mf8AwVp/ah0P4/fD/wDa
O8M+EbPS/Csekvp+saPcXEjusrvvDRkDHzYx1r9Ef2JvgBq/7K/7Jfw9/Zy17X7fVr3wX4WtdJut
Ss4WjjuXiTaXVW5APoeazwP7nLqlOejdRtLy5qjv90l95pjP3mPhUjsoWb87U9Pwf3H8rH7VX/Ky
Nr4x/wA3KQf+nGOv38/4OZfgV4n+O/8AwR4+JGneENNa7u/DTWfiB7eNWLNDayhpSAOu2NmY9sKa
+Uvi/wD8Gs/x3+Jf/BUXUv2/7H9qvwla6TffFOPxWvh+XQ7o3CwrdLN5BcNt34XGcYzX64ftI/HL
4Hfs2fA/xB8Y/wBpLxLaaR4I0ex/4qLUL7T5bqGOCRhFh4okkZ1YuFICHOeRjNY+zX9gUaEnyyjr
r0dqdr/OP4HRzv8At6pXgrxdkrddZXS+TPwK/wCDMf8AbQ+EPwu+IfxI/ZG+Ifi+z0fWvG9xY6j4
TXULpYk1G4iDRPbRliA0xDKVQctyBkjFfWX/AAd7/t2fBv4b/sAXX7E1j4xsbzx78Qdc02SbQbaZ
ZJ7DTba4W7a5mXOY1d4Y0XPLbyRwCa+SPiP/AMG9X/BNL/go78ZW+IH/AAR+/wCCoHw30+HxELnV
3+GV5fC4vtIhEmHMFmrpewQK7ABZ4l2KUwxBBOJ/wUh/4N7v2d/+CS//AASX8ffH/wCNXxf/AOE+
+L2talo+i+F9QmBtbPT5JNQhkmWzhZi80zW0M5LPkrGJMKOWrTHVJYjDQdZODTgmt22pJRS+aSb7
LozPAw9jipKk+a/M0/5bx1b9Fdpb37o9m/4Mcj/xSH7Rn/YS8M/+i9Rr97K/C3/gx/8AA2tWPwM+
PfxKuLWRdP1TxZo2m2kzL8sk1tbXEsoB7lVuoc+m4V+6VelmH8aP+CH/AKRE8/Bfw5v+9L/0pr9D
5l/4LQ/8olf2jv8Asjev/wDpFLX89v8AwaIfGH4SfBP/AIKY+KPFnxm+KXhzwjpU3we1K2h1PxRr
kGn27zNqOmssQkndVLlUYhc5IUnHBr+lT9uv9nnWf2tf2N/ih+zF4f8AEVto994+8D6loVpql5C0
kNrJc27xLK6r8zKpbJA5IFfg7/xBCftPf9Hy+A//AAmb3/4qvPws6mHx06ttHDl+9TT+5STO7ERj
WwcKd9VPm+5wa+/laP3ZH/BQv9gPGP8AhuP4P/8AhzNK/wDkirvhv9uP9ifxnr1p4V8G/tg/C3Vt
V1CdYLDTdM+IGm3FxcyE8JHGk5Z2PYAEmvwZ/wCIIT9p7/o+bwH/AOEze/8AxVepfsS/8Ggv7RH7
Kf7W/wAPf2kNe/bE8F6tZ+C/FNrqtzptn4fu45blIn3FFZmwCfU8VtSjCVSKm7JtXfZdWY1JTjTk
4K7Sdl3fY9W/4PSsn/gn78P8/wDRSF/9JZK1P+DMcA/8E2PFmf8AopVz/wCk8VfTn/Bdf/glF8QP
+CuH7N/hv4H/AA++LOkeD7rQ/FA1WW+1mwluI5U8pk2AREEHLZz0q1/wQ0/4JaeO/wDgkx+y3rH7
P3j/AOKuk+LrzU/FUuqx6ho9jLbxojxomwrISc/L16VjgP3LxfPpz25fPSl/8i/uNMZ+9+rcv2b3
8v4n+a+8/Gf/AIPUeP8Agox8PQP+iSW//pwvK/Zj9kj4RX/x8/4IH+C/gppJX7Z4q/Z2h0yz8zG3
z5dMKR59t5Wvnf8A4Ls/8G7/AMYf+CuX7Tnhv49fD39ozw34PtdD8GR6LLp+s6RcXEksi3M83mBo
yAFxKBjrkGv0Q/Yp+Aerfstfsk/Dn9nPXfEFvqt74J8I2Oj3WpWkLJFcvBEqGRVbkA4yAeamjTjL
J62Hno5zf3N1NfukvvNMRUazWjXhqowS+aVPT74v7j+SH/gjH8LP2Ctd/wCCitv+z/8A8FTvBMEn
hDUI73R2Os+Ir3R4dM1hH2xmea2mheMbkeM73Cgkbvb9gv8Agqj/AME4f+DZb/gk38INL+KHxt/Y
b1DXb7XNTjtNG8KeHfiprx1G7Qhi9wqS6qg8lAPmcnGWUDJNeuf8Fcf+DXL9mr/gof8AE7V/2k/g
r47b4X/ETWlMuuG300T6VrN5hR9pmhDKYZWAy7x/6xvmZS7M7fIvwg/4MmfHc3jy1uf2kv26LC88
NwruuIPCugTfbJSGU+WrXD7EVl3AtgkHBwelXGVStRpwklCUd3umr3fnrqr72tpdEyjTpVpzi3KL
2XVO1vuXbZu7vqz7+/4N+NA/4JEa/wDCbxh8dv8Agk/8APEngjT9cu7LTfGR8RX2qzGa6t4nlSFD
f3U6t5X2lwzwkKS2CTgY/Bv/AILvwx3H/BwT8QLe4jVo5PH2hqysMhlMFnkGv6p/2UP2U/gf+xT8
BfD/AOzf+zz4OTRfC/h218mzg3b5Z3PLzzPjMkztlmc9SeABgD8ov+ChP/Brl8dP2zv+Ck3iT9uX
w1+1R4T0TS9b8SafqcWg32h3UlxEtvHApQurbST5Rx6ZFaylH+2KNVN8kdLvprD520dlrZaGPLL+
zK1OSXPLouukl99rJv8AQ/ZbwxGieGtOCjaq2MPA/wBwV/Nb/wAHovwK8UeF/wBuTwH+0BJpzHRv
FPgddOhvFVtoubSZy0ZPTO2VWwO1f0s6RZPp+l29hIwZoYEjZgODtUDNfDn/AAWt8Uf8Eh/i74C0
r9hL/gpp8c9J8Fah40ZL3wXql9FNBLptysnlreJe+S1vbKGJVzO6IUZtxA+YceLjKdWE4atSul3u
mml52ba810Wp1YWXs6coy0TjZvtZp3fldK/kbn/BCr9tn4L/ALWf/BND4c6x4L8b2L6l4J8H2ei+
MNNkvE8/Sp7WHyszKWyiMsW9WPBGcHg4/nm/4Of/ANtL4T/tq/8ABULUPEHwQ8VWuueG/BfhOy8M
22tWMgeC9mhlnnmeNx99BJcMgbodmRxzX1X8Iv8Ag0Btfjlqa+P/ANnP/gql4A8ZfDC41doF8QeE
IBqEksCNiRBLazvbtMoyCu/APXFfGP8AwcH/ALEH7NH/AATr/bD8K/sj/syyy3UHh34YadL4q1K8
uhLd32rT3N3I8s+OI3MJgIjAAWMx4HOTtjpfWMZCrLRyk2o9eZxbb9LXSW92t7XIwUXRws6UdbRW
vTlUopLzd7a7aPZtH9R3/BK/n/gmf8A/+yQ+H/8A0ghr+d3/AIOjv2XPE37Df/BWi0/a3+FMlxpV
v8QpLXxbpN/a4X7LrVs6CdkIHDGSOObnJLSMelf0cf8ABO7wbq3w7/YH+DHgTX7d4r7SfhfodrdQ
yLhklSxhDKR2wQa/N/8A4PNPD3wNv/8Agnx4R8Q+NNXt7fxtY+PIl8F24VTPdRPEwu1/vCMII2JH
AYKO9aZvUlRzV4mm9Y1Ha3aUrfnaXyMcohGrlsaE1dSprR/3Y3/JNejZ+RPxz+NPjb/g4L/4LO+C
7fR9Du7S38b6hpGjW2mnk6fYwQLJevjkbUVbmT3Vc9a/rm8AeC/D3w48E6T8PvCVitrpeh6bBYaf
bqABHDFGEReP9lRX89//AAZZ/sUxeI/ix8RP28fFehxyw+G9PHhjwjPNHuMd5cbZLuaPI4YQhItw
5xNIvc1/RMgI610VKccNhYUYq17zfrLb8Pe/7eZjTlKviJVZO9rQX/bq1f36f9u36jq/EX/g9m+H
2par+yx8IfiRa2TPb6R42u7S7mHSPz7bKA89zG3btX7dV8a/8F7v2LNQ/bq/4JffEr4UeE9CbUfF
Gk6f/wAJD4StYY90s1/Z5lEMY7vJH5sQHcyCvJxz5aHtP5WpP0TTf4XPTwetfk/mTj82ml+Njy//
AINWvGun+Mf+CNPgGzsz8+i6vqmnz/KR863LP/JxX5mf8HrP7Pfivw5+1z8L/wBpuPTpG0HxR4Jf
Q2u0j+WK+srh5TGzAYBaK5Qrk5IjfHCmvff+DKb9pmy1r4K/Fb9kfVb0LqHh/W4PEGnWz8E2twnl
S4HfbLGM+m9fWv1v/bg/Yf8A2e/+Chn7POrfs0/tK+Ef7U0HUmWa3mhk8u5067TPlXVvIOY5Uyee
jKzKwKswPoZtTlUrQq0+nLJefu8rV/K7t5rXS5x5bONOnOlU7yi+697mT/JvyenQ/Kj/AII8/wDB
JD/g3p/4KDfsDeE/jpqP7POm6h4s0nw/DD8UopPinr0E2malGhE8txEmoIsEblHkRgqxlc7fukDw
/wCFH/EJD8Uf20Lz9jfw1+wF46uNUbxgnh3wr4k0vxp4ivrDxBeG58hXg8nVWdYS3z+ZIqrs+bpW
p8TP+DJT4p2njO8X4Fft46TD4clVfs6+JPDc63ecfMr/AGeQoQDkA9x1Ar7m/wCCO/8AwbX/ALN3
/BL3xtb/ALQfjXxtP8RPihDp/k2erXVisFhozOgWZrSHJYufmUSudwRiABkk6U6kamM9v8Ed+Vb3
391razTt0SfWyvm41KWF9lH3paWk+3nfd9+rt0uz9KraCG3gSCGPasahVXOcACv5W/8Ag7Z/ZC1D
9mn/AIKcR/H7w1pslnovxW0ePWLO7hXao1K3KxXSgj+MHyZPpKtf1TJ0xXxD/wAF1f8AgkKn/BX3
9mzw/wDCrw14803wr4q8K+KV1TRfEOqWLzxpC8TxXNuyxkNiQGNuP4oVrz8RGp7SnVhvFr7no9fL
SX/btjtw7pxpzpS0i19zWq087cvlc/mV+K/xq+NH/Bav/goP8N9F8R28keseIrHw34LtIYW3+RDb
wxwzTD13P9ouDn++R2r+yb4RfDTwt8GPhZ4b+EXgfTI7LRfC+h2mlaVaxA7Yre3hWKNR9FUe9fkX
/wAEev8Ag1p8b/8ABOj9tfRf2s/jP+0T4Z8aW/h3T7oaPpOkaLcQOl7KnlpMWlJGEUsRjnOK/Zdv
u816MpU44VU4buUpS9W9L+e7/wC3vU4IxnLEOctoxUY+iX+Siv8At086/bD8YWfw+/ZK+KHj3UNv
kaL8PNav5t3TbFYzSHPI7L6iv5v/APgzH+HeseJP+Cnvir4gQWsn2Dw38Jb8XVwv3VluL2yjjQ8d
WCykDI/1Z9K/YD/g5y/ahi/Zn/4JAfEa2s9R8nVviB9n8I6UqzFHcXb/AOk4x1H2WO4z25x3r5x/
4M1f2ONR+D37F/jH9q7xPprQ33xS1yKDSfMg2t/Ztj5iKwJGSHmllPHBCrXNl2mOxFbpGCj/ANvN
SVvkqifyfmdGO/3KhS6ym5fJOLv98GvWx+ySdKdSLnHIpaACiiigAooooAKKKKACiiigAooooAKK
KKACiiigAooooAKKKKACiiigAooooAKKKKACiiigAooooAKKKKACiiigAooooAKKKKACiiigAooo
oAKKKKACiiigAooooAKKKKACiiigAooooAKKKKACiiigAooooAKKKKACiiigAooooAKKKKACiiig
AooooAKKKKACiiigAooooAKKKKACiiigAooooAKKKKACiiigAooooAKKKKACiiigAooooAKKKKAC
iiigAooooAKKKKACiiigAooooAKKKKACiiigAooooAKKKKACiiigAooooAKKKKACiiigAooooAKK
KKACiiigAooooAKKKKACiiigAooooAKKKKACiiigArj/AI+fAr4aftMfBvxJ8BPjF4dj1Xwz4r0m
XT9YsZDjfE46qf4XU4ZWHIZQe1dhRUzhGpFxkrp6MqMpU5KUXZrY/nf+Kf8AwZ1ftxfAn4uQ/En/
AIJy/t1aPZNBcTf2dqGvalqHh/VtMhZNm1bvTo5jKzKzqxVYhtOMHJqqP+DTL/grv+094408ft7f
8FFdB1fRdLt5PsOpT+Ltb8UXluzOm6KKK/igWJXUElxIeUXKNnI/oqoqo+7a+ttr6/1/VyZPmk2t
L720/r+rHiP/AAT5/YM+CX/BN79mXRf2XvgPaXH9k6Y8lxe6jfMpudSvJMGW5mIABdsAccBVVRwB
Xt1FFVUqSqS5pO7JhCNOPLHYKKKKkoKKKKACiiigAooooAKKKKACiiigAr4n/wCCz/8AwRU+Df8A
wV/+Fmk6P4h8XTeEfG3hdpW8L+LrexW4EayD5reeIspkhLbWwGVgV4Iya+2KKipTjUVpevoy6dSV
N3j6H85PhH/g1l/4Lt/s6XGqeDP2U/8Agot4Z8O+FptQaaFdF+J3iLQftpwFE01raWrxpIQAD874
AA3GvYP2Av8Ag0D8ZeHPjnpn7R//AAUr/aV03xtqFrqjalqHhbw61zdpqV4sweOS61C7CSTqwBZ1
8lWLEDewzn91qK2p1JU5Ka1ktm9zKpCNSLg9nujyv9sf4P8AxK+M/wCyN4++C/wK8Yt4V8Wa54Ru
rDwrrVvqc1j/AGdeGMiCTz4AZIVVguWQFgM4Br8Fb/8A4NIP+Cv/AO0p8StN1X9tT9vXwfrFjb27
wt4ivvGGt+JdQtY8FljiivbeH5S/UecoGScMeD/R9RWUYRjWdVq70320v/m/U05pezUFol+tvw0R
4x+wJ+w38G/+Cdn7MXh/9lz4H2s39k6JEzXOoXm37RqN05zLcylQBvduw4AwB0r2eiitalSdSblJ
3bM6cI04qMdgppUk9KdRUFH5J/CT/ghD+1p+xV/wWyuP+CgP7E3jTwDa/CTxRfTHxl4L1rWLy1vB
aXp3XkMEcVpJE4SULPEGkUBkVTtHNfrUoOckU6iiHuYeFFbQVl5Le3ounqwl71adV7ys35va/q+o
UUUUAFFFFABQc44oooA/Lf8A4Luf8EcP23/+Cunx9+F/hvwj8UPA3hz4L+EZll16PUNVu/7Wlmml
AuZordLRonZYVCxhplBJOdo6/o78Dvg14B/Z4+EXh34IfC3Q49N8PeF9Ih07SbOMfchjUKCfVj94
nuSTXV0UU/3VF0o7OTk+7b7+nTtcKn7yqqkt0uVdkvL13fmFFFFABRRRQAUUUUAFFFFABRRRQAUU
UUAFFFFABRRRQAUUUUAFFFFABRRRQAUUUUAFFFFABRRRQAUUUUAFFFFABRRRQAUUUUAFFFFABRRR
QAUUUUAFFFFABRRRQAUUUUAFFFFABRRRQAUUUUAFFFFABRRRQAUUUUAFFFFABRRRQAUUUUAFFFFA
BRRRQAUUUUAFFFFABRRRQAUUUUAFFFFABRRRQAUUUUAFFFFABRRRQAUUUUAFFFFABRRRQAUUUUAF
FFFABRRRQAUUUUAFFFFABRRRQAUUUUAFFFFABRRRQAUUUUAFFFFABRRRQAUUUUAFFFFABRRRQAUU
UUAFFFFABRRRQAUUUUAFFFFABRRRQAUUUUAFFFFABRRRQAUUUUAFFFFABRRRQAUUUUAFFFFABRRR
QAUUUUAFFFFABRRRQAUUUUAFFFFABRRRQAUUUUAFFFFABRRRQAUUUUAFFFFABRRRQAUUUUAFFFFA
BRRRQAUUUUAFFFFABRRRQAUUUUAFFFFABRRRQAUUUUAFFFFABRRRQAUUUUAFFFFABRRRQAUUUUAF
FFFABRRRQAUUUUAFFFFABRRRQAUUUUAFFFFABRRRQAUUUUAFFFFABRRRQAUUUUAFFFFABRRRQAUU
UUAFFFFABRRRQAUUUUAFFFFABRRRQAUUUUAFFFFABRRRQAUUUUAFFFFABRRRQAUUUUAFFFFABRRR
QAUUUUAFFFFABRRRQAUUUUAFFFFABRRRQAUUUUAFFFFABRRRQAUUUUAFFFFABRRRQAUUUUAFFFFA
BRRRQAUUUUAFFFFABRRRQAUUUUAFFFFABRRRQAUUUUAFFFFABRRRQAUUUUAFFFFABRRRQAUUUUAF
FFFABRRRQAUUUUAFFFFABRRRQAUUUUAFFFFABRRRQAUUUUAFFFFABRRRQAUUUUAFFFFABRRRQAUU
UUAFFFFABRRRQAUUUUAFFFFABRRRQAUUUUAFFFFABRRRQAUUUUAFFFFABRRRQAUUUUAFFFFABRRR
QAUUUUAFFFFABRRRQAUUUUAFFFFABRRRQAUUUUAFFFFABRRRQAUUUUAFFFFABRRRQAUUUUAFFFFA
BRRRQAUUUUAFFFFABRRRQAUUUUAFFFFABRRRQAUUUUAFFFFABRRRQAUUUUAFFFFABRRRQAUUUUAF
FFFABRRRQAUUUUAFFFFABRRRQAUUUUAFFFFABRRRQAUUUUAFFFFABRRRQAUUUUAFFFFABRRRQAUU
UUAFFFFABRRRQAUUUUAFFFFABRRRQAUUUUAFFFFABRRRQAUUUUAFFFFABRRRQAUUUUAFFFFABRRR
QAUUUUAFFFFABRRRQAUUUUAFFFFABRRRQAUUUUAFFFFABRRRQAUUUUAFFFFABRRRQAUUUUAFFFFA
BRRRQAUUUUAFFFFABRRRQAUUUUAFFFFABRRRQAUUUUAFFFFABRRRQAUUUUAFFFFABRRRQAUUUUAF
FFFABRRRQAUUUUAFFFFABRRRQAUUUUAFFFFABRRRQAUUUUAFFFFABRRRQAUUUUAFFFFABRRRQAUU
UUAFFFFABRRRQAUUUUAFFFFABRRRQAUUUUAFFFFABRRRQAUUUUAf/9k=</pkg:binaryData></pkg:part><pkg:part pkg:name="/word/settings.xml" pkg:contentType="application/vnd.openxmlformats-officedocument.wordprocessingml.settings+xml"><pkg:xmlData><w:settings mc:Ignorable="w14" xmlns:mc="http://schemas.openxmlformats.org/markup-compatibility/2006" xmlns:o="urn:schemas-microsoft-com:office:office" xmlns:r="http://schemas.openxmlformats.org/officeDocument/2006/relationships" xmlns:m="http://schemas.openxmlformats.org/officeDocument/2006/math" xmlns:v="urn:schemas-microsoft-com:vml" xmlns:w10="urn:schemas-microsoft-com:office:word" xmlns:w="http://schemas.openxmlformats.org/wordprocessingml/2006/main" xmlns:w14="http://schemas.microsoft.com/office/word/2010/wordml" xmlns:sl="http://schemas.openxmlformats.org/schemaLibrary/2006/main"><w:zoom w:percent="188"/><w:proofState w:spelling="clean" w:grammar="clean"/><w:defaultTabStop w:val="720"/><w:characterSpacingControl w:val="doNotCompress"/><w:compat><w:compatSetting w:name="compatibilityMode" w:uri="http://schemas.microsoft.com/office/word" w:val="14"/><w:compatSetting w:name="overrideTableStyleFontSizeAndJustification" w:uri="http://schemas.microsoft.com/office/word" w:val="1"/><w:compatSetting w:name="enableOpenTypeFeatures" w:uri="http://schemas.microsoft.com/office/word" w:val="1"/><w:compatSetting w:name="doNotFlipMirrorIndents" w:uri="http://schemas.microsoft.com/office/word" w:val="1"/></w:compat><w:rsids><w:rsidRoot w:val="00E82A36"/><w:rsid w:val="00013AFD"/><w:rsid w:val="000300EA"/><w:rsid w:val="000408A0"/><w:rsid w:val="000A1F42"/><w:rsid w:val="00265093"/><w:rsid w:val="00291F6F"/><w:rsid w:val="003063E4"/><w:rsid w:val="00387B67"/><w:rsid w:val="003977AE"/><w:rsid w:val="003A600E"/><w:rsid w:val="003F3709"/><w:rsid w:val="0048211D"/><w:rsid w:val="005F00F0"/><w:rsid w:val="00601D06"/><w:rsid w:val="00652DCB"/><w:rsid w:val="006967C8"/><w:rsid w:val="006F7397"/><w:rsid w:val="00805E57"/><w:rsid w:val="00827E09"/><w:rsid w:val="00837A8B"/><w:rsid w:val="008C57C4"/><w:rsid w:val="008C6D47"/><w:rsid w:val="00A04F1A"/><w:rsid w:val="00A573F9"/><w:rsid w:val="00A66E17"/><w:rsid w:val="00A90026"/><w:rsid w:val="00AE67A9"/><w:rsid w:val="00BF525F"/><w:rsid w:val="00C36340"/><w:rsid w:val="00C76F53"/><w:rsid w:val="00E82A36"/><w:rsid w:val="00F14111"/><w:rsid w:val="00F50A05"/></w:rsids><m:mathPr><m:mathFont m:val="Cambria Math"/><m:brkBin m:val="before"/><m:brkBinSub m:val="--"/><m:smallFrac m:val="0"/><m:dispDef/><m:lMargin m:val="0"/><m:rMargin m:val="0"/><m:defJc m:val="centerGroup"/><m:wrapIndent m:val="1440"/><m:intLim m:val="subSup"/><m:naryLim m:val="undOvr"/></m:mathPr><w:themeFontLang w:val="en-US" w:eastAsia="ko-KR"/><w:clrSchemeMapping w:bg1="light1" w:t1="dark1" w:bg2="light2" w:t2="dark2" w:accent1="accent1" w:accent2="accent2" w:accent3="accent3" w:accent4="accent4" w:accent5="accent5" w:accent6="accent6" w:hyperlink="hyperlink" w:followedHyperlink="followedHyperlink"/><w:shapeDefaults><o:shapedefaults v:ext="edit" spidmax="1026"/><o:shapelayout v:ext="edit"><o:idmap v:ext="edit" data="1"/></o:shapelayout></w:shapeDefaults><w:decimalSymbol w:val="."/><w:listSeparator w:val=","/></w:settings></pkg:xmlData></pkg:part><pkg:part pkg:name="/word/stylesWithEffects.xml" pkg:contentType="application/vnd.ms-word.stylesWithEffects+xml"><pkg:xmlData><w:styles mc:Ignorable="w14 wp14" xmlns:wpc="http://schemas.microsoft.com/office/word/2010/wordprocessingCanvas" xmlns:mc="http://schemas.openxmlformats.org/markup-compatibility/2006" xmlns:o="urn:schemas-microsoft-com:office:office" xmlns:r="http://schemas.openxmlformats.org/officeDocument/2006/relationships" xmlns:m="http://schemas.openxmlformats.org/officeDocument/2006/math" xmlns:v="urn:schemas-microsoft-com:vml" xmlns:wp14="http://schemas.microsoft.com/office/word/2010/wordprocessingDrawing" xmlns:wp="http://schemas.openxmlformats.org/drawingml/2006/wordprocessingDrawing" xmlns:w10="urn:schemas-microsoft-com:office:word" xmlns:w="http://schemas.openxmlformats.org/wordprocessingml/2006/main" xmlns:w14="http://schemas.microsoft.com/office/word/2010/wordml" xmlns:wpg="http://schemas.microsoft.com/office/word/2010/wordprocessingGroup" xmlns:wpi="http://schemas.microsoft.com/office/word/2010/wordprocessingInk" xmlns:wne="http://schemas.microsoft.com/office/word/2006/wordml" xmlns:wps="http://schemas.microsoft.com/office/word/2010/wordprocessingShape"><w:docDefaults><w:rPrDefault><w:rPr><w:rFonts w:asciiTheme="minorHAnsi" w:eastAsiaTheme="minorHAnsi" w:hAnsiTheme="minorHAnsi" w:cstheme="minorBidi"/><w:sz w:val="22"/><w:szCs w:val="22"/><w:lang w:val="en-US" w:eastAsia="en-US" w:bidi="ar-SA"/></w:rPr></w:rPrDefault><w:pPrDefault><w:pPr><w:spacing w:after="160" w:line="259" w:lineRule="auto"/></w:pPr></w:pPrDefault></w:docDefaults><w:latentStyles w:defLockedState="0" w:defUIPriority="99" w:defSemiHidden="1" w:defUnhideWhenUsed="1" w:defQFormat="0" w:count="267"><w:lsdException w:name="Normal" w:semiHidden="0" w:uiPriority="0" w:unhideWhenUsed="0" w:qFormat="1"/><w:lsdException w:name="heading 1" w:semiHidden="0" w:uiPriority="9" w:unhideWhenUsed="0" w:qFormat="1"/><w:lsdException w:name="heading 2" w:uiPriority="9" w:qFormat="1"/><w:lsdException w:name="heading 3" w:uiPriority="9" w:qFormat="1"/><w:lsdException w:name="heading 4" w:uiPriority="9" w:qFormat="1"/><w:lsdException w:name="heading 5" w:uiPriority="9" w:qFormat="1"/><w:lsdException w:name="heading 6" w:uiPriority="9" w:qFormat="1"/><w:lsdException w:name="heading 7" w:uiPriority="9" w:qFormat="1"/><w:lsdException w:name="heading 8" w:uiPriority="9" w:qFormat="1"/><w:lsdException w:name="heading 9" w:uiPriority="9" w:qFormat="1"/><w:lsdException w:name="toc 1" w:uiPriority="39"/><w:lsdException w:name="toc 2" w:uiPriority="39"/><w:lsdException w:name="toc 3" w:uiPriority="39"/><w:lsdException w:name="toc 4" w:uiPriority="39"/><w:lsdException w:name="toc 5" w:uiPriority="39"/><w:lsdException w:name="toc 6" w:uiPriority="39"/><w:lsdException w:name="toc 7" w:uiPriority="39"/><w:lsdException w:name="toc 8" w:uiPriority="39"/><w:lsdException w:name="toc 9" w:uiPriority="39"/><w:lsdException w:name="caption" w:uiPriority="35" w:qFormat="1"/><w:lsdException w:name="Title" w:semiHidden="0" w:uiPriority="10" w:unhideWhenUsed="0" w:qFormat="1"/><w:lsdException w:name="Default Paragraph Font" w:uiPriority="1"/><w:lsdException w:name="Subtitle" w:semiHidden="0" w:uiPriority="11" w:unhideWhenUsed="0" w:qFormat="1"/><w:lsdException w:name="Hyperlink" w:uiPriority="0"/><w:lsdException w:name="Strong" w:semiHidden="0" w:uiPriority="22" w:unhideWhenUsed="0" w:qFormat="1"/><w:lsdException w:name="Emphasis" w:semiHidden="0" w:uiPriority="20" w:unhideWhenUsed="0" w:qFormat="1"/><w:lsdException w:name="Table Grid" w:semiHidden="0" w:uiPriority="39" w:unhideWhenUsed="0"/><w:lsdException w:name="Placeholder Text" w:unhideWhenUsed="0"/><w:lsdException w:name="No Spacing" w:semiHidden="0" w:uiPriority="1" w:unhideWhenUsed="0" w:qFormat="1"/><w:lsdException w:name="Light Shading" w:semiHidden="0" w:uiPriority="60" w:unhideWhenUsed="0"/><w:lsdException w:name="Light List" w:semiHidden="0" w:uiPriority="61" w:unhideWhenUsed="0"/><w:lsdException w:name="Light Grid" w:semiHidden="0" w:uiPriority="62" w:unhideWhenUsed="0"/><w:lsdException w:name="Medium Shading 1" w:semiHidden="0" w:uiPriority="63" w:unhideWhenUsed="0"/><w:lsdException w:name="Medium Shading 2" w:semiHidden="0" w:uiPriority="64" w:unhideWhenUsed="0"/><w:lsdException w:name="Medium List 1" w:semiHidden="0" w:uiPriority="65" w:unhideWhenUsed="0"/><w:lsdException w:name="Medium List 2" w:semiHidden="0" w:uiPriority="66" w:unhideWhenUsed="0"/><w:lsdException w:name="Medium Grid 1" w:semiHidden="0" w:uiPriority="67" w:unhideWhenUsed="0"/><w:lsdException w:name="Medium Grid 2" w:semiHidden="0" w:uiPriority="68" w:unhideWhenUsed="0"/><w:lsdException w:name="Medium Grid 3" w:semiHidden="0" w:uiPriority="69" w:unhideWhenUsed="0"/><w:lsdException w:name="Dark List" w:semiHidden="0" w:uiPriority="70" w:unhideWhenUsed="0"/><w:lsdException w:name="Colorful Shading" w:semiHidden="0" w:uiPriority="71" w:unhideWhenUsed="0"/><w:lsdException w:name="Colorful List" w:semiHidden="0" w:uiPriority="72" w:unhideWhenUsed="0"/><w:lsdException w:name="Colorful Grid" w:semiHidden="0" w:uiPriority="73" w:unhideWhenUsed="0"/><w:lsdException w:name="Light Shading Accent 1" w:semiHidden="0" w:uiPriority="60" w:unhideWhenUsed="0"/><w:lsdException w:name="Light List Accent 1" w:semiHidden="0" w:uiPriority="61" w:unhideWhenUsed="0"/><w:lsdException w:name="Light Grid Accent 1" w:semiHidden="0" w:uiPriority="62" w:unhideWhenUsed="0"/><w:lsdException w:name="Medium Shading 1 Accent 1" w:semiHidden="0" w:uiPriority="63" w:unhideWhenUsed="0"/><w:lsdException w:name="Medium Shading 2 Accent 1" w:semiHidden="0" w:uiPriority="64" w:unhideWhenUsed="0"/><w:lsdException w:name="Medium List 1 Accent 1" w:semiHidden="0" w:uiPriority="65" w:unhideWhenUsed="0"/><w:lsdException w:name="Revision" w:unhideWhenUsed="0"/><w:lsdException w:name="List Paragraph" w:semiHidden="0" w:uiPriority="34" w:unhideWhenUsed="0" w:qFormat="1"/><w:lsdException w:name="Quote" w:semiHidden="0" w:uiPriority="29" w:unhideWhenUsed="0" w:qFormat="1"/><w:lsdException w:name="Intense Quote" w:semiHidden="0" w:uiPriority="30" w:unhideWhenUsed="0" w:qFormat="1"/><w:lsdException w:name="Medium List 2 Accent 1" w:semiHidden="0" w:uiPriority="66" w:unhideWhenUsed="0"/><w:lsdException w:name="Medium Grid 1 Accent 1" w:semiHidden="0" w:uiPriority="67" w:unhideWhenUsed="0"/><w:lsdException w:name="Medium Grid 2 Accent 1" w:semiHidden="0" w:uiPriority="68" w:unhideWhenUsed="0"/><w:lsdException w:name="Medium Grid 3 Accent 1" w:semiHidden="0" w:uiPriority="69" w:unhideWhenUsed="0"/><w:lsdException w:name="Dark List Accent 1" w:semiHidden="0" w:uiPriority="70" w:unhideWhenUsed="0"/><w:lsdException w:name="Colorful Shading Accent 1" w:semiHidden="0" w:uiPriority="71" w:unhideWhenUsed="0"/><w:lsdException w:name="Colorful List Accent 1" w:semiHidden="0" w:uiPriority="72" w:unhideWhenUsed="0"/><w:lsdException w:name="Colorful Grid Accent 1" w:semiHidden="0" w:uiPriority="73" w:unhideWhenUsed="0"/><w:lsdException w:name="Light Shading Accent 2" w:semiHidden="0" w:uiPriority="60" w:unhideWhenUsed="0"/><w:lsdException w:name="Light List Accent 2" w:semiHidden="0" w:uiPriority="61" w:unhideWhenUsed="0"/><w:lsdException w:name="Light Grid Accent 2" w:semiHidden="0" w:uiPriority="62" w:unhideWhenUsed="0"/><w:lsdException w:name="Medium Shading 1 Accent 2" w:semiHidden="0" w:uiPriority="63" w:unhideWhenUsed="0"/><w:lsdException w:name="Medium Shading 2 Accent 2" w:semiHidden="0" w:uiPriority="64" w:unhideWhenUsed="0"/><w:lsdException w:name="Medium List 1 Accent 2" w:semiHidden="0" w:uiPriority="65" w:unhideWhenUsed="0"/><w:lsdException w:name="Medium List 2 Accent 2" w:semiHidden="0" w:uiPriority="66" w:unhideWhenUsed="0"/><w:lsdException w:name="Medium Grid 1 Accent 2" w:semiHidden="0" w:uiPriority="67" w:unhideWhenUsed="0"/><w:lsdException w:name="Medium Grid 2 Accent 2" w:semiHidden="0" w:uiPriority="68" w:unhideWhenUsed="0"/><w:lsdException w:name="Medium Grid 3 Accent 2" w:semiHidden="0" w:uiPriority="69" w:unhideWhenUsed="0"/><w:lsdException w:name="Dark List Accent 2" w:semiHidden="0" w:uiPriority="70" w:unhideWhenUsed="0"/><w:lsdException w:name="Colorful Shading Accent 2" w:semiHidden="0" w:uiPriority="71" w:unhideWhenUsed="0"/><w:lsdException w:name="Colorful List Accent 2" w:semiHidden="0" w:uiPriority="72" w:unhideWhenUsed="0"/><w:lsdException w:name="Colorful Grid Accent 2" w:semiHidden="0" w:uiPriority="73" w:unhideWhenUsed="0"/><w:lsdException w:name="Light Shading Accent 3" w:semiHidden="0" w:uiPriority="60" w:unhideWhenUsed="0"/><w:lsdException w:name="Light List Accent 3" w:semiHidden="0" w:uiPriority="61" w:unhideWhenUsed="0"/><w:lsdException w:name="Light Grid Accent 3" w:semiHidden="0" w:uiPriority="62" w:unhideWhenUsed="0"/><w:lsdException w:name="Medium Shading 1 Accent 3" w:semiHidden="0" w:uiPriority="63" w:unhideWhenUsed="0"/><w:lsdException w:name="Medium Shading 2 Accent 3" w:semiHidden="0" w:uiPriority="64" w:unhideWhenUsed="0"/><w:lsdException w:name="Medium List 1 Accent 3" w:semiHidden="0" w:uiPriority="65" w:unhideWhenUsed="0"/><w:lsdException w:name="Medium List 2 Accent 3" w:semiHidden="0" w:uiPriority="66" w:unhideWhenUsed="0"/><w:lsdException w:name="Medium Grid 1 Accent 3" w:semiHidden="0" w:uiPriority="67" w:unhideWhenUsed="0"/><w:lsdException w:name="Medium Grid 2 Accent 3" w:semiHidden="0" w:uiPriority="68" w:unhideWhenUsed="0"/><w:lsdException w:name="Medium Grid 3 Accent 3" w:semiHidden="0" w:uiPriority="69" w:unhideWhenUsed="0"/><w:lsdException w:name="Dark List Accent 3" w:semiHidden="0" w:uiPriority="70" w:unhideWhenUsed="0"/><w:lsdException w:name="Colorful Shading Accent 3" w:semiHidden="0" w:uiPriority="71" w:unhideWhenUsed="0"/><w:lsdException w:name="Colorful List Accent 3" w:semiHidden="0" w:uiPriority="72" w:unhideWhenUsed="0"/><w:lsdException w:name="Colorful Grid Accent 3" w:semiHidden="0" w:uiPriority="73" w:unhideWhenUsed="0"/><w:lsdException w:name="Light Shading Accent 4" w:semiHidden="0" w:uiPriority="60" w:unhideWhenUsed="0"/><w:lsdException w:name="Light List Accent 4" w:semiHidden="0" w:uiPriority="61" w:unhideWhenUsed="0"/><w:lsdException w:name="Light Grid Accent 4" w:semiHidden="0" w:uiPriority="62" w:unhideWhenUsed="0"/><w:lsdException w:name="Medium Shading 1 Accent 4" w:semiHidden="0" w:uiPriority="63" w:unhideWhenUsed="0"/><w:lsdException w:name="Medium Shading 2 Accent 4" w:semiHidden="0" w:uiPriority="64" w:unhideWhenUsed="0"/><w:lsdException w:name="Medium List 1 Accent 4" w:semiHidden="0" w:uiPriority="65" w:unhideWhenUsed="0"/><w:lsdException w:name="Medium List 2 Accent 4" w:semiHidden="0" w:uiPriority="66" w:unhideWhenUsed="0"/><w:lsdException w:name="Medium Grid 1 Accent 4" w:semiHidden="0" w:uiPriority="67" w:unhideWhenUsed="0"/><w:lsdException w:name="Medium Grid 2 Accent 4" w:semiHidden="0" w:uiPriority="68" w:unhideWhenUsed="0"/><w:lsdException w:name="Medium Grid 3 Accent 4" w:semiHidden="0" w:uiPriority="69" w:unhideWhenUsed="0"/><w:lsdException w:name="Dark List Accent 4" w:semiHidden="0" w:uiPriority="70" w:unhideWhenUsed="0"/><w:lsdException w:name="Colorful Shading Accent 4" w:semiHidden="0" w:uiPriority="71" w:unhideWhenUsed="0"/><w:lsdException w:name="Colorful List Accent 4" w:semiHidden="0" w:uiPriority="72" w:unhideWhenUsed="0"/><w:lsdException w:name="Colorful Grid Accent 4" w:semiHidden="0" w:uiPriority="73" w:unhideWhenUsed="0"/><w:lsdException w:name="Light Shading Accent 5" w:semiHidden="0" w:uiPriority="60" w:unhideWhenUsed="0"/><w:lsdException w:name="Light List Accent 5" w:semiHidden="0" w:uiPriority="61" w:unhideWhenUsed="0"/><w:lsdException w:name="Light Grid Accent 5" w:semiHidden="0" w:uiPriority="62" w:unhideWhenUsed="0"/><w:lsdException w:name="Medium Shading 1 Accent 5" w:semiHidden="0" w:uiPriority="63" w:unhideWhenUsed="0"/><w:lsdException w:name="Medium Shading 2 Accent 5" w:semiHidden="0" w:uiPriority="64" w:unhideWhenUsed="0"/><w:lsdException w:name="Medium List 1 Accent 5" w:semiHidden="0" w:uiPriority="65" w:unhideWhenUsed="0"/><w:lsdException w:name="Medium List 2 Accent 5" w:semiHidden="0" w:uiPriority="66" w:unhideWhenUsed="0"/><w:lsdException w:name="Medium Grid 1 Accent 5" w:semiHidden="0" w:uiPriority="67" w:unhideWhenUsed="0"/><w:lsdException w:name="Medium Grid 2 Accent 5" w:semiHidden="0" w:uiPriority="68" w:unhideWhenUsed="0"/><w:lsdException w:name="Medium Grid 3 Accent 5" w:semiHidden="0" w:uiPriority="69" w:unhideWhenUsed="0"/><w:lsdException w:name="Dark List Accent 5" w:semiHidden="0" w:uiPriority="70" w:unhideWhenUsed="0"/><w:lsdException w:name="Colorful Shading Accent 5" w:semiHidden="0" w:uiPriority="71" w:unhideWhenUsed="0"/><w:lsdException w:name="Colorful List Accent 5" w:semiHidden="0" w:uiPriority="72" w:unhideWhenUsed="0"/><w:lsdException w:name="Colorful Grid Accent 5" w:semiHidden="0" w:uiPriority="73" w:unhideWhenUsed="0"/><w:lsdException w:name="Light Shading Accent 6" w:semiHidden="0" w:uiPriority="60" w:unhideWhenUsed="0"/><w:lsdException w:name="Light List Accent 6" w:semiHidden="0" w:uiPriority="61" w:unhideWhenUsed="0"/><w:lsdException w:name="Light Grid Accent 6" w:semiHidden="0" w:uiPriority="62" w:unhideWhenUsed="0"/><w:lsdException w:name="Medium Shading 1 Accent 6" w:semiHidden="0" w:uiPriority="63" w:unhideWhenUsed="0"/><w:lsdException w:name="Medium Shading 2 Accent 6" w:semiHidden="0" w:uiPriority="64" w:unhideWhenUsed="0"/><w:lsdException w:name="Medium List 1 Accent 6" w:semiHidden="0" w:uiPriority="65" w:unhideWhenUsed="0"/><w:lsdException w:name="Medium List 2 Accent 6" w:semiHidden="0" w:uiPriority="66" w:unhideWhenUsed="0"/><w:lsdException w:name="Medium Grid 1 Accent 6" w:semiHidden="0" w:uiPriority="67" w:unhideWhenUsed="0"/><w:lsdException w:name="Medium Grid 2 Accent 6" w:semiHidden="0" w:uiPriority="68" w:unhideWhenUsed="0"/><w:lsdException w:name="Medium Grid 3 Accent 6" w:semiHidden="0" w:uiPriority="69" w:unhideWhenUsed="0"/><w:lsdException w:name="Dark List Accent 6" w:semiHidden="0" w:uiPriority="70" w:unhideWhenUsed="0"/><w:lsdException w:name="Colorful Shading Accent 6" w:semiHidden="0" w:uiPriority="71" w:unhideWhenUsed="0"/><w:lsdException w:name="Colorful List Accent 6" w:semiHidden="0" w:uiPriority="72" w:unhideWhenUsed="0"/><w:lsdException w:name="Colorful Grid Accent 6" w:semiHidden="0" w:uiPriority="73" w:unhideWhenUsed="0"/><w:lsdException w:name="Subtle Emphasis" w:semiHidden="0" w:uiPriority="19" w:unhideWhenUsed="0" w:qFormat="1"/><w:lsdException w:name="Intense Emphasis" w:semiHidden="0" w:uiPriority="21" w:unhideWhenUsed="0" w:qFormat="1"/><w:lsdException w:name="Subtle Reference" w:semiHidden="0" w:uiPriority="31" w:unhideWhenUsed="0" w:qFormat="1"/><w:lsdException w:name="Intense Reference" w:semiHidden="0" w:uiPriority="32" w:unhideWhenUsed="0" w:qFormat="1"/><w:lsdException w:name="Book Title" w:semiHidden="0" w:uiPriority="33" w:unhideWhenUsed="0" w:qFormat="1"/><w:lsdException w:name="Bibliography" w:uiPriority="37"/><w:lsdException w:name="TOC Heading" w:uiPriority="39" w:qFormat="1"/></w:latentStyles><w:style w:type="paragraph" w:default="1" w:styleId="Normal"><w:name w:val="Normal"/><w:qFormat/><w:rsid w:val="000408A0"/><w:pPr><w:spacing w:after="200" w:line="276" w:lineRule="auto"/></w:pPr><w:rPr><w:rFonts w:eastAsiaTheme="minorEastAsia"/><w:color w:val="000000" w:themeColor="text1"/><w:lang w:eastAsia="ko-KR"/></w:rPr></w:style><w:style w:type="character" w:default="1" w:styleId="DefaultParagraphFont"><w:name w:val="Default Paragraph Font"/><w:uiPriority w:val="1"/><w:semiHidden/><w:unhideWhenUsed/></w:style><w:style w:type="table" w:default="1" w:styleId="TableNormal"><w:name w:val="Normal Table"/><w:uiPriority w:val="99"/><w:semiHidden/><w:unhideWhenUsed/><w:tblPr><w:tblInd w:w="0" w:type="dxa"/><w:tblCellMar><w:top w:w="0" w:type="dxa"/><w:left w:w="108" w:type="dxa"/><w:bottom w:w="0" w:type="dxa"/><w:right w:w="108" w:type="dxa"/></w:tblCellMar></w:tblPr></w:style><w:style w:type="numbering" w:default="1" w:styleId="NoList"><w:name w:val="No List"/><w:uiPriority w:val="99"/><w:semiHidden/><w:unhideWhenUsed/></w:style><w:style w:type="character" w:styleId="Hyperlink"><w:name w:val="Hyperlink"/><w:basedOn w:val="DefaultParagraphFont"/><w:unhideWhenUsed/><w:rsid w:val="000408A0"/><w:rPr><w:color w:val="0000FF"/><w:u w:val="single"/></w:rPr></w:style><w:style w:type="table" w:styleId="TableGrid"><w:name w:val="Table Grid"/><w:basedOn w:val="TableNormal"/><w:uiPriority w:val="39"/><w:rsid w:val="00A573F9"/><w:pPr><w:spacing w:after="0" w:line="240" w:lineRule="auto"/></w:pPr><w:tblPr><w:tblInd w:w="0" w:type="dxa"/><w:tblBorders><w:top w:val="single" w:sz="4" w:space="0" w:color="auto"/><w:left w:val="single" w:sz="4" w:space="0" w:color="auto"/><w:bottom w:val="single" w:sz="4" w:space="0" w:color="auto"/><w:right w:val="single" w:sz="4" w:space="0" w:color="auto"/><w:insideH w:val="single" w:sz="4" w:space="0" w:color="auto"/><w:insideV w:val="single" w:sz="4" w:space="0" w:color="auto"/></w:tblBorders><w:tblCellMar><w:top w:w="0" w:type="dxa"/><w:left w:w="108" w:type="dxa"/><w:bottom w:w="0" w:type="dxa"/><w:right w:w="108" w:type="dxa"/></w:tblCellMar></w:tblPr></w:style><w:style w:type="table" w:customStyle="1" w:styleId="PlainTable1"><w:name w:val="Plain Table 1"/><w:basedOn w:val="TableNormal"/><w:uiPriority w:val="41"/><w:rsid w:val="00601D06"/><w:pPr><w:spacing w:after="0" w:line="240" w:lineRule="auto"/></w:pPr><w:tblPr><w:tblStyleRowBandSize w:val="1"/><w:tblStyleColBandSize w:val="1"/><w:tblInd w:w="0" w:type="dxa"/><w:tblBorders><w:top w:val="single" w:sz="4" w:space="0" w:color="BFBFBF" w:themeColor="background1" w:themeShade="BF"/><w:left w:val="single" w:sz="4" w:space="0" w:color="BFBFBF" w:themeColor="background1" w:themeShade="BF"/><w:bottom w:val="single" w:sz="4" w:space="0" w:color="BFBFBF" w:themeColor="background1" w:themeShade="BF"/><w:right w:val="single" w:sz="4" w:space="0" w:color="BFBFBF" w:themeColor="background1" w:themeShade="BF"/><w:insideH w:val="single" w:sz="4" w:space="0" w:color="BFBFBF" w:themeColor="background1" w:themeShade="BF"/><w:insideV w:val="single" w:sz="4" w:space="0" w:color="BFBFBF" w:themeColor="background1" w:themeShade="BF"/></w:tblBorders><w:tblCellMar><w:top w:w="0" w:type="dxa"/><w:left w:w="108" w:type="dxa"/><w:bottom w:w="0" w:type="dxa"/><w:right w:w="108" w:type="dxa"/></w:tblCellMar></w:tblPr><w:tblStylePr w:type="firstRow"><w:rPr><w:b/><w:bCs/></w:rPr></w:tblStylePr><w:tblStylePr w:type="lastRow"><w:rPr><w:b/><w:bCs/></w:rPr><w:tblPr/><w:tcPr><w:tcBorders><w:top w:val="double" w:sz="4" w:space="0" w:color="BFBFBF" w:themeColor="background1" w:themeShade="BF"/></w:tcBorders></w:tcPr></w:tblStylePr><w:tblStylePr w:type="firstCol"><w:rPr><w:b/><w:bCs/></w:rPr></w:tblStylePr><w:tblStylePr w:type="lastCol"><w:rPr><w:b/><w:bCs/></w:rPr></w:tblStylePr><w:tblStylePr w:type="band1Vert"><w:tblPr/><w:tcPr><w:shd w:val="clear" w:color="auto" w:fill="F2F2F2" w:themeFill="background1" w:themeFillShade="F2"/></w:tcPr></w:tblStylePr><w:tblStylePr w:type="band1Horz"><w:tblPr/><w:tcPr><w:shd w:val="clear" w:color="auto" w:fill="F2F2F2" w:themeFill="background1" w:themeFillShade="F2"/></w:tcPr></w:tblStylePr></w:style><w:style w:type="table" w:customStyle="1" w:styleId="GridTable5DarkAccent3"><w:name w:val="Grid Table 5 Dark Accent 3"/><w:basedOn w:val="TableNormal"/><w:uiPriority w:val="50"/><w:rsid w:val="00601D06"/><w:pPr><w:spacing w:after="0" w:line="240" w:lineRule="auto"/></w:pPr><w:tblPr><w:tblStyleRowBandSize w:val="1"/><w:tblStyleColBandSize w:val="1"/><w:tblInd w:w="0" w:type="dxa"/><w:tblBorders><w:top w:val="single" w:sz="4" w:space="0" w:color="FFFFFF" w:themeColor="background1"/><w:left w:val="single" w:sz="4" w:space="0" w:color="FFFFFF" w:themeColor="background1"/><w:bottom w:val="single" w:sz="4" w:space="0" w:color="FFFFFF" w:themeColor="background1"/><w:right w:val="single" w:sz="4" w:space="0" w:color="FFFFFF" w:themeColor="background1"/><w:insideH w:val="single" w:sz="4" w:space="0" w:color="FFFFFF" w:themeColor="background1"/><w:insideV w:val="single" w:sz="4" w:space="0" w:color="FFFFFF" w:themeColor="background1"/></w:tblBorders><w:tblCellMar><w:top w:w="0" w:type="dxa"/><w:left w:w="108" w:type="dxa"/><w:bottom w:w="0" w:type="dxa"/><w:right w:w="108" w:type="dxa"/></w:tblCellMar></w:tblPr><w:tcPr><w:shd w:val="clear" w:color="auto" w:fill="EDEDED" w:themeFill="accent3" w:themeFillTint="33"/></w:tcPr><w:tblStylePr w:type="firstRow"><w:rPr><w:b/><w:bCs/><w:color w:val="FFFFFF" w:themeColor="background1"/></w:rPr><w:tblPr/><w:tcPr><w:tcBorders><w:top w:val="single" w:sz="4" w:space="0" w:color="FFFFFF" w:themeColor="background1"/><w:left w:val="single" w:sz="4" w:space="0" w:color="FFFFFF" w:themeColor="background1"/><w:right w:val="single" w:sz="4" w:space="0" w:color="FFFFFF" w:themeColor="background1"/><w:insideH w:val="nil"/><w:insideV w:val="nil"/></w:tcBorders><w:shd w:val="clear" w:color="auto" w:fill="A5A5A5" w:themeFill="accent3"/></w:tcPr></w:tblStylePr><w:tblStylePr w:type="lastRow"><w:rPr><w:b/><w:bCs/><w:color w:val="FFFFFF" w:themeColor="background1"/></w:rPr><w:tblPr/><w:tcPr><w:tcBorders><w:left w:val="single" w:sz="4" w:space="0" w:color="FFFFFF" w:themeColor="background1"/><w:bottom w:val="single" w:sz="4" w:space="0" w:color="FFFFFF" w:themeColor="background1"/><w:right w:val="single" w:sz="4" w:space="0" w:color="FFFFFF" w:themeColor="background1"/><w:insideH w:val="nil"/><w:insideV w:val="nil"/></w:tcBorders><w:shd w:val="clear" w:color="auto" w:fill="A5A5A5" w:themeFill="accent3"/></w:tcPr></w:tblStylePr><w:tblStylePr w:type="firstCol"><w:rPr><w:b/><w:bCs/><w:color w:val="FFFFFF" w:themeColor="background1"/></w:rPr><w:tblPr/><w:tcPr><w:tcBorders><w:top w:val="single" w:sz="4" w:space="0" w:color="FFFFFF" w:themeColor="background1"/><w:left w:val="single" w:sz="4" w:space="0" w:color="FFFFFF" w:themeColor="background1"/><w:bottom w:val="single" w:sz="4" w:space="0" w:color="FFFFFF" w:themeColor="background1"/><w:insideV w:val="nil"/></w:tcBorders><w:shd w:val="clear" w:color="auto" w:fill="A5A5A5" w:themeFill="accent3"/></w:tcPr></w:tblStylePr><w:tblStylePr w:type="lastCol"><w:rPr><w:b/><w:bCs/><w:color w:val="FFFFFF" w:themeColor="background1"/></w:rPr><w:tblPr/><w:tcPr><w:tcBorders><w:top w:val="single" w:sz="4" w:space="0" w:color="FFFFFF" w:themeColor="background1"/><w:bottom w:val="single" w:sz="4" w:space="0" w:color="FFFFFF" w:themeColor="background1"/><w:right w:val="single" w:sz="4" w:space="0" w:color="FFFFFF" w:themeColor="background1"/><w:insideV w:val="nil"/></w:tcBorders><w:shd w:val="clear" w:color="auto" w:fill="A5A5A5" w:themeFill="accent3"/></w:tcPr></w:tblStylePr><w:tblStylePr w:type="band1Vert"><w:tblPr/><w:tcPr><w:shd w:val="clear" w:color="auto" w:fill="DBDBDB" w:themeFill="accent3" w:themeFillTint="66"/></w:tcPr></w:tblStylePr><w:tblStylePr w:type="band1Horz"><w:tblPr/><w:tcPr><w:shd w:val="clear" w:color="auto" w:fill="DBDBDB" w:themeFill="accent3" w:themeFillTint="66"/></w:tcPr></w:tblStylePr></w:style><w:style w:type="table" w:customStyle="1" w:styleId="GridTableLight"><w:name w:val="Grid Table Light"/><w:basedOn w:val="TableNormal"/><w:uiPriority w:val="40"/><w:rsid w:val="003A600E"/><w:pPr><w:spacing w:after="0" w:line="240" w:lineRule="auto"/></w:pPr><w:tblPr><w:tblInd w:w="0" w:type="dxa"/><w:tblBorders><w:top w:val="single" w:sz="4" w:space="0" w:color="BFBFBF" w:themeColor="background1" w:themeShade="BF"/><w:left w:val="single" w:sz="4" w:space="0" w:color="BFBFBF" w:themeColor="background1" w:themeShade="BF"/><w:bottom w:val="single" w:sz="4" w:space="0" w:color="BFBFBF" w:themeColor="background1" w:themeShade="BF"/><w:right w:val="single" w:sz="4" w:space="0" w:color="BFBFBF" w:themeColor="background1" w:themeShade="BF"/><w:insideH w:val="single" w:sz="4" w:space="0" w:color="BFBFBF" w:themeColor="background1" w:themeShade="BF"/><w:insideV w:val="single" w:sz="4" w:space="0" w:color="BFBFBF" w:themeColor="background1" w:themeShade="BF"/></w:tblBorders><w:tblCellMar><w:top w:w="0" w:type="dxa"/><w:left w:w="108" w:type="dxa"/><w:bottom w:w="0" w:type="dxa"/><w:right w:w="108" w:type="dxa"/></w:tblCellMar></w:tblPr></w:style><w:style w:type="paragraph" w:styleId="BalloonText"><w:name w:val="Balloon Text"/><w:basedOn w:val="Normal"/><w:link w:val="BalloonTextChar"/><w:uiPriority w:val="99"/><w:semiHidden/><w:unhideWhenUsed/><w:rsid w:val="006967C8"/><w:pPr><w:spacing w:after="0" w:line="240" w:lineRule="auto"/></w:pPr><w:rPr><w:rFonts w:ascii="Tahoma" w:hAnsi="Tahoma" w:cs="Tahoma"/><w:sz w:val="16"/><w:szCs w:val="16"/></w:rPr></w:style><w:style w:type="character" w:customStyle="1" w:styleId="BalloonTextChar"><w:name w:val="Balloon Text Char"/><w:basedOn w:val="DefaultParagraphFont"/><w:link w:val="BalloonText"/><w:uiPriority w:val="99"/><w:semiHidden/><w:rsid w:val="006967C8"/><w:rPr><w:rFonts w:ascii="Tahoma" w:eastAsiaTheme="minorEastAsia" w:hAnsi="Tahoma" w:cs="Tahoma"/><w:color w:val="000000" w:themeColor="text1"/><w:sz w:val="16"/><w:szCs w:val="16"/><w:lang w:eastAsia="ko-KR"/></w:rPr></w:style></w:styles></pkg:xmlData></pkg:part><pkg:part pkg:name="/word/styles.xml" pkg:contentType="application/vnd.openxmlformats-officedocument.wordprocessingml.styles+xml"><pkg:xmlData><w:styles mc:Ignorable="w14" xmlns:mc="http://schemas.openxmlformats.org/markup-compatibility/2006" xmlns:r="http://schemas.openxmlformats.org/officeDocument/2006/relationships" xmlns:w="http://schemas.openxmlformats.org/wordprocessingml/2006/main" xmlns:w14="http://schemas.microsoft.com/office/word/2010/wordml"><w:docDefaults><w:rPrDefault><w:rPr><w:rFonts w:asciiTheme="minorHAnsi" w:eastAsiaTheme="minorHAnsi" w:hAnsiTheme="minorHAnsi" w:cstheme="minorBidi"/><w:sz w:val="22"/><w:szCs w:val="22"/><w:lang w:val="en-US" w:eastAsia="en-US" w:bidi="ar-SA"/></w:rPr></w:rPrDefault><w:pPrDefault><w:pPr><w:spacing w:after="160" w:line="259" w:lineRule="auto"/></w:pPr></w:pPrDefault></w:docDefaults><w:latentStyles w:defLockedState="0" w:defUIPriority="99" w:defSemiHidden="1" w:defUnhideWhenUsed="1" w:defQFormat="0" w:count="267"><w:lsdException w:name="Normal" w:semiHidden="0" w:uiPriority="0" w:unhideWhenUsed="0" w:qFormat="1"/><w:lsdException w:name="heading 1" w:semiHidden="0" w:uiPriority="9" w:unhideWhenUsed="0" w:qFormat="1"/><w:lsdException w:name="heading 2" w:uiPriority="9" w:qFormat="1"/><w:lsdException w:name="heading 3" w:uiPriority="9" w:qFormat="1"/><w:lsdException w:name="heading 4" w:uiPriority="9" w:qFormat="1"/><w:lsdException w:name="heading 5" w:uiPriority="9" w:qFormat="1"/><w:lsdException w:name="heading 6" w:uiPriority="9" w:qFormat="1"/><w:lsdException w:name="heading 7" w:uiPriority="9" w:qFormat="1"/><w:lsdException w:name="heading 8" w:uiPriority="9" w:qFormat="1"/><w:lsdException w:name="heading 9" w:uiPriority="9" w:qFormat="1"/><w:lsdException w:name="toc 1" w:uiPriority="39"/><w:lsdException w:name="toc 2" w:uiPriority="39"/><w:lsdException w:name="toc 3" w:uiPriority="39"/><w:lsdException w:name="toc 4" w:uiPriority="39"/><w:lsdException w:name="toc 5" w:uiPriority="39"/><w:lsdException w:name="toc 6" w:uiPriority="39"/><w:lsdException w:name="toc 7" w:uiPriority="39"/><w:lsdException w:name="toc 8" w:uiPriority="39"/><w:lsdException w:name="toc 9" w:uiPriority="39"/><w:lsdException w:name="caption" w:uiPriority="35" w:qFormat="1"/><w:lsdException w:name="Title" w:semiHidden="0" w:uiPriority="10" w:unhideWhenUsed="0" w:qFormat="1"/><w:lsdException w:name="Default Paragraph Font" w:uiPriority="1"/><w:lsdException w:name="Subtitle" w:semiHidden="0" w:uiPriority="11" w:unhideWhenUsed="0" w:qFormat="1"/><w:lsdException w:name="Hyperlink" w:uiPriority="0"/><w:lsdException w:name="Strong" w:semiHidden="0" w:uiPriority="22" w:unhideWhenUsed="0" w:qFormat="1"/><w:lsdException w:name="Emphasis" w:semiHidden="0" w:uiPriority="20" w:unhideWhenUsed="0" w:qFormat="1"/><w:lsdException w:name="Table Grid" w:semiHidden="0" w:uiPriority="39" w:unhideWhenUsed="0"/><w:lsdException w:name="Placeholder Text" w:unhideWhenUsed="0"/><w:lsdException w:name="No Spacing" w:semiHidden="0" w:uiPriority="1" w:unhideWhenUsed="0" w:qFormat="1"/><w:lsdException w:name="Light Shading" w:semiHidden="0" w:uiPriority="60" w:unhideWhenUsed="0"/><w:lsdException w:name="Light List" w:semiHidden="0" w:uiPriority="61" w:unhideWhenUsed="0"/><w:lsdException w:name="Light Grid" w:semiHidden="0" w:uiPriority="62" w:unhideWhenUsed="0"/><w:lsdException w:name="Medium Shading 1" w:semiHidden="0" w:uiPriority="63" w:unhideWhenUsed="0"/><w:lsdException w:name="Medium Shading 2" w:semiHidden="0" w:uiPriority="64" w:unhideWhenUsed="0"/><w:lsdException w:name="Medium List 1" w:semiHidden="0" w:uiPriority="65" w:unhideWhenUsed="0"/><w:lsdException w:name="Medium List 2" w:semiHidden="0" w:uiPriority="66" w:unhideWhenUsed="0"/><w:lsdException w:name="Medium Grid 1" w:semiHidden="0" w:uiPriority="67" w:unhideWhenUsed="0"/><w:lsdException w:name="Medium Grid 2" w:semiHidden="0" w:uiPriority="68" w:unhideWhenUsed="0"/><w:lsdException w:name="Medium Grid 3" w:semiHidden="0" w:uiPriority="69" w:unhideWhenUsed="0"/><w:lsdException w:name="Dark List" w:semiHidden="0" w:uiPriority="70" w:unhideWhenUsed="0"/><w:lsdException w:name="Colorful Shading" w:semiHidden="0" w:uiPriority="71" w:unhideWhenUsed="0"/><w:lsdException w:name="Colorful List" w:semiHidden="0" w:uiPriority="72" w:unhideWhenUsed="0"/><w:lsdException w:name="Colorful Grid" w:semiHidden="0" w:uiPriority="73" w:unhideWhenUsed="0"/><w:lsdException w:name="Light Shading Accent 1" w:semiHidden="0" w:uiPriority="60" w:unhideWhenUsed="0"/><w:lsdException w:name="Light List Accent 1" w:semiHidden="0" w:uiPriority="61" w:unhideWhenUsed="0"/><w:lsdException w:name="Light Grid Accent 1" w:semiHidden="0" w:uiPriority="62" w:unhideWhenUsed="0"/><w:lsdException w:name="Medium Shading 1 Accent 1" w:semiHidden="0" w:uiPriority="63" w:unhideWhenUsed="0"/><w:lsdException w:name="Medium Shading 2 Accent 1" w:semiHidden="0" w:uiPriority="64" w:unhideWhenUsed="0"/><w:lsdException w:name="Medium List 1 Accent 1" w:semiHidden="0" w:uiPriority="65" w:unhideWhenUsed="0"/><w:lsdException w:name="Revision" w:unhideWhenUsed="0"/><w:lsdException w:name="List Paragraph" w:semiHidden="0" w:uiPriority="34" w:unhideWhenUsed="0" w:qFormat="1"/><w:lsdException w:name="Quote" w:semiHidden="0" w:uiPriority="29" w:unhideWhenUsed="0" w:qFormat="1"/><w:lsdException w:name="Intense Quote" w:semiHidden="0" w:uiPriority="30" w:unhideWhenUsed="0" w:qFormat="1"/><w:lsdException w:name="Medium List 2 Accent 1" w:semiHidden="0" w:uiPriority="66" w:unhideWhenUsed="0"/><w:lsdException w:name="Medium Grid 1 Accent 1" w:semiHidden="0" w:uiPriority="67" w:unhideWhenUsed="0"/><w:lsdException w:name="Medium Grid 2 Accent 1" w:semiHidden="0" w:uiPriority="68" w:unhideWhenUsed="0"/><w:lsdException w:name="Medium Grid 3 Accent 1" w:semiHidden="0" w:uiPriority="69" w:unhideWhenUsed="0"/><w:lsdException w:name="Dark List Accent 1" w:semiHidden="0" w:uiPriority="70" w:unhideWhenUsed="0"/><w:lsdException w:name="Colorful Shading Accent 1" w:semiHidden="0" w:uiPriority="71" w:unhideWhenUsed="0"/><w:lsdException w:name="Colorful List Accent 1" w:semiHidden="0" w:uiPriority="72" w:unhideWhenUsed="0"/><w:lsdException w:name="Colorful Grid Accent 1" w:semiHidden="0" w:uiPriority="73" w:unhideWhenUsed="0"/><w:lsdException w:name="Light Shading Accent 2" w:semiHidden="0" w:uiPriority="60" w:unhideWhenUsed="0"/><w:lsdException w:name="Light List Accent 2" w:semiHidden="0" w:uiPriority="61" w:unhideWhenUsed="0"/><w:lsdException w:name="Light Grid Accent 2" w:semiHidden="0" w:uiPriority="62" w:unhideWhenUsed="0"/><w:lsdException w:name="Medium Shading 1 Accent 2" w:semiHidden="0" w:uiPriority="63" w:unhideWhenUsed="0"/><w:lsdException w:name="Medium Shading 2 Accent 2" w:semiHidden="0" w:uiPriority="64" w:unhideWhenUsed="0"/><w:lsdException w:name="Medium List 1 Accent 2" w:semiHidden="0" w:uiPriority="65" w:unhideWhenUsed="0"/><w:lsdException w:name="Medium List 2 Accent 2" w:semiHidden="0" w:uiPriority="66" w:unhideWhenUsed="0"/><w:lsdException w:name="Medium Grid 1 Accent 2" w:semiHidden="0" w:uiPriority="67" w:unhideWhenUsed="0"/><w:lsdException w:name="Medium Grid 2 Accent 2" w:semiHidden="0" w:uiPriority="68" w:unhideWhenUsed="0"/><w:lsdException w:name="Medium Grid 3 Accent 2" w:semiHidden="0" w:uiPriority="69" w:unhideWhenUsed="0"/><w:lsdException w:name="Dark List Accent 2" w:semiHidden="0" w:uiPriority="70" w:unhideWhenUsed="0"/><w:lsdException w:name="Colorful Shading Accent 2" w:semiHidden="0" w:uiPriority="71" w:unhideWhenUsed="0"/><w:lsdException w:name="Colorful List Accent 2" w:semiHidden="0" w:uiPriority="72" w:unhideWhenUsed="0"/><w:lsdException w:name="Colorful Grid Accent 2" w:semiHidden="0" w:uiPriority="73" w:unhideWhenUsed="0"/><w:lsdException w:name="Light Shading Accent 3" w:semiHidden="0" w:uiPriority="60" w:unhideWhenUsed="0"/><w:lsdException w:name="Light List Accent 3" w:semiHidden="0" w:uiPriority="61" w:unhideWhenUsed="0"/><w:lsdException w:name="Light Grid Accent 3" w:semiHidden="0" w:uiPriority="62" w:unhideWhenUsed="0"/><w:lsdException w:name="Medium Shading 1 Accent 3" w:semiHidden="0" w:uiPriority="63" w:unhideWhenUsed="0"/><w:lsdException w:name="Medium Shading 2 Accent 3" w:semiHidden="0" w:uiPriority="64" w:unhideWhenUsed="0"/><w:lsdException w:name="Medium List 1 Accent 3" w:semiHidden="0" w:uiPriority="65" w:unhideWhenUsed="0"/><w:lsdException w:name="Medium List 2 Accent 3" w:semiHidden="0" w:uiPriority="66" w:unhideWhenUsed="0"/><w:lsdException w:name="Medium Grid 1 Accent 3" w:semiHidden="0" w:uiPriority="67" w:unhideWhenUsed="0"/><w:lsdException w:name="Medium Grid 2 Accent 3" w:semiHidden="0" w:uiPriority="68" w:unhideWhenUsed="0"/><w:lsdException w:name="Medium Grid 3 Accent 3" w:semiHidden="0" w:uiPriority="69" w:unhideWhenUsed="0"/><w:lsdException w:name="Dark List Accent 3" w:semiHidden="0" w:uiPriority="70" w:unhideWhenUsed="0"/><w:lsdException w:name="Colorful Shading Accent 3" w:semiHidden="0" w:uiPriority="71" w:unhideWhenUsed="0"/><w:lsdException w:name="Colorful List Accent 3" w:semiHidden="0" w:uiPriority="72" w:unhideWhenUsed="0"/><w:lsdException w:name="Colorful Grid Accent 3" w:semiHidden="0" w:uiPriority="73" w:unhideWhenUsed="0"/><w:lsdException w:name="Light Shading Accent 4" w:semiHidden="0" w:uiPriority="60" w:unhideWhenUsed="0"/><w:lsdException w:name="Light List Accent 4" w:semiHidden="0" w:uiPriority="61" w:unhideWhenUsed="0"/><w:lsdException w:name="Light Grid Accent 4" w:semiHidden="0" w:uiPriority="62" w:unhideWhenUsed="0"/><w:lsdException w:name="Medium Shading 1 Accent 4" w:semiHidden="0" w:uiPriority="63" w:unhideWhenUsed="0"/><w:lsdException w:name="Medium Shading 2 Accent 4" w:semiHidden="0" w:uiPriority="64" w:unhideWhenUsed="0"/><w:lsdException w:name="Medium List 1 Accent 4" w:semiHidden="0" w:uiPriority="65" w:unhideWhenUsed="0"/><w:lsdException w:name="Medium List 2 Accent 4" w:semiHidden="0" w:uiPriority="66" w:unhideWhenUsed="0"/><w:lsdException w:name="Medium Grid 1 Accent 4" w:semiHidden="0" w:uiPriority="67" w:unhideWhenUsed="0"/><w:lsdException w:name="Medium Grid 2 Accent 4" w:semiHidden="0" w:uiPriority="68" w:unhideWhenUsed="0"/><w:lsdException w:name="Medium Grid 3 Accent 4" w:semiHidden="0" w:uiPriority="69" w:unhideWhenUsed="0"/><w:lsdException w:name="Dark List Accent 4" w:semiHidden="0" w:uiPriority="70" w:unhideWhenUsed="0"/><w:lsdException w:name="Colorful Shading Accent 4" w:semiHidden="0" w:uiPriority="71" w:unhideWhenUsed="0"/><w:lsdException w:name="Colorful List Accent 4" w:semiHidden="0" w:uiPriority="72" w:unhideWhenUsed="0"/><w:lsdException w:name="Colorful Grid Accent 4" w:semiHidden="0" w:uiPriority="73" w:unhideWhenUsed="0"/><w:lsdException w:name="Light Shading Accent 5" w:semiHidden="0" w:uiPriority="60" w:unhideWhenUsed="0"/><w:lsdException w:name="Light List Accent 5" w:semiHidden="0" w:uiPriority="61" w:unhideWhenUsed="0"/><w:lsdException w:name="Light Grid Accent 5" w:semiHidden="0" w:uiPriority="62" w:unhideWhenUsed="0"/><w:lsdException w:name="Medium Shading 1 Accent 5" w:semiHidden="0" w:uiPriority="63" w:unhideWhenUsed="0"/><w:lsdException w:name="Medium Shading 2 Accent 5" w:semiHidden="0" w:uiPriority="64" w:unhideWhenUsed="0"/><w:lsdException w:name="Medium List 1 Accent 5" w:semiHidden="0" w:uiPriority="65" w:unhideWhenUsed="0"/><w:lsdException w:name="Medium List 2 Accent 5" w:semiHidden="0" w:uiPriority="66" w:unhideWhenUsed="0"/><w:lsdException w:name="Medium Grid 1 Accent 5" w:semiHidden="0" w:uiPriority="67" w:unhideWhenUsed="0"/><w:lsdException w:name="Medium Grid 2 Accent 5" w:semiHidden="0" w:uiPriority="68" w:unhideWhenUsed="0"/><w:lsdException w:name="Medium Grid 3 Accent 5" w:semiHidden="0" w:uiPriority="69" w:unhideWhenUsed="0"/><w:lsdException w:name="Dark List Accent 5" w:semiHidden="0" w:uiPriority="70" w:unhideWhenUsed="0"/><w:lsdException w:name="Colorful Shading Accent 5" w:semiHidden="0" w:uiPriority="71" w:unhideWhenUsed="0"/><w:lsdException w:name="Colorful List Accent 5" w:semiHidden="0" w:uiPriority="72" w:unhideWhenUsed="0"/><w:lsdException w:name="Colorful Grid Accent 5" w:semiHidden="0" w:uiPriority="73" w:unhideWhenUsed="0"/><w:lsdException w:name="Light Shading Accent 6" w:semiHidden="0" w:uiPriority="60" w:unhideWhenUsed="0"/><w:lsdException w:name="Light List Accent 6" w:semiHidden="0" w:uiPriority="61" w:unhideWhenUsed="0"/><w:lsdException w:name="Light Grid Accent 6" w:semiHidden="0" w:uiPriority="62" w:unhideWhenUsed="0"/><w:lsdException w:name="Medium Shading 1 Accent 6" w:semiHidden="0" w:uiPriority="63" w:unhideWhenUsed="0"/><w:lsdException w:name="Medium Shading 2 Accent 6" w:semiHidden="0" w:uiPriority="64" w:unhideWhenUsed="0"/><w:lsdException w:name="Medium List 1 Accent 6" w:semiHidden="0" w:uiPriority="65" w:unhideWhenUsed="0"/><w:lsdException w:name="Medium List 2 Accent 6" w:semiHidden="0" w:uiPriority="66" w:unhideWhenUsed="0"/><w:lsdException w:name="Medium Grid 1 Accent 6" w:semiHidden="0" w:uiPriority="67" w:unhideWhenUsed="0"/><w:lsdException w:name="Medium Grid 2 Accent 6" w:semiHidden="0" w:uiPriority="68" w:unhideWhenUsed="0"/><w:lsdException w:name="Medium Grid 3 Accent 6" w:semiHidden="0" w:uiPriority="69" w:unhideWhenUsed="0"/><w:lsdException w:name="Dark List Accent 6" w:semiHidden="0" w:uiPriority="70" w:unhideWhenUsed="0"/><w:lsdException w:name="Colorful Shading Accent 6" w:semiHidden="0" w:uiPriority="71" w:unhideWhenUsed="0"/><w:lsdException w:name="Colorful List Accent 6" w:semiHidden="0" w:uiPriority="72" w:unhideWhenUsed="0"/><w:lsdException w:name="Colorful Grid Accent 6" w:semiHidden="0" w:uiPriority="73" w:unhideWhenUsed="0"/><w:lsdException w:name="Subtle Emphasis" w:semiHidden="0" w:uiPriority="19" w:unhideWhenUsed="0" w:qFormat="1"/><w:lsdException w:name="Intense Emphasis" w:semiHidden="0" w:uiPriority="21" w:unhideWhenUsed="0" w:qFormat="1"/><w:lsdException w:name="Subtle Reference" w:semiHidden="0" w:uiPriority="31" w:unhideWhenUsed="0" w:qFormat="1"/><w:lsdException w:name="Intense Reference" w:semiHidden="0" w:uiPriority="32" w:unhideWhenUsed="0" w:qFormat="1"/><w:lsdException w:name="Book Title" w:semiHidden="0" w:uiPriority="33" w:unhideWhenUsed="0" w:qFormat="1"/><w:lsdException w:name="Bibliography" w:uiPriority="37"/><w:lsdException w:name="TOC Heading" w:uiPriority="39" w:qFormat="1"/></w:latentStyles><w:style w:type="paragraph" w:default="1" w:styleId="Normal"><w:name w:val="Normal"/><w:qFormat/><w:rsid w:val="000408A0"/><w:pPr><w:spacing w:after="200" w:line="276" w:lineRule="auto"/></w:pPr><w:rPr><w:rFonts w:eastAsiaTheme="minorEastAsia"/><w:color w:val="000000" w:themeColor="text1"/><w:lang w:eastAsia="ko-KR"/></w:rPr></w:style><w:style w:type="character" w:default="1" w:styleId="DefaultParagraphFont"><w:name w:val="Default Paragraph Font"/><w:uiPriority w:val="1"/><w:semiHidden/><w:unhideWhenUsed/></w:style><w:style w:type="table" w:default="1" w:styleId="TableNormal"><w:name w:val="Normal Table"/><w:uiPriority w:val="99"/><w:semiHidden/><w:unhideWhenUsed/><w:tblPr><w:tblInd w:w="0" w:type="dxa"/><w:tblCellMar><w:top w:w="0" w:type="dxa"/><w:left w:w="108" w:type="dxa"/><w:bottom w:w="0" w:type="dxa"/><w:right w:w="108" w:type="dxa"/></w:tblCellMar></w:tblPr></w:style><w:style w:type="numbering" w:default="1" w:styleId="NoList"><w:name w:val="No List"/><w:uiPriority w:val="99"/><w:semiHidden/><w:unhideWhenUsed/></w:style><w:style w:type="character" w:styleId="Hyperlink"><w:name w:val="Hyperlink"/><w:basedOn w:val="DefaultParagraphFont"/><w:unhideWhenUsed/><w:rsid w:val="000408A0"/><w:rPr><w:color w:val="0000FF"/><w:u w:val="single"/></w:rPr></w:style><w:style w:type="table" w:styleId="TableGrid"><w:name w:val="Table Grid"/><w:basedOn w:val="TableNormal"/><w:uiPriority w:val="39"/><w:rsid w:val="00A573F9"/><w:pPr><w:spacing w:after="0" w:line="240" w:lineRule="auto"/></w:pPr><w:tblPr><w:tblInd w:w="0" w:type="dxa"/><w:tblBorders><w:top w:val="single" w:sz="4" w:space="0" w:color="auto"/><w:left w:val="single" w:sz="4" w:space="0" w:color="auto"/><w:bottom w:val="single" w:sz="4" w:space="0" w:color="auto"/><w:right w:val="single" w:sz="4" w:space="0" w:color="auto"/><w:insideH w:val="single" w:sz="4" w:space="0" w:color="auto"/><w:insideV w:val="single" w:sz="4" w:space="0" w:color="auto"/></w:tblBorders><w:tblCellMar><w:top w:w="0" w:type="dxa"/><w:left w:w="108" w:type="dxa"/><w:bottom w:w="0" w:type="dxa"/><w:right w:w="108" w:type="dxa"/></w:tblCellMar></w:tblPr></w:style><w:style w:type="table" w:customStyle="1" w:styleId="PlainTable1"><w:name w:val="Plain Table 1"/><w:basedOn w:val="TableNormal"/><w:uiPriority w:val="41"/><w:rsid w:val="00601D06"/><w:pPr><w:spacing w:after="0" w:line="240" w:lineRule="auto"/></w:pPr><w:tblPr><w:tblStyleRowBandSize w:val="1"/><w:tblStyleColBandSize w:val="1"/><w:tblInd w:w="0" w:type="dxa"/><w:tblBorders><w:top w:val="single" w:sz="4" w:space="0" w:color="BFBFBF" w:themeColor="background1" w:themeShade="BF"/><w:left w:val="single" w:sz="4" w:space="0" w:color="BFBFBF" w:themeColor="background1" w:themeShade="BF"/><w:bottom w:val="single" w:sz="4" w:space="0" w:color="BFBFBF" w:themeColor="background1" w:themeShade="BF"/><w:right w:val="single" w:sz="4" w:space="0" w:color="BFBFBF" w:themeColor="background1" w:themeShade="BF"/><w:insideH w:val="single" w:sz="4" w:space="0" w:color="BFBFBF" w:themeColor="background1" w:themeShade="BF"/><w:insideV w:val="single" w:sz="4" w:space="0" w:color="BFBFBF" w:themeColor="background1" w:themeShade="BF"/></w:tblBorders><w:tblCellMar><w:top w:w="0" w:type="dxa"/><w:left w:w="108" w:type="dxa"/><w:bottom w:w="0" w:type="dxa"/><w:right w:w="108" w:type="dxa"/></w:tblCellMar></w:tblPr><w:tblStylePr w:type="firstRow"><w:rPr><w:b/><w:bCs/></w:rPr></w:tblStylePr><w:tblStylePr w:type="lastRow"><w:rPr><w:b/><w:bCs/></w:rPr><w:tblPr/><w:tcPr><w:tcBorders><w:top w:val="double" w:sz="4" w:space="0" w:color="BFBFBF" w:themeColor="background1" w:themeShade="BF"/></w:tcBorders></w:tcPr></w:tblStylePr><w:tblStylePr w:type="firstCol"><w:rPr><w:b/><w:bCs/></w:rPr></w:tblStylePr><w:tblStylePr w:type="lastCol"><w:rPr><w:b/><w:bCs/></w:rPr></w:tblStylePr><w:tblStylePr w:type="band1Vert"><w:tblPr/><w:tcPr><w:shd w:val="clear" w:color="auto" w:fill="F2F2F2" w:themeFill="background1" w:themeFillShade="F2"/></w:tcPr></w:tblStylePr><w:tblStylePr w:type="band1Horz"><w:tblPr/><w:tcPr><w:shd w:val="clear" w:color="auto" w:fill="F2F2F2" w:themeFill="background1" w:themeFillShade="F2"/></w:tcPr></w:tblStylePr></w:style><w:style w:type="table" w:customStyle="1" w:styleId="GridTable5DarkAccent3"><w:name w:val="Grid Table 5 Dark Accent 3"/><w:basedOn w:val="TableNormal"/><w:uiPriority w:val="50"/><w:rsid w:val="00601D06"/><w:pPr><w:spacing w:after="0" w:line="240" w:lineRule="auto"/></w:pPr><w:tblPr><w:tblStyleRowBandSize w:val="1"/><w:tblStyleColBandSize w:val="1"/><w:tblInd w:w="0" w:type="dxa"/><w:tblBorders><w:top w:val="single" w:sz="4" w:space="0" w:color="FFFFFF" w:themeColor="background1"/><w:left w:val="single" w:sz="4" w:space="0" w:color="FFFFFF" w:themeColor="background1"/><w:bottom w:val="single" w:sz="4" w:space="0" w:color="FFFFFF" w:themeColor="background1"/><w:right w:val="single" w:sz="4" w:space="0" w:color="FFFFFF" w:themeColor="background1"/><w:insideH w:val="single" w:sz="4" w:space="0" w:color="FFFFFF" w:themeColor="background1"/><w:insideV w:val="single" w:sz="4" w:space="0" w:color="FFFFFF" w:themeColor="background1"/></w:tblBorders><w:tblCellMar><w:top w:w="0" w:type="dxa"/><w:left w:w="108" w:type="dxa"/><w:bottom w:w="0" w:type="dxa"/><w:right w:w="108" w:type="dxa"/></w:tblCellMar></w:tblPr><w:tcPr><w:shd w:val="clear" w:color="auto" w:fill="EDEDED" w:themeFill="accent3" w:themeFillTint="33"/></w:tcPr><w:tblStylePr w:type="firstRow"><w:rPr><w:b/><w:bCs/><w:color w:val="FFFFFF" w:themeColor="background1"/></w:rPr><w:tblPr/><w:tcPr><w:tcBorders><w:top w:val="single" w:sz="4" w:space="0" w:color="FFFFFF" w:themeColor="background1"/><w:left w:val="single" w:sz="4" w:space="0" w:color="FFFFFF" w:themeColor="background1"/><w:right w:val="single" w:sz="4" w:space="0" w:color="FFFFFF" w:themeColor="background1"/><w:insideH w:val="nil"/><w:insideV w:val="nil"/></w:tcBorders><w:shd w:val="clear" w:color="auto" w:fill="A5A5A5" w:themeFill="accent3"/></w:tcPr></w:tblStylePr><w:tblStylePr w:type="lastRow"><w:rPr><w:b/><w:bCs/><w:color w:val="FFFFFF" w:themeColor="background1"/></w:rPr><w:tblPr/><w:tcPr><w:tcBorders><w:left w:val="single" w:sz="4" w:space="0" w:color="FFFFFF" w:themeColor="background1"/><w:bottom w:val="single" w:sz="4" w:space="0" w:color="FFFFFF" w:themeColor="background1"/><w:right w:val="single" w:sz="4" w:space="0" w:color="FFFFFF" w:themeColor="background1"/><w:insideH w:val="nil"/><w:insideV w:val="nil"/></w:tcBorders><w:shd w:val="clear" w:color="auto" w:fill="A5A5A5" w:themeFill="accent3"/></w:tcPr></w:tblStylePr><w:tblStylePr w:type="firstCol"><w:rPr><w:b/><w:bCs/><w:color w:val="FFFFFF" w:themeColor="background1"/></w:rPr><w:tblPr/><w:tcPr><w:tcBorders><w:top w:val="single" w:sz="4" w:space="0" w:color="FFFFFF" w:themeColor="background1"/><w:left w:val="single" w:sz="4" w:space="0" w:color="FFFFFF" w:themeColor="background1"/><w:bottom w:val="single" w:sz="4" w:space="0" w:color="FFFFFF" w:themeColor="background1"/><w:insideV w:val="nil"/></w:tcBorders><w:shd w:val="clear" w:color="auto" w:fill="A5A5A5" w:themeFill="accent3"/></w:tcPr></w:tblStylePr><w:tblStylePr w:type="lastCol"><w:rPr><w:b/><w:bCs/><w:color w:val="FFFFFF" w:themeColor="background1"/></w:rPr><w:tblPr/><w:tcPr><w:tcBorders><w:top w:val="single" w:sz="4" w:space="0" w:color="FFFFFF" w:themeColor="background1"/><w:bottom w:val="single" w:sz="4" w:space="0" w:color="FFFFFF" w:themeColor="background1"/><w:right w:val="single" w:sz="4" w:space="0" w:color="FFFFFF" w:themeColor="background1"/><w:insideV w:val="nil"/></w:tcBorders><w:shd w:val="clear" w:color="auto" w:fill="A5A5A5" w:themeFill="accent3"/></w:tcPr></w:tblStylePr><w:tblStylePr w:type="band1Vert"><w:tblPr/><w:tcPr><w:shd w:val="clear" w:color="auto" w:fill="DBDBDB" w:themeFill="accent3" w:themeFillTint="66"/></w:tcPr></w:tblStylePr><w:tblStylePr w:type="band1Horz"><w:tblPr/><w:tcPr><w:shd w:val="clear" w:color="auto" w:fill="DBDBDB" w:themeFill="accent3" w:themeFillTint="66"/></w:tcPr></w:tblStylePr></w:style><w:style w:type="table" w:customStyle="1" w:styleId="GridTableLight"><w:name w:val="Grid Table Light"/><w:basedOn w:val="TableNormal"/><w:uiPriority w:val="40"/><w:rsid w:val="003A600E"/><w:pPr><w:spacing w:after="0" w:line="240" w:lineRule="auto"/></w:pPr><w:tblPr><w:tblInd w:w="0" w:type="dxa"/><w:tblBorders><w:top w:val="single" w:sz="4" w:space="0" w:color="BFBFBF" w:themeColor="background1" w:themeShade="BF"/><w:left w:val="single" w:sz="4" w:space="0" w:color="BFBFBF" w:themeColor="background1" w:themeShade="BF"/><w:bottom w:val="single" w:sz="4" w:space="0" w:color="BFBFBF" w:themeColor="background1" w:themeShade="BF"/><w:right w:val="single" w:sz="4" w:space="0" w:color="BFBFBF" w:themeColor="background1" w:themeShade="BF"/><w:insideH w:val="single" w:sz="4" w:space="0" w:color="BFBFBF" w:themeColor="background1" w:themeShade="BF"/><w:insideV w:val="single" w:sz="4" w:space="0" w:color="BFBFBF" w:themeColor="background1" w:themeShade="BF"/></w:tblBorders><w:tblCellMar><w:top w:w="0" w:type="dxa"/><w:left w:w="108" w:type="dxa"/><w:bottom w:w="0" w:type="dxa"/><w:right w:w="108" w:type="dxa"/></w:tblCellMar></w:tblPr></w:style><w:style w:type="paragraph" w:styleId="BalloonText"><w:name w:val="Balloon Text"/><w:basedOn w:val="Normal"/><w:link w:val="BalloonTextChar"/><w:uiPriority w:val="99"/><w:semiHidden/><w:unhideWhenUsed/><w:rsid w:val="006967C8"/><w:pPr><w:spacing w:after="0" w:line="240" w:lineRule="auto"/></w:pPr><w:rPr><w:rFonts w:ascii="Tahoma" w:hAnsi="Tahoma" w:cs="Tahoma"/><w:sz w:val="16"/><w:szCs w:val="16"/></w:rPr></w:style><w:style w:type="character" w:customStyle="1" w:styleId="BalloonTextChar"><w:name w:val="Balloon Text Char"/><w:basedOn w:val="DefaultParagraphFont"/><w:link w:val="BalloonText"/><w:uiPriority w:val="99"/><w:semiHidden/><w:rsid w:val="006967C8"/><w:rPr><w:rFonts w:ascii="Tahoma" w:eastAsiaTheme="minorEastAsia" w:hAnsi="Tahoma" w:cs="Tahoma"/><w:color w:val="000000" w:themeColor="text1"/><w:sz w:val="16"/><w:szCs w:val="16"/><w:lang w:eastAsia="ko-KR"/></w:rPr></w:style></w:styles></pkg:xmlData></pkg:part><pkg:part pkg:name="/customXml/_rels/item1.xml.rels" pkg:contentType="application/vnd.openxmlformats-package.relationships+xml" pkg:padding="256"><pkg:xmlData><Relationships xmlns="http://schemas.openxmlformats.org/package/2006/relationships"><Relationship Id="rId1" Type="http://schemas.openxmlformats.org/officeDocument/2006/relationships/customXmlProps" Target="itemProps1.xml"/></Relationships></pkg:xmlData></pkg:part><pkg:part pkg:name="/customXml/itemProps1.xml" pkg:contentType="application/vnd.openxmlformats-officedocument.customXmlProperties+xml" pkg:padding="32"><pkg:xmlData pkg:originalXmlStandalone="no"><ds:datastoreItem ds:itemID="{0E2544FA-53ED-46C0-A59A-333314B27B3A}" xmlns:ds="http://schemas.openxmlformats.org/officeDocument/2006/customXml"><ds:schemaRefs><ds:schemaRef ds:uri="http://schemas.openxmlformats.org/officeDocument/2006/bibliography"/></ds:schemaRefs></ds:datastoreItem></pkg:xmlData></pkg:part><pkg:part pkg:name="/customXml/item1.xml" pkg:contentType="application/xml" pkg:padding="32"><pkg:xmlData><b:Sources SelectedStyle="\APASixthEditionOfficeOnline.xsl" StyleName="APA" Version="6" xmlns:b="http://schemas.openxmlformats.org/officeDocument/2006/bibliography" xmlns="http://schemas.openxmlformats.org/officeDocument/2006/bibliography"/></pkg:xmlData></pkg:part><pkg:part pkg:name="/docProps/core.xml" pkg:contentType="application/vnd.openxmlformats-package.core-properties+xml" pkg:padding="256"><pkg:xmlData><cp:coreProperties xmlns:cp="http://schemas.openxmlformats.org/package/2006/metadata/core-properties" xmlns:dc="http://purl.org/dc/elements/1.1/" xmlns:dcterms="http://purl.org/dc/terms/" xmlns:dcmitype="http://purl.org/dc/dcmitype/" xmlns:xsi="http://www.w3.org/2001/XMLSchema-instance"><dc:creator>sri</dc:creator><cp:lastModifiedBy>anil</cp:lastModifiedBy><cp:revision>5</cp:revision><dcterms:created xsi:type="dcterms:W3CDTF">2017-08-01T02:47:00Z</dcterms:created><dcterms:modified xsi:type="dcterms:W3CDTF">2017-08-01T06:15:00Z</dcterms:modified></cp:coreProperties></pkg:xmlData></pkg:part><pkg:part pkg:name="/word/fontTable.xml" pkg:contentType="application/vnd.openxmlformats-officedocument.wordprocessingml.fontTable+xml"><pkg:xmlData><w:fonts mc:Ignorable="w14" xmlns:mc="http://schemas.openxmlformats.org/markup-compatibility/2006" xmlns:r="http://schemas.openxmlformats.org/officeDocument/2006/relationships" xmlns:w="http://schemas.openxmlformats.org/wordprocessingml/2006/main" xmlns:w14="http://schemas.microsoft.com/office/word/2010/wordml"><w:font w:name="Calibri"><w:panose1 w:val="020F0502020204030204"/><w:charset w:val="00"/><w:family w:val="swiss"/><w:pitch w:val="variable"/><w:sig w:usb0="E00002FF" w:usb1="4000ACFF" w:usb2="00000001" w:usb3="00000000" w:csb0="0000019F" w:csb1="00000000"/></w:font><w:font w:name="Times New Roman"><w:panose1 w:val="02020603050405020304"/><w:charset w:val="00"/><w:family w:val="roman"/><w:pitch w:val="variable"/><w:sig w:usb0="E0002AFF" w:usb1="C0007841" w:usb2="00000009" w:usb3="00000000" w:csb0="000001FF" w:csb1="00000000"/></w:font><w:font w:name="Malgun Gothic"><w:altName w:val="맑은 고딕"/><w:panose1 w:val="020B0503020000020004"/><w:charset w:val="81"/><w:family w:val="swiss"/><w:pitch w:val="variable"/><w:sig w:usb0="900002AF" w:usb1="09D77CFB" w:usb2="00000012" w:usb3="00000000" w:csb0="00080001" w:csb1="00000000"/></w:font><w:font w:name="Tahoma"><w:panose1 w:val="020B0604030504040204"/><w:charset w:val="00"/><w:family w:val="swiss"/><w:pitch w:val="variable"/><w:sig w:usb0="E1002EFF" w:usb1="C000605B" w:usb2="00000029" w:usb3="00000000" w:csb0="000101FF" w:csb1="00000000"/></w:font><w:font w:name="Calibri Light"><w:panose1 w:val="020F0302020204030204"/><w:charset w:val="00"/><w:family w:val="swiss"/><w:pitch w:val="variable"/><w:sig w:usb0="A00002EF" w:usb1="4000207B" w:usb2="00000000" w:usb3="00000000" w:csb0="0000019F" w:csb1="00000000"/></w:font></w:fonts></pkg:xmlData></pkg:part><pkg:part pkg:name="/word/webSettings.xml" pkg:contentType="application/vnd.openxmlformats-officedocument.wordprocessingml.webSettings+xml"><pkg:xmlData><w:webSettings mc:Ignorable="w14" xmlns:mc="http://schemas.openxmlformats.org/markup-compatibility/2006" xmlns:r="http://schemas.openxmlformats.org/officeDocument/2006/relationships" xmlns:w="http://schemas.openxmlformats.org/wordprocessingml/2006/main" xmlns:w14="http://schemas.microsoft.com/office/word/2010/wordml"><w:optimizeForBrowser/><w:allowPNG/></w:webSettings></pkg:xmlData></pkg:part><pkg:part pkg:name="/docProps/app.xml" pkg:contentType="application/vnd.openxmlformats-officedocument.extended-properties+xml" pkg:padding="256"><pkg:xmlData><Properties xmlns="http://schemas.openxmlformats.org/officeDocument/2006/extended-properties" xmlns:vt="http://schemas.openxmlformats.org/officeDocument/2006/docPropsVTypes"><Template>Normal</Template><TotalTime>3</TotalTime><Pages>4</Pages><Words>208</Words><Characters>1190</Characters><Application>Microsoft Office Word</Application><DocSecurity>0</DocSecurity><Lines>9</Lines><Paragraphs>2</Paragraphs><ScaleCrop>false</ScaleCrop><HeadingPairs><vt:vector size="2" baseType="variant"><vt:variant><vt:lpstr>Title</vt:lpstr></vt:variant><vt:variant><vt:i4>1</vt:i4></vt:variant></vt:vector></HeadingPairs><TitlesOfParts><vt:vector size="1" baseType="lpstr"><vt:lpstr/></vt:vector></TitlesOfParts><Company/><LinksUpToDate>false</LinksUpToDate><CharactersWithSpaces>1396</CharactersWithSpaces><SharedDoc>false</SharedDoc><HyperlinksChanged>false</HyperlinksChanged><AppVersion>14.0000</AppVersion></Properties></pkg:xmlData></pkg:part></pkg:package>
