# Supplementary material for: Influence of solvents in the preparation of cobalt sulfide for supercapacitors
Source: R Soc Open Sci. 2017 Sep 6;4(9):170427. doi: 10.1098/rsos.170427 (PMC5627093; doi:10.1098/rsos.170427)
Supplement: Supplemenatary information [file rsos170427supp3.xml]

<?xml version="1.0" encoding="UTF-8" standalone="yes"?>
<?mso-application progid="Word.Document"?>
<pkg:package xmlns:pkg="http://schemas.microsoft.com/office/2006/xmlPackage"><pkg:part pkg:name="/_rels/.rels" pkg:contentType="application/vnd.openxmlformats-package.relationships+xml" pkg:padding="512"><pkg:xmlData><Relationships xmlns="http://schemas.openxmlformats.org/package/2006/relationships"><Relationship Id="rId3" Type="http://schemas.openxmlformats.org/officeDocument/2006/relationships/extended-properties" Target="docProps/app.xml"/><Relationship Id="rId2" Type="http://schemas.openxmlformats.org/package/2006/relationships/metadata/core-properties" Target="docProps/core.xml"/><Relationship Id="rId1" Type="http://schemas.openxmlformats.org/officeDocument/2006/relationships/officeDocument" Target="word/document.xml"/></Relationships></pkg:xmlData></pkg:part><pkg:part pkg:name="/word/_rels/document.xml.rels" pkg:contentType="application/vnd.openxmlformats-package.relationships+xml" pkg:padding="256"><pkg:xmlData><Relationships xmlns="http://schemas.openxmlformats.org/package/2006/relationships"><Relationship Id="rId8" Type="http://schemas.openxmlformats.org/officeDocument/2006/relationships/fontTable" Target="fontTable.xml"/><Relationship Id="rId3" Type="http://schemas.microsoft.com/office/2007/relationships/stylesWithEffects" Target="stylesWithEffects.xml"/><Relationship Id="rId7" Type="http://schemas.openxmlformats.org/officeDocument/2006/relationships/image" Target="media/image1.tif"/><Relationship Id="rId2" Type="http://schemas.openxmlformats.org/officeDocument/2006/relationships/styles" Target="styles.xml"/><Relationship Id="rId1" Type="http://schemas.openxmlformats.org/officeDocument/2006/relationships/customXml" Target="../customXml/item1.xml"/><Relationship Id="rId6" Type="http://schemas.openxmlformats.org/officeDocument/2006/relationships/hyperlink" Target="mailto:heeje@pusan.ac.kr" TargetMode="External"/><Relationship Id="rId5" Type="http://schemas.openxmlformats.org/officeDocument/2006/relationships/webSettings" Target="webSettings.xml"/><Relationship Id="rId4" Type="http://schemas.openxmlformats.org/officeDocument/2006/relationships/settings" Target="settings.xml"/><Relationship Id="rId9" Type="http://schemas.openxmlformats.org/officeDocument/2006/relationships/theme" Target="theme/theme1.xml"/></Relationships></pkg:xmlData></pkg:part><pkg:part pkg:name="/word/document.xml" pkg:contentType="application/vnd.openxmlformats-officedocument.wordprocessingml.document.main+xml"><pkg:xmlData><w:document mc:Ignorable="w14 wp14" xmlns:wpc="http://schemas.microsoft.com/office/word/2010/wordprocessingCanvas" xmlns:mc="http://schemas.openxmlformats.org/markup-compatibility/2006" xmlns:o="urn:schemas-microsoft-com:office:office" xmlns:r="http://schemas.openxmlformats.org/officeDocument/2006/relationships" xmlns:m="http://schemas.openxmlformats.org/officeDocument/2006/math" xmlns:v="urn:schemas-microsoft-com:vml" xmlns:wp14="http://schemas.microsoft.com/office/word/2010/wordprocessingDrawing" xmlns:wp="http://schemas.openxmlformats.org/drawingml/2006/wordprocessingDrawing" xmlns:w10="urn:schemas-microsoft-com:office:word" xmlns:w="http://schemas.openxmlformats.org/wordprocessingml/2006/main" xmlns:w14="http://schemas.microsoft.com/office/word/2010/wordml" xmlns:wpg="http://schemas.microsoft.com/office/word/2010/wordprocessingGroup" xmlns:wpi="http://schemas.microsoft.com/office/word/2010/wordprocessingInk" xmlns:wne="http://schemas.microsoft.com/office/word/2006/wordml" xmlns:wps="http://schemas.microsoft.com/office/word/2010/wordprocessingShape"><w:body><w:p w:rsidR="000408A0" w:rsidRPr="0048211D" w:rsidRDefault="008C57C4" w:rsidP="000408A0"><w:pPr><w:spacing w:line="480" w:lineRule="auto"/><w:jc w:val="center"/><w:rPr><w:rFonts w:ascii="Times New Roman" w:hAnsi="Times New Roman" w:cs="Times New Roman"/><w:b/><w:sz w:val="32"/><w:szCs w:val="44"/><w:u w:val="single"/></w:rPr></w:pPr><w:bookmarkStart w:id="0" w:name="_GoBack"/><w:bookmarkEnd w:id="0"/><w:r><w:rPr><w:rFonts w:ascii="Times New Roman" w:hAnsi="Times New Roman" w:cs="Times New Roman"/><w:b/><w:sz w:val="32"/><w:szCs w:val="44"/><w:u w:val="single"/></w:rPr><w:t>Supporting I</w:t></w:r><w:r w:rsidR="000408A0" w:rsidRPr="0048211D"><w:rPr><w:rFonts w:ascii="Times New Roman" w:hAnsi="Times New Roman" w:cs="Times New Roman"/><w:b/><w:sz w:val="32"/><w:szCs w:val="44"/><w:u w:val="single"/></w:rPr><w:t>nformation</w:t></w:r></w:p><w:p w:rsidR="000408A0" w:rsidRPr="00C36340" w:rsidRDefault="000408A0" w:rsidP="00652DCB"><w:pPr><w:spacing w:line="480" w:lineRule="auto"/><w:jc w:val="center"/><w:rPr><w:rFonts w:ascii="Times New Roman" w:hAnsi="Times New Roman" w:cs="Times New Roman"/><w:b/><w:color w:val="FF0000"/><w:sz w:val="32"/><w:szCs w:val="44"/></w:rPr></w:pPr><w:r w:rsidRPr="00C36340"><w:rPr><w:rFonts w:ascii="Times New Roman" w:hAnsi="Times New Roman" w:cs="Times New Roman"/><w:b/><w:color w:val="FF0000"/><w:sz w:val="32"/><w:szCs w:val="44"/></w:rPr><w:t>Influence of solvents in the preparation of cobalt sulfide</w:t></w:r><w:r w:rsidR="00837A8B" w:rsidRPr="00C36340"><w:rPr><w:rFonts w:ascii="Times New Roman" w:hAnsi="Times New Roman" w:cs="Times New Roman"/><w:b/><w:color w:val="FF0000"/><w:sz w:val="32"/><w:szCs w:val="44"/></w:rPr><w:t xml:space="preserve"> </w:t></w:r><w:r w:rsidRPr="00C36340"><w:rPr><w:rFonts w:ascii="Times New Roman" w:hAnsi="Times New Roman" w:cs="Times New Roman"/><w:b/><w:color w:val="FF0000"/><w:sz w:val="32"/><w:szCs w:val="44"/></w:rPr><w:t>for supercapacitors</w:t></w:r></w:p><w:p w:rsidR="000408A0" w:rsidRPr="0048211D" w:rsidRDefault="000408A0" w:rsidP="000408A0"><w:pPr><w:tabs><w:tab w:val="left" w:pos="-142"/><w:tab w:val="left" w:pos="0"/></w:tabs><w:spacing w:line="480" w:lineRule="auto"/><w:jc w:val="center"/><w:rPr><w:rFonts w:ascii="Times New Roman" w:hAnsi="Times New Roman" w:cs="Times New Roman"/><w:b/><w:sz w:val="24"/><w:szCs w:val="28"/><w:vertAlign w:val="superscript"/></w:rPr></w:pPr><w:r w:rsidRPr="0048211D"><w:rPr><w:rFonts w:ascii="Times New Roman" w:hAnsi="Times New Roman" w:cs="Times New Roman"/><w:b/><w:sz w:val="24"/><w:szCs w:val="28"/></w:rPr><w:t>Anil Kumar Yedluri, S. Srinivasa Rao, Dinah Punnoose, Chebrolu Venkata Tulasivarma, Chandu V. V. M. Gopi</w:t></w:r><w:r w:rsidR="003F3709"><w:rPr><w:rFonts w:ascii="Times New Roman" w:hAnsi="Times New Roman" w:cs="Times New Roman"/><w:b/><w:sz w:val="24"/><w:szCs w:val="28"/></w:rPr><w:t xml:space="preserve">, </w:t></w:r><w:r w:rsidR="003F3709" w:rsidRPr="005F00F0"><w:rPr><w:rFonts w:ascii="Times New Roman" w:hAnsi="Times New Roman" w:cs="Times New Roman"/><w:b/><w:sz w:val="24"/><w:szCs w:val="24"/></w:rPr><w:t>Kandasamy Prabakar</w:t></w:r><w:r w:rsidRPr="0048211D"><w:rPr><w:rFonts w:ascii="Times New Roman" w:hAnsi="Times New Roman" w:cs="Times New Roman"/><w:b/><w:sz w:val="24"/><w:szCs w:val="28"/></w:rPr><w:t xml:space="preserve"> and Hee-Je Kim</w:t></w:r><w:r w:rsidRPr="0048211D"><w:rPr><w:rFonts w:ascii="Times New Roman" w:hAnsi="Times New Roman" w:cs="Times New Roman"/><w:b/><w:sz w:val="24"/><w:szCs w:val="28"/><w:vertAlign w:val="superscript"/></w:rPr><w:t>*</w:t></w:r></w:p><w:p w:rsidR="000408A0" w:rsidRPr="009D4CD5" w:rsidRDefault="000408A0" w:rsidP="000408A0"><w:pPr><w:tabs><w:tab w:val="left" w:pos="-142"/><w:tab w:val="left" w:pos="0"/></w:tabs><w:spacing w:line="480" w:lineRule="auto"/><w:jc w:val="center"/><w:rPr><w:rFonts w:ascii="Times New Roman" w:hAnsi="Times New Roman" w:cs="Times New Roman"/><w:bCs/><w:szCs w:val="20"/></w:rPr></w:pPr><w:r w:rsidRPr="009D4CD5"><w:rPr><w:rFonts w:ascii="Times New Roman" w:hAnsi="Times New Roman" w:cs="Times New Roman"/><w:vertAlign w:val="superscript"/></w:rPr><w:t xml:space="preserve">a </w:t></w:r><w:r w:rsidRPr="009D4CD5"><w:rPr><w:rFonts w:ascii="Times New Roman" w:hAnsi="Times New Roman" w:cs="Times New Roman"/><w:szCs w:val="20"/></w:rPr><w:t xml:space="preserve">School of Electrical Engineering, Pusan National University, </w:t></w:r><w:r w:rsidRPr="009D4CD5"><w:rPr><w:rFonts w:ascii="Times New Roman" w:hAnsi="Times New Roman" w:cs="Times New Roman"/><w:bCs/><w:szCs w:val="20"/></w:rPr><w:t>Busandaehak-ro 63beon-gil, Geumjeong-gu, Busan, 46241, Rep. of KOREA</w:t></w:r></w:p><w:p w:rsidR="00C76F53" w:rsidRDefault="000408A0" w:rsidP="00C76F53"><w:pPr><w:jc w:val="center"/><w:rPr><w:rFonts w:ascii="Times New Roman" w:hAnsi="Times New Roman"/></w:rPr></w:pPr><w:r w:rsidRPr="009D4CD5"><w:rPr><w:rFonts w:ascii="Times New Roman" w:hAnsi="Times New Roman"/><w:vertAlign w:val="superscript"/></w:rPr><w:t>*</w:t></w:r><w:r w:rsidRPr="009D4CD5"><w:rPr><w:rFonts w:ascii="Times New Roman" w:hAnsi="Times New Roman"/></w:rPr><w:t xml:space="preserve">Corresponding Author. Tel: +82 51 510 2364. Fax: +82 51 513 0212. </w:t></w:r></w:p><w:p w:rsidR="00C76F53" w:rsidRDefault="000408A0" w:rsidP="00C76F53"><w:pPr><w:jc w:val="center"/><w:rPr><w:rFonts w:ascii="Times New Roman" w:hAnsi="Times New Roman"/></w:rPr></w:pPr><w:r w:rsidRPr="009D4CD5"><w:rPr><w:rFonts w:ascii="Times New Roman" w:hAnsi="Times New Roman"/></w:rPr><w:t xml:space="preserve">E-mail: </w:t></w:r><w:hyperlink r:id="rId6" w:history="1"><w:r w:rsidRPr="009D4CD5"><w:rPr><w:rStyle w:val="Hyperlink"/><w:rFonts w:ascii="Times New Roman" w:hAnsi="Times New Roman"/></w:rPr><w:t>heeje@pusan.ac.kr</w:t></w:r></w:hyperlink><w:r w:rsidRPr="009D4CD5"><w:rPr><w:rFonts w:ascii="Times New Roman" w:hAnsi="Times New Roman"/></w:rPr><w:t xml:space="preserve"> </w:t></w:r></w:p><w:p w:rsidR="000A1F42" w:rsidRDefault="000408A0" w:rsidP="00C76F53"><w:pPr><w:jc w:val="center"/><w:rPr><w:rFonts w:ascii="Times New Roman" w:hAnsi="Times New Roman"/></w:rPr></w:pPr><w:proofErr w:type="gramStart"/><w:r w:rsidRPr="009D4CD5"><w:rPr><w:rFonts w:ascii="Times New Roman" w:hAnsi="Times New Roman"/></w:rPr><w:t>(H.-J. Kim).</w:t></w:r><w:proofErr w:type="gramEnd"/></w:p><w:p w:rsidR="000408A0" w:rsidRDefault="000408A0" w:rsidP="000408A0"><w:pPr><w:rPr><w:rFonts w:ascii="Times New Roman" w:hAnsi="Times New Roman"/></w:rPr></w:pPr></w:p><w:p w:rsidR="000408A0" w:rsidRDefault="000408A0" w:rsidP="000408A0"><w:pPr><w:rPr><w:rFonts w:ascii="Times New Roman" w:hAnsi="Times New Roman"/></w:rPr></w:pPr></w:p><w:p w:rsidR="000408A0" w:rsidRDefault="000408A0" w:rsidP="000408A0"><w:pPr><w:rPr><w:rFonts w:ascii="Times New Roman" w:hAnsi="Times New Roman"/></w:rPr></w:pPr></w:p><w:p w:rsidR="000408A0" w:rsidRDefault="000408A0" w:rsidP="000408A0"><w:pPr><w:rPr><w:rFonts w:ascii="Times New Roman" w:hAnsi="Times New Roman"/></w:rPr></w:pPr></w:p><w:p w:rsidR="000408A0" w:rsidRDefault="000408A0" w:rsidP="000408A0"><w:pPr><w:rPr><w:rFonts w:ascii="Times New Roman" w:hAnsi="Times New Roman"/></w:rPr></w:pPr></w:p><w:p w:rsidR="000408A0" w:rsidRDefault="000408A0" w:rsidP="000408A0"><w:pPr><w:rPr><w:rFonts w:ascii="Times New Roman" w:hAnsi="Times New Roman"/></w:rPr></w:pPr></w:p><w:p w:rsidR="00A66E17" w:rsidRDefault="00A66E17" w:rsidP="00245E9B"><w:pPr><w:jc w:val="center"/><w:rPr><w:rFonts w:ascii="Times New Roman" w:hAnsi="Times New Roman"/><w:b/><w:sz w:val="24"/><w:szCs w:val="24"/></w:rPr></w:pPr></w:p><w:p w:rsidR="00A573F9" w:rsidRDefault="00A573F9" w:rsidP="00A66E17"><w:pPr><w:jc w:val="center"/><w:rPr><w:rFonts w:ascii="Times New Roman" w:hAnsi="Times New Roman" w:cs="Times New Roman"/><w:color w:val="auto"/><w:sz w:val="24"/><w:szCs w:val="24"/></w:rPr></w:pPr></w:p><w:p w:rsidR="00E82141" w:rsidRDefault="00E82141" w:rsidP="000F3393"><w:pPr><w:spacing w:line="480" w:lineRule="auto"/><w:jc w:val="both"/><w:rPr><w:rFonts w:ascii="Times New Roman" w:hAnsi="Times New Roman" w:cs="Times New Roman"/><w:b/><w:color w:val="auto"/><w:sz w:val="24"/><w:szCs w:val="24"/></w:rPr></w:pPr></w:p><w:p w:rsidR="00E82141" w:rsidRDefault="00E82141" w:rsidP="000F3393"><w:pPr><w:spacing w:line="480" w:lineRule="auto"/><w:jc w:val="both"/><w:rPr><w:rFonts w:ascii="Times New Roman" w:hAnsi="Times New Roman" w:cs="Times New Roman"/><w:b/><w:color w:val="auto"/><w:sz w:val="24"/><w:szCs w:val="24"/></w:rPr></w:pPr></w:p><w:p w:rsidR="00E82141" w:rsidRDefault="00E82141" w:rsidP="000F3393"><w:pPr><w:spacing w:line="480" w:lineRule="auto"/><w:jc w:val="both"/><w:rPr><w:rFonts w:ascii="Times New Roman" w:hAnsi="Times New Roman" w:cs="Times New Roman"/><w:b/><w:color w:val="auto"/><w:sz w:val="24"/><w:szCs w:val="24"/></w:rPr></w:pPr></w:p><w:p w:rsidR="00E82141" w:rsidRDefault="00E82141" w:rsidP="00E82141"><w:pPr><w:spacing w:line="480" w:lineRule="auto"/><w:jc w:val="center"/><w:rPr><w:rFonts w:ascii="Times New Roman" w:hAnsi="Times New Roman" w:cs="Times New Roman"/><w:b/><w:color w:val="auto"/><w:sz w:val="24"/><w:szCs w:val="24"/></w:rPr></w:pPr><w:r><w:rPr><w:rFonts w:ascii="Times New Roman" w:hAnsi="Times New Roman" w:cs="Times New Roman"/><w:b/><w:noProof/><w:color w:val="auto"/><w:sz w:val="24"/><w:szCs w:val="24"/></w:rPr><w:lastRenderedPageBreak/><w:drawing><wp:inline distT="0" distB="0" distL="0" distR="0" wp14:anchorId="0D405BA6" wp14:editId="7908AA1F"><wp:extent cx="4085729" cy="3593783"/><wp:effectExtent l="0" t="0" r="0" b="6985"/><wp:docPr id="4" name="Picture 4"/><wp:cNvGraphicFramePr><a:graphicFrameLocks noChangeAspect="1" xmlns:a="http://schemas.openxmlformats.org/drawingml/2006/main"/></wp:cNvGraphicFramePr><a:graphic xmlns:a="http://schemas.openxmlformats.org/drawingml/2006/main"><a:graphicData uri="http://schemas.openxmlformats.org/drawingml/2006/picture"><pic:pic xmlns:pic="http://schemas.openxmlformats.org/drawingml/2006/picture"><pic:nvPicPr><pic:cNvPr id="0" name="s2p.tif"/><pic:cNvPicPr/></pic:nvPicPr><pic:blipFill><a:blip r:embed="rId7"><a:extLst><a:ext uri="{28A0092B-C50C-407E-A947-70E740481C1C}"><a14:useLocalDpi val="0" xmlns:a14="http://schemas.microsoft.com/office/drawing/2010/main"/></a:ext></a:extLst></a:blip><a:stretch><a:fillRect/></a:stretch></pic:blipFill><pic:spPr><a:xfrm><a:off x="0" y="0"/><a:ext cx="4086157" cy="3594159"/></a:xfrm><a:prstGeom prst="rect"><a:avLst/></a:prstGeom></pic:spPr></pic:pic></a:graphicData></a:graphic></wp:inline></w:drawing></w:r></w:p><w:p w:rsidR="000F3393" w:rsidRDefault="000F3393" w:rsidP="00E82141"><w:pPr><w:spacing w:line="480" w:lineRule="auto"/><w:jc w:val="both"/><w:rPr><w:rFonts w:ascii="Times New Roman" w:hAnsi="Times New Roman" w:cs="Times New Roman"/><w:color w:val="auto"/><w:sz w:val="24"/><w:szCs w:val="24"/></w:rPr></w:pPr><w:r w:rsidRPr="000F3393"><w:rPr><w:rFonts w:ascii="Times New Roman" w:hAnsi="Times New Roman" w:cs="Times New Roman"/><w:b/><w:color w:val="auto"/><w:sz w:val="24"/><w:szCs w:val="24"/></w:rPr><w:t>Figure S1.</w:t></w:r><w:r><w:rPr><w:rFonts w:ascii="Times New Roman" w:hAnsi="Times New Roman" w:cs="Times New Roman"/><w:b/><w:color w:val="auto"/><w:sz w:val="24"/><w:szCs w:val="24"/></w:rPr><w:t xml:space="preserve"> </w:t></w:r><w:r><w:rPr><w:rFonts w:ascii="Times New Roman" w:hAnsi="Times New Roman" w:cs="Times New Roman"/><w:color w:val="auto"/><w:sz w:val="24"/><w:szCs w:val="24"/></w:rPr><w:t>XPS spectrum</w:t></w:r><w:r w:rsidRPr="00BA1F00"><w:rPr><w:rFonts w:ascii="Times New Roman" w:hAnsi="Times New Roman" w:cs="Times New Roman"/><w:color w:val="auto"/><w:sz w:val="24"/><w:szCs w:val="24"/></w:rPr><w:t xml:space="preserve"> of </w:t></w:r><w:r><w:rPr><w:rFonts w:ascii="Times New Roman" w:hAnsi="Times New Roman" w:cs="Times New Roman"/><w:color w:val="auto"/><w:sz w:val="24"/><w:szCs w:val="24"/></w:rPr><w:t>CoS</w:t></w:r><w:r><w:rPr><w:rFonts w:ascii="Times New Roman" w:hAnsi="Times New Roman" w:cs="Times New Roman"/><w:color w:val="auto"/><w:sz w:val="24"/><w:szCs w:val="24"/></w:rPr><w:t xml:space="preserve"> electrode</w:t></w:r><w:r><w:rPr><w:rFonts w:ascii="Times New Roman" w:hAnsi="Times New Roman" w:cs="Times New Roman"/><w:color w:val="auto"/><w:sz w:val="24"/><w:szCs w:val="24"/></w:rPr><w:t xml:space="preserve"> using e</w:t></w:r><w:r w:rsidRPr="00BA1F00"><w:rPr><w:rFonts w:ascii="Times New Roman" w:hAnsi="Times New Roman" w:cs="Times New Roman"/><w:color w:val="auto"/><w:sz w:val="24"/><w:szCs w:val="24"/></w:rPr><w:t xml:space="preserve">thanol </w:t></w:r><w:r><w:rPr><w:rFonts w:ascii="Times New Roman" w:hAnsi="Times New Roman" w:cs="Times New Roman"/><w:color w:val="auto"/><w:sz w:val="24"/><w:szCs w:val="24"/></w:rPr><w:t>as solvent</w:t></w:r><w:r w:rsidRPr="00BA1F00"><w:rPr><w:rFonts w:ascii="Times New Roman" w:hAnsi="Times New Roman" w:cs="Times New Roman"/><w:color w:val="auto"/><w:sz w:val="24"/><w:szCs w:val="24"/></w:rPr><w:t xml:space="preserve"> </w:t></w:r><w:r w:rsidR="00E82141"><w:rPr><w:rFonts w:ascii="Times New Roman" w:hAnsi="Times New Roman" w:cs="Times New Roman"/><w:color w:val="auto"/><w:sz w:val="24"/><w:szCs w:val="24"/></w:rPr><w:t>of</w:t></w:r><w:r w:rsidRPr="00BA1F00"><w:rPr><w:rFonts w:ascii="Times New Roman" w:hAnsi="Times New Roman" w:cs="Times New Roman"/><w:color w:val="auto"/><w:sz w:val="24"/><w:szCs w:val="24"/></w:rPr><w:t xml:space="preserve"> magnified </w:t></w:r><w:r><w:rPr><w:rFonts w:ascii="Times New Roman" w:hAnsi="Times New Roman" w:cs="Times New Roman"/><w:color w:val="auto"/><w:sz w:val="24"/><w:szCs w:val="24"/></w:rPr><w:t>S2p</w:t></w:r><w:r w:rsidRPr="00BA1F00"><w:rPr><w:rFonts w:ascii="Times New Roman" w:hAnsi="Times New Roman" w:cs="Times New Roman"/><w:color w:val="auto"/><w:sz w:val="24"/><w:szCs w:val="24"/></w:rPr><w:t xml:space="preserve"> peak on the surface of nickel foam substrate.</w:t></w:r></w:p><w:p w:rsidR="00DE392D" w:rsidRDefault="00DE392D" w:rsidP="00E82141"><w:pPr><w:spacing w:line="480" w:lineRule="auto"/><w:jc w:val="both"/><w:rPr><w:rFonts w:ascii="Times New Roman" w:hAnsi="Times New Roman" w:cs="Times New Roman"/><w:color w:val="auto"/><w:sz w:val="24"/><w:szCs w:val="24"/></w:rPr></w:pPr></w:p><w:p w:rsidR="00DE392D" w:rsidRPr="00BA1F00" w:rsidRDefault="00DE392D" w:rsidP="00E82141"><w:pPr><w:spacing w:line="480" w:lineRule="auto"/><w:jc w:val="both"/><w:rPr><w:rFonts w:ascii="Times New Roman" w:hAnsi="Times New Roman" w:cs="Times New Roman"/><w:b/><w:color w:val="auto"/><w:sz w:val="24"/><w:szCs w:val="24"/></w:rPr></w:pPr></w:p><w:p w:rsidR="00A573F9" w:rsidRPr="000F3393" w:rsidRDefault="00A573F9" w:rsidP="000F3393"><w:pPr><w:jc w:val="both"/><w:rPr><w:rFonts w:ascii="Times New Roman" w:hAnsi="Times New Roman" w:cs="Times New Roman"/><w:b/><w:color w:val="auto"/><w:sz w:val="24"/><w:szCs w:val="24"/></w:rPr></w:pPr></w:p><w:p w:rsidR="00A573F9" w:rsidRDefault="00A573F9" w:rsidP="00A66E17"><w:pPr><w:jc w:val="center"/><w:rPr><w:rFonts w:ascii="Times New Roman" w:hAnsi="Times New Roman" w:cs="Times New Roman"/><w:color w:val="auto"/><w:sz w:val="24"/><w:szCs w:val="24"/></w:rPr></w:pPr></w:p><w:p w:rsidR="00A573F9" w:rsidRDefault="00A573F9" w:rsidP="00A66E17"><w:pPr><w:jc w:val="center"/><w:rPr><w:rFonts w:ascii="Times New Roman" w:hAnsi="Times New Roman" w:cs="Times New Roman"/><w:color w:val="auto"/><w:sz w:val="24"/><w:szCs w:val="24"/></w:rPr></w:pPr></w:p><w:p w:rsidR="00A573F9" w:rsidRDefault="00A573F9" w:rsidP="00A66E17"><w:pPr><w:jc w:val="center"/><w:rPr><w:rFonts w:ascii="Times New Roman" w:hAnsi="Times New Roman" w:cs="Times New Roman"/><w:color w:val="auto"/><w:sz w:val="24"/><w:szCs w:val="24"/></w:rPr></w:pPr></w:p><w:p w:rsidR="00A573F9" w:rsidRDefault="00A573F9" w:rsidP="00A66E17"><w:pPr><w:jc w:val="center"/><w:rPr><w:rFonts w:ascii="Times New Roman" w:hAnsi="Times New Roman" w:cs="Times New Roman"/><w:color w:val="auto"/><w:sz w:val="24"/><w:szCs w:val="24"/></w:rPr></w:pPr></w:p><w:p w:rsidR="00A573F9" w:rsidRDefault="00A573F9" w:rsidP="00A66E17"><w:pPr><w:jc w:val="center"/><w:rPr><w:rFonts w:ascii="Times New Roman" w:hAnsi="Times New Roman" w:cs="Times New Roman"/><w:color w:val="auto"/><w:sz w:val="24"/><w:szCs w:val="24"/></w:rPr></w:pPr></w:p><w:p w:rsidR="00A573F9" w:rsidRDefault="00A573F9" w:rsidP="00A66E17"><w:pPr><w:jc w:val="center"/><w:rPr><w:rFonts w:ascii="Times New Roman" w:hAnsi="Times New Roman" w:cs="Times New Roman"/><w:color w:val="auto"/><w:sz w:val="24"/><w:szCs w:val="24"/></w:rPr></w:pPr></w:p><w:p w:rsidR="00A573F9" w:rsidRDefault="00A573F9" w:rsidP="00A66E17"><w:pPr><w:jc w:val="center"/><w:rPr><w:rFonts w:ascii="Times New Roman" w:hAnsi="Times New Roman" w:cs="Times New Roman"/><w:color w:val="auto"/><w:sz w:val="24"/><w:szCs w:val="24"/></w:rPr></w:pPr></w:p><w:p w:rsidR="00A573F9" w:rsidRDefault="00A573F9" w:rsidP="00A66E17"><w:pPr><w:jc w:val="center"/><w:rPr><w:rFonts w:ascii="Times New Roman" w:hAnsi="Times New Roman" w:cs="Times New Roman"/><w:color w:val="auto"/><w:sz w:val="24"/><w:szCs w:val="24"/></w:rPr></w:pPr></w:p><w:p w:rsidR="000F3393" w:rsidRDefault="000F3393" w:rsidP="00265093"><w:pPr><w:spacing w:line="480" w:lineRule="auto"/><w:jc w:val="both"/><w:rPr><w:rFonts w:ascii="Times New Roman" w:hAnsi="Times New Roman" w:cs="Times New Roman"/><w:b/><w:color w:val="auto"/><w:sz w:val="24"/><w:szCs w:val="24"/></w:rPr></w:pPr></w:p><w:p w:rsidR="00265093" w:rsidRDefault="00265093" w:rsidP="00265093"><w:pPr><w:spacing w:line="480" w:lineRule="auto"/><w:jc w:val="both"/><w:rPr><w:rFonts w:ascii="Times New Roman" w:hAnsi="Times New Roman" w:cs="Times New Roman"/><w:color w:val="auto"/><w:sz w:val="24"/><w:szCs w:val="24"/></w:rPr></w:pPr><w:r w:rsidRPr="003A600E"><w:rPr><w:rFonts w:ascii="Times New Roman" w:hAnsi="Times New Roman" w:cs="Times New Roman"/><w:b/><w:color w:val="auto"/><w:sz w:val="24"/><w:szCs w:val="24"/></w:rPr><w:t>Table S1</w:t></w:r><w:r w:rsidR="00F50A05"><w:rPr><w:rFonts w:ascii="Times New Roman" w:hAnsi="Times New Roman" w:cs="Times New Roman"/><w:b/><w:color w:val="auto"/><w:sz w:val="24"/><w:szCs w:val="24"/></w:rPr><w:t>.</w:t></w:r><w:r><w:rPr><w:rFonts w:ascii="Times New Roman" w:hAnsi="Times New Roman" w:cs="Times New Roman"/><w:color w:val="auto"/><w:sz w:val="24"/><w:szCs w:val="24"/></w:rPr><w:t xml:space="preserve"> Oxidation and reduction current densities of CoS</w:t></w:r><w:r w:rsidR="000F3393"><w:rPr><w:rFonts w:ascii="Times New Roman" w:hAnsi="Times New Roman" w:cs="Times New Roman"/><w:color w:val="auto"/><w:sz w:val="24"/><w:szCs w:val="24"/></w:rPr><w:t xml:space="preserve"> electrode</w:t></w:r><w:r><w:rPr><w:rFonts w:ascii="Times New Roman" w:hAnsi="Times New Roman" w:cs="Times New Roman"/><w:color w:val="auto"/><w:sz w:val="24"/><w:szCs w:val="24"/></w:rPr><w:t xml:space="preserve"> prepared with different solvents su</w:t></w:r><w:r w:rsidR="005F00F0"><w:rPr><w:rFonts w:ascii="Times New Roman" w:hAnsi="Times New Roman" w:cs="Times New Roman"/><w:color w:val="auto"/><w:sz w:val="24"/><w:szCs w:val="24"/></w:rPr><w:t>ch as water, ethanol and Water:E</w:t></w:r><w:r><w:rPr><w:rFonts w:ascii="Times New Roman" w:hAnsi="Times New Roman" w:cs="Times New Roman"/><w:color w:val="auto"/><w:sz w:val="24"/><w:szCs w:val="24"/></w:rPr><w:t>thanol at different scan rate from 10-100 mV/s.</w:t></w:r></w:p><w:p w:rsidR="00265093" w:rsidRDefault="00265093" w:rsidP="00A66E17"><w:pPr><w:jc w:val="center"/><w:rPr><w:rFonts w:ascii="Times New Roman" w:hAnsi="Times New Roman" w:cs="Times New Roman"/><w:color w:val="auto"/><w:sz w:val="24"/><w:szCs w:val="24"/></w:rPr></w:pPr></w:p><w:tbl><w:tblPr><w:tblStyle w:val="GridTableLight"/><w:tblW w:w="9359" w:type="dxa"/><w:tblLook w:val="04A0" w:firstRow="1" w:lastRow="0" w:firstColumn="1" w:lastColumn="0" w:noHBand="0" w:noVBand="1"/></w:tblPr><w:tblGrid><w:gridCol w:w="2259"/><w:gridCol w:w="1176"/><w:gridCol w:w="1203"/><w:gridCol w:w="1202"/><w:gridCol w:w="1203"/><w:gridCol w:w="1129"/><w:gridCol w:w="1178"/><w:gridCol w:w="9"/></w:tblGrid><w:tr w:rsidR="00601D06" w:rsidTr="003A600E"><w:tc><w:tcPr><w:tcW w:w="2259" w:type="dxa"/><w:vMerge w:val="restart"/></w:tcPr><w:p w:rsidR="00601D06" w:rsidRDefault="00601D06" w:rsidP="00601D06"><w:pPr><w:jc w:val="center"/><w:rPr><w:rFonts w:ascii="Times New Roman" w:hAnsi="Times New Roman" w:cs="Times New Roman"/><w:color w:val="auto"/><w:sz w:val="24"/><w:szCs w:val="24"/></w:rPr></w:pPr></w:p><w:p w:rsidR="00601D06" w:rsidRPr="00601D06" w:rsidRDefault="00601D06" w:rsidP="00601D06"><w:pPr><w:jc w:val="center"/><w:rPr><w:rFonts w:ascii="Times New Roman" w:hAnsi="Times New Roman" w:cs="Times New Roman"/><w:b/><w:color w:val="auto"/><w:sz w:val="24"/><w:szCs w:val="24"/></w:rPr></w:pPr><w:r w:rsidRPr="00601D06"><w:rPr><w:rFonts w:ascii="Times New Roman" w:hAnsi="Times New Roman" w:cs="Times New Roman"/><w:b/><w:color w:val="auto"/><w:sz w:val="24"/><w:szCs w:val="24"/></w:rPr><w:t>Scan Rate</w:t></w:r></w:p></w:tc><w:tc><w:tcPr><w:tcW w:w="2379" w:type="dxa"/><w:gridSpan w:val="2"/></w:tcPr><w:p w:rsidR="00601D06" w:rsidRPr="00601D06" w:rsidRDefault="003A600E" w:rsidP="00A66E17"><w:pPr><w:jc w:val="center"/><w:rPr><w:rFonts w:ascii="Times New Roman" w:hAnsi="Times New Roman" w:cs="Times New Roman"/><w:b/><w:color w:val="auto"/><w:sz w:val="24"/><w:szCs w:val="24"/></w:rPr></w:pPr><w:r><w:rPr><w:rFonts w:ascii="Times New Roman" w:hAnsi="Times New Roman" w:cs="Times New Roman"/><w:b/><w:color w:val="auto"/><w:sz w:val="24"/><w:szCs w:val="24"/></w:rPr><w:t>Water</w:t></w:r></w:p></w:tc><w:tc><w:tcPr><w:tcW w:w="2405" w:type="dxa"/><w:gridSpan w:val="2"/></w:tcPr><w:p w:rsidR="00601D06" w:rsidRPr="00601D06" w:rsidRDefault="003A600E" w:rsidP="00A66E17"><w:pPr><w:jc w:val="center"/><w:rPr><w:rFonts w:ascii="Times New Roman" w:hAnsi="Times New Roman" w:cs="Times New Roman"/><w:b/><w:color w:val="auto"/><w:sz w:val="24"/><w:szCs w:val="24"/></w:rPr></w:pPr><w:r><w:rPr><w:rFonts w:ascii="Times New Roman" w:hAnsi="Times New Roman" w:cs="Times New Roman"/><w:b/><w:color w:val="auto"/><w:sz w:val="24"/><w:szCs w:val="24"/></w:rPr><w:t>Ethanol</w:t></w:r></w:p></w:tc><w:tc><w:tcPr><w:tcW w:w="2316" w:type="dxa"/><w:gridSpan w:val="3"/></w:tcPr><w:p w:rsidR="00601D06" w:rsidRPr="00601D06" w:rsidRDefault="00601D06" w:rsidP="00A66E17"><w:pPr><w:jc w:val="center"/><w:rPr><w:rFonts w:ascii="Times New Roman" w:hAnsi="Times New Roman" w:cs="Times New Roman"/><w:b/><w:color w:val="auto"/><w:sz w:val="24"/><w:szCs w:val="24"/></w:rPr></w:pPr><w:r w:rsidRPr="00601D06"><w:rPr><w:rFonts w:ascii="Times New Roman" w:hAnsi="Times New Roman" w:cs="Times New Roman"/><w:b/><w:color w:val="auto"/><w:sz w:val="24"/><w:szCs w:val="24"/></w:rPr><w:t>Water</w:t></w:r><w:r w:rsidR="003A600E"><w:rPr><w:rFonts w:ascii="Times New Roman" w:hAnsi="Times New Roman" w:cs="Times New Roman"/><w:b/><w:color w:val="auto"/><w:sz w:val="24"/><w:szCs w:val="24"/></w:rPr><w:t>:ethanol</w:t></w:r></w:p></w:tc></w:tr><w:tr w:rsidR="00601D06" w:rsidTr="003A600E"><w:tc><w:tcPr><w:tcW w:w="2259" w:type="dxa"/><w:vMerge/></w:tcPr><w:p w:rsidR="00601D06" w:rsidRPr="00601D06" w:rsidRDefault="00601D06" w:rsidP="00601D06"><w:pPr><w:jc w:val="center"/><w:rPr><w:rFonts w:ascii="Times New Roman" w:hAnsi="Times New Roman" w:cs="Times New Roman"/><w:b/><w:color w:val="auto"/><w:sz w:val="18"/><w:szCs w:val="24"/></w:rPr></w:pPr></w:p></w:tc><w:tc><w:tcPr><w:tcW w:w="1176" w:type="dxa"/></w:tcPr><w:p w:rsidR="00601D06" w:rsidRPr="00601D06" w:rsidRDefault="00601D06" w:rsidP="00601D06"><w:pPr><w:jc w:val="center"/><w:rPr><w:rFonts w:ascii="Times New Roman" w:hAnsi="Times New Roman" w:cs="Times New Roman"/><w:b/><w:color w:val="auto"/><w:sz w:val="18"/><w:szCs w:val="24"/></w:rPr></w:pPr><w:r w:rsidRPr="00601D06"><w:rPr><w:rFonts w:ascii="Times New Roman" w:hAnsi="Times New Roman" w:cs="Times New Roman"/><w:b/><w:color w:val="auto"/><w:sz w:val="18"/><w:szCs w:val="24"/></w:rPr><w:t xml:space="preserve">Oxidation </w:t></w:r></w:p><w:p w:rsidR="00601D06" w:rsidRPr="00601D06" w:rsidRDefault="00601D06" w:rsidP="00601D06"><w:pPr><w:jc w:val="center"/><w:rPr><w:rFonts w:ascii="Times New Roman" w:hAnsi="Times New Roman" w:cs="Times New Roman"/><w:b/><w:color w:val="auto"/><w:sz w:val="18"/><w:szCs w:val="24"/></w:rPr></w:pPr><w:r w:rsidRPr="00601D06"><w:rPr><w:rFonts w:ascii="Times New Roman" w:hAnsi="Times New Roman" w:cs="Times New Roman"/><w:b/><w:color w:val="auto"/><w:sz w:val="18"/><w:szCs w:val="24"/></w:rPr><w:t>Current</w:t></w:r><w:r w:rsidR="003A600E"><w:rPr><w:rFonts w:ascii="Times New Roman" w:hAnsi="Times New Roman" w:cs="Times New Roman"/><w:b/><w:color w:val="auto"/><w:sz w:val="18"/><w:szCs w:val="24"/></w:rPr><w:t xml:space="preserve"> (mA)</w:t></w:r></w:p></w:tc><w:tc><w:tcPr><w:tcW w:w="1203" w:type="dxa"/></w:tcPr><w:p w:rsidR="00601D06" w:rsidRPr="00601D06" w:rsidRDefault="00601D06" w:rsidP="00601D06"><w:pPr><w:jc w:val="center"/><w:rPr><w:rFonts w:ascii="Times New Roman" w:hAnsi="Times New Roman" w:cs="Times New Roman"/><w:b/><w:color w:val="auto"/><w:sz w:val="18"/><w:szCs w:val="24"/></w:rPr></w:pPr><w:r w:rsidRPr="00601D06"><w:rPr><w:rFonts w:ascii="Times New Roman" w:hAnsi="Times New Roman" w:cs="Times New Roman"/><w:b/><w:color w:val="auto"/><w:sz w:val="18"/><w:szCs w:val="24"/></w:rPr><w:t>Reduction</w:t></w:r></w:p><w:p w:rsidR="00601D06" w:rsidRPr="00601D06" w:rsidRDefault="00601D06" w:rsidP="00601D06"><w:pPr><w:jc w:val="center"/><w:rPr><w:rFonts w:ascii="Times New Roman" w:hAnsi="Times New Roman" w:cs="Times New Roman"/><w:b/><w:color w:val="auto"/><w:sz w:val="18"/><w:szCs w:val="24"/></w:rPr></w:pPr><w:r w:rsidRPr="00601D06"><w:rPr><w:rFonts w:ascii="Times New Roman" w:hAnsi="Times New Roman" w:cs="Times New Roman"/><w:b/><w:color w:val="auto"/><w:sz w:val="18"/><w:szCs w:val="24"/></w:rPr><w:t>Current</w:t></w:r><w:r w:rsidR="003A600E"><w:rPr><w:rFonts w:ascii="Times New Roman" w:hAnsi="Times New Roman" w:cs="Times New Roman"/><w:b/><w:color w:val="auto"/><w:sz w:val="18"/><w:szCs w:val="24"/></w:rPr><w:t xml:space="preserve"> (mA)</w:t></w:r></w:p></w:tc><w:tc><w:tcPr><w:tcW w:w="1202" w:type="dxa"/></w:tcPr><w:p w:rsidR="00601D06" w:rsidRPr="00601D06" w:rsidRDefault="00601D06" w:rsidP="00601D06"><w:pPr><w:jc w:val="center"/><w:rPr><w:rFonts w:ascii="Times New Roman" w:hAnsi="Times New Roman" w:cs="Times New Roman"/><w:b/><w:color w:val="auto"/><w:sz w:val="18"/><w:szCs w:val="24"/></w:rPr></w:pPr><w:r w:rsidRPr="00601D06"><w:rPr><w:rFonts w:ascii="Times New Roman" w:hAnsi="Times New Roman" w:cs="Times New Roman"/><w:b/><w:color w:val="auto"/><w:sz w:val="18"/><w:szCs w:val="24"/></w:rPr><w:t xml:space="preserve">Oxidation </w:t></w:r></w:p><w:p w:rsidR="00601D06" w:rsidRPr="00601D06" w:rsidRDefault="00601D06" w:rsidP="00601D06"><w:pPr><w:jc w:val="center"/><w:rPr><w:rFonts w:ascii="Times New Roman" w:hAnsi="Times New Roman" w:cs="Times New Roman"/><w:b/><w:color w:val="auto"/><w:sz w:val="18"/><w:szCs w:val="24"/></w:rPr></w:pPr><w:r w:rsidRPr="00601D06"><w:rPr><w:rFonts w:ascii="Times New Roman" w:hAnsi="Times New Roman" w:cs="Times New Roman"/><w:b/><w:color w:val="auto"/><w:sz w:val="18"/><w:szCs w:val="24"/></w:rPr><w:t>Current</w:t></w:r><w:r w:rsidR="003A600E"><w:rPr><w:rFonts w:ascii="Times New Roman" w:hAnsi="Times New Roman" w:cs="Times New Roman"/><w:b/><w:color w:val="auto"/><w:sz w:val="18"/><w:szCs w:val="24"/></w:rPr><w:t xml:space="preserve"> (mA)</w:t></w:r></w:p></w:tc><w:tc><w:tcPr><w:tcW w:w="1203" w:type="dxa"/></w:tcPr><w:p w:rsidR="00601D06" w:rsidRPr="00601D06" w:rsidRDefault="00601D06" w:rsidP="00601D06"><w:pPr><w:jc w:val="center"/><w:rPr><w:rFonts w:ascii="Times New Roman" w:hAnsi="Times New Roman" w:cs="Times New Roman"/><w:b/><w:color w:val="auto"/><w:sz w:val="18"/><w:szCs w:val="24"/></w:rPr></w:pPr><w:r w:rsidRPr="00601D06"><w:rPr><w:rFonts w:ascii="Times New Roman" w:hAnsi="Times New Roman" w:cs="Times New Roman"/><w:b/><w:color w:val="auto"/><w:sz w:val="18"/><w:szCs w:val="24"/></w:rPr><w:t>Reduction</w:t></w:r></w:p><w:p w:rsidR="00601D06" w:rsidRPr="00601D06" w:rsidRDefault="00601D06" w:rsidP="00601D06"><w:pPr><w:jc w:val="center"/><w:rPr><w:rFonts w:ascii="Times New Roman" w:hAnsi="Times New Roman" w:cs="Times New Roman"/><w:b/><w:color w:val="auto"/><w:sz w:val="18"/><w:szCs w:val="24"/></w:rPr></w:pPr><w:r w:rsidRPr="00601D06"><w:rPr><w:rFonts w:ascii="Times New Roman" w:hAnsi="Times New Roman" w:cs="Times New Roman"/><w:b/><w:color w:val="auto"/><w:sz w:val="18"/><w:szCs w:val="24"/></w:rPr><w:t>Current</w:t></w:r><w:r w:rsidR="003A600E"><w:rPr><w:rFonts w:ascii="Times New Roman" w:hAnsi="Times New Roman" w:cs="Times New Roman"/><w:b/><w:color w:val="auto"/><w:sz w:val="18"/><w:szCs w:val="24"/></w:rPr><w:t xml:space="preserve"> (mA)</w:t></w:r></w:p></w:tc><w:tc><w:tcPr><w:tcW w:w="1129" w:type="dxa"/></w:tcPr><w:p w:rsidR="00601D06" w:rsidRPr="00601D06" w:rsidRDefault="00601D06" w:rsidP="00601D06"><w:pPr><w:jc w:val="center"/><w:rPr><w:rFonts w:ascii="Times New Roman" w:hAnsi="Times New Roman" w:cs="Times New Roman"/><w:b/><w:color w:val="auto"/><w:sz w:val="18"/><w:szCs w:val="24"/></w:rPr></w:pPr><w:r w:rsidRPr="00601D06"><w:rPr><w:rFonts w:ascii="Times New Roman" w:hAnsi="Times New Roman" w:cs="Times New Roman"/><w:b/><w:color w:val="auto"/><w:sz w:val="18"/><w:szCs w:val="24"/></w:rPr><w:t xml:space="preserve">Oxidation </w:t></w:r></w:p><w:p w:rsidR="00601D06" w:rsidRPr="00601D06" w:rsidRDefault="00601D06" w:rsidP="00601D06"><w:pPr><w:jc w:val="center"/><w:rPr><w:rFonts w:ascii="Times New Roman" w:hAnsi="Times New Roman" w:cs="Times New Roman"/><w:b/><w:color w:val="auto"/><w:sz w:val="18"/><w:szCs w:val="24"/></w:rPr></w:pPr><w:r w:rsidRPr="00601D06"><w:rPr><w:rFonts w:ascii="Times New Roman" w:hAnsi="Times New Roman" w:cs="Times New Roman"/><w:b/><w:color w:val="auto"/><w:sz w:val="18"/><w:szCs w:val="24"/></w:rPr><w:t>Current</w:t></w:r></w:p></w:tc><w:tc><w:tcPr><w:tcW w:w="1187" w:type="dxa"/><w:gridSpan w:val="2"/></w:tcPr><w:p w:rsidR="00601D06" w:rsidRPr="00601D06" w:rsidRDefault="00601D06" w:rsidP="00601D06"><w:pPr><w:jc w:val="center"/><w:rPr><w:rFonts w:ascii="Times New Roman" w:hAnsi="Times New Roman" w:cs="Times New Roman"/><w:b/><w:color w:val="auto"/><w:sz w:val="18"/><w:szCs w:val="24"/></w:rPr></w:pPr><w:r w:rsidRPr="00601D06"><w:rPr><w:rFonts w:ascii="Times New Roman" w:hAnsi="Times New Roman" w:cs="Times New Roman"/><w:b/><w:color w:val="auto"/><w:sz w:val="18"/><w:szCs w:val="24"/></w:rPr><w:t>Reduction</w:t></w:r></w:p><w:p w:rsidR="00601D06" w:rsidRPr="00601D06" w:rsidRDefault="00601D06" w:rsidP="00601D06"><w:pPr><w:jc w:val="center"/><w:rPr><w:rFonts w:ascii="Times New Roman" w:hAnsi="Times New Roman" w:cs="Times New Roman"/><w:b/><w:color w:val="auto"/><w:sz w:val="18"/><w:szCs w:val="24"/></w:rPr></w:pPr><w:r w:rsidRPr="00601D06"><w:rPr><w:rFonts w:ascii="Times New Roman" w:hAnsi="Times New Roman" w:cs="Times New Roman"/><w:b/><w:color w:val="auto"/><w:sz w:val="18"/><w:szCs w:val="24"/></w:rPr><w:t>Current</w:t></w:r></w:p></w:tc></w:tr><w:tr w:rsidR="00601D06" w:rsidTr="003A600E"><w:trPr><w:gridAfter w:val="1"/><w:wAfter w:w="9" w:type="dxa"/></w:trPr><w:tc><w:tcPr><w:tcW w:w="2259" w:type="dxa"/></w:tcPr><w:p w:rsidR="00A573F9" w:rsidRDefault="003A600E" w:rsidP="00A66E17"><w:pPr><w:jc w:val="center"/><w:rPr><w:rFonts w:ascii="Times New Roman" w:hAnsi="Times New Roman" w:cs="Times New Roman"/><w:color w:val="auto"/><w:sz w:val="24"/><w:szCs w:val="24"/></w:rPr></w:pPr><w:r><w:rPr><w:rFonts w:ascii="Times New Roman" w:hAnsi="Times New Roman" w:cs="Times New Roman"/><w:color w:val="auto"/><w:sz w:val="24"/><w:szCs w:val="24"/></w:rPr><w:t>10</w:t></w:r></w:p></w:tc><w:tc><w:tcPr><w:tcW w:w="1176" w:type="dxa"/></w:tcPr><w:p w:rsidR="00A573F9" w:rsidRDefault="00A04F1A" w:rsidP="00A66E17"><w:pPr><w:jc w:val="center"/><w:rPr><w:rFonts w:ascii="Times New Roman" w:hAnsi="Times New Roman" w:cs="Times New Roman"/><w:color w:val="auto"/><w:sz w:val="24"/><w:szCs w:val="24"/></w:rPr></w:pPr><w:r><w:rPr><w:rFonts w:ascii="Times New Roman" w:hAnsi="Times New Roman" w:cs="Times New Roman"/><w:color w:val="auto"/><w:sz w:val="24"/><w:szCs w:val="24"/></w:rPr><w:t>18.35</w:t></w:r></w:p></w:tc><w:tc><w:tcPr><w:tcW w:w="1203" w:type="dxa"/></w:tcPr><w:p w:rsidR="00A573F9" w:rsidRDefault="00A04F1A" w:rsidP="00A66E17"><w:pPr><w:jc w:val="center"/><w:rPr><w:rFonts w:ascii="Times New Roman" w:hAnsi="Times New Roman" w:cs="Times New Roman"/><w:color w:val="auto"/><w:sz w:val="24"/><w:szCs w:val="24"/></w:rPr></w:pPr><w:r><w:rPr><w:rFonts w:ascii="Times New Roman" w:hAnsi="Times New Roman" w:cs="Times New Roman"/><w:color w:val="auto"/><w:sz w:val="24"/><w:szCs w:val="24"/></w:rPr><w:t>-18.34</w:t></w:r></w:p></w:tc><w:tc><w:tcPr><w:tcW w:w="1202" w:type="dxa"/></w:tcPr><w:p w:rsidR="00A573F9" w:rsidRDefault="003063E4" w:rsidP="003063E4"><w:pPr><w:jc w:val="center"/><w:rPr><w:rFonts w:ascii="Times New Roman" w:hAnsi="Times New Roman" w:cs="Times New Roman"/><w:color w:val="auto"/><w:sz w:val="24"/><w:szCs w:val="24"/></w:rPr></w:pPr><w:r><w:rPr><w:rFonts w:ascii="Times New Roman" w:hAnsi="Times New Roman" w:cs="Times New Roman"/><w:color w:val="auto"/><w:sz w:val="24"/><w:szCs w:val="24"/></w:rPr><w:t>22.30</w:t></w:r></w:p></w:tc><w:tc><w:tcPr><w:tcW w:w="1203" w:type="dxa"/></w:tcPr><w:p w:rsidR="00A573F9" w:rsidRDefault="003063E4" w:rsidP="00A66E17"><w:pPr><w:jc w:val="center"/><w:rPr><w:rFonts w:ascii="Times New Roman" w:hAnsi="Times New Roman" w:cs="Times New Roman"/><w:color w:val="auto"/><w:sz w:val="24"/><w:szCs w:val="24"/></w:rPr></w:pPr><w:r><w:rPr><w:rFonts w:ascii="Times New Roman" w:hAnsi="Times New Roman" w:cs="Times New Roman"/><w:color w:val="auto"/><w:sz w:val="24"/><w:szCs w:val="24"/></w:rPr><w:t>-20.81</w:t></w:r></w:p></w:tc><w:tc><w:tcPr><w:tcW w:w="1129" w:type="dxa"/></w:tcPr><w:p w:rsidR="00A573F9" w:rsidRDefault="003063E4" w:rsidP="00A66E17"><w:pPr><w:jc w:val="center"/><w:rPr><w:rFonts w:ascii="Times New Roman" w:hAnsi="Times New Roman" w:cs="Times New Roman"/><w:color w:val="auto"/><w:sz w:val="24"/><w:szCs w:val="24"/></w:rPr></w:pPr><w:r><w:rPr><w:rFonts w:ascii="Times New Roman" w:hAnsi="Times New Roman" w:cs="Times New Roman"/><w:color w:val="auto"/><w:sz w:val="24"/><w:szCs w:val="24"/></w:rPr><w:t>5.10</w:t></w:r></w:p></w:tc><w:tc><w:tcPr><w:tcW w:w="1178" w:type="dxa"/></w:tcPr><w:p w:rsidR="00A573F9" w:rsidRDefault="003063E4" w:rsidP="00A66E17"><w:pPr><w:jc w:val="center"/><w:rPr><w:rFonts w:ascii="Times New Roman" w:hAnsi="Times New Roman" w:cs="Times New Roman"/><w:color w:val="auto"/><w:sz w:val="24"/><w:szCs w:val="24"/></w:rPr></w:pPr><w:r><w:rPr><w:rFonts w:ascii="Times New Roman" w:hAnsi="Times New Roman" w:cs="Times New Roman"/><w:color w:val="auto"/><w:sz w:val="24"/><w:szCs w:val="24"/></w:rPr><w:t>-6.03</w:t></w:r></w:p></w:tc></w:tr><w:tr w:rsidR="00601D06" w:rsidTr="003A600E"><w:trPr><w:gridAfter w:val="1"/><w:wAfter w:w="9" w:type="dxa"/></w:trPr><w:tc><w:tcPr><w:tcW w:w="2259" w:type="dxa"/></w:tcPr><w:p w:rsidR="00A573F9" w:rsidRDefault="003A600E" w:rsidP="00A66E17"><w:pPr><w:jc w:val="center"/><w:rPr><w:rFonts w:ascii="Times New Roman" w:hAnsi="Times New Roman" w:cs="Times New Roman"/><w:color w:val="auto"/><w:sz w:val="24"/><w:szCs w:val="24"/></w:rPr></w:pPr><w:r><w:rPr><w:rFonts w:ascii="Times New Roman" w:hAnsi="Times New Roman" w:cs="Times New Roman"/><w:color w:val="auto"/><w:sz w:val="24"/><w:szCs w:val="24"/></w:rPr><w:t>20</w:t></w:r></w:p></w:tc><w:tc><w:tcPr><w:tcW w:w="1176" w:type="dxa"/></w:tcPr><w:p w:rsidR="00A573F9" w:rsidRDefault="00A04F1A" w:rsidP="00A66E17"><w:pPr><w:jc w:val="center"/><w:rPr><w:rFonts w:ascii="Times New Roman" w:hAnsi="Times New Roman" w:cs="Times New Roman"/><w:color w:val="auto"/><w:sz w:val="24"/><w:szCs w:val="24"/></w:rPr></w:pPr><w:r><w:rPr><w:rFonts w:ascii="Times New Roman" w:hAnsi="Times New Roman" w:cs="Times New Roman"/><w:color w:val="auto"/><w:sz w:val="24"/><w:szCs w:val="24"/></w:rPr><w:t>27.40</w:t></w:r></w:p></w:tc><w:tc><w:tcPr><w:tcW w:w="1203" w:type="dxa"/></w:tcPr><w:p w:rsidR="00A573F9" w:rsidRDefault="00A04F1A" w:rsidP="00A66E17"><w:pPr><w:jc w:val="center"/><w:rPr><w:rFonts w:ascii="Times New Roman" w:hAnsi="Times New Roman" w:cs="Times New Roman"/><w:color w:val="auto"/><w:sz w:val="24"/><w:szCs w:val="24"/></w:rPr></w:pPr><w:r><w:rPr><w:rFonts w:ascii="Times New Roman" w:hAnsi="Times New Roman" w:cs="Times New Roman"/><w:color w:val="auto"/><w:sz w:val="24"/><w:szCs w:val="24"/></w:rPr><w:t>-27.35</w:t></w:r></w:p></w:tc><w:tc><w:tcPr><w:tcW w:w="1202" w:type="dxa"/></w:tcPr><w:p w:rsidR="00A573F9" w:rsidRDefault="003063E4" w:rsidP="00A66E17"><w:pPr><w:jc w:val="center"/><w:rPr><w:rFonts w:ascii="Times New Roman" w:hAnsi="Times New Roman" w:cs="Times New Roman"/><w:color w:val="auto"/><w:sz w:val="24"/><w:szCs w:val="24"/></w:rPr></w:pPr><w:r><w:rPr><w:rFonts w:ascii="Times New Roman" w:hAnsi="Times New Roman" w:cs="Times New Roman"/><w:color w:val="auto"/><w:sz w:val="24"/><w:szCs w:val="24"/></w:rPr><w:t>29.90</w:t></w:r></w:p></w:tc><w:tc><w:tcPr><w:tcW w:w="1203" w:type="dxa"/></w:tcPr><w:p w:rsidR="00A573F9" w:rsidRDefault="003063E4" w:rsidP="00A66E17"><w:pPr><w:jc w:val="center"/><w:rPr><w:rFonts w:ascii="Times New Roman" w:hAnsi="Times New Roman" w:cs="Times New Roman"/><w:color w:val="auto"/><w:sz w:val="24"/><w:szCs w:val="24"/></w:rPr></w:pPr><w:r><w:rPr><w:rFonts w:ascii="Times New Roman" w:hAnsi="Times New Roman" w:cs="Times New Roman"/><w:color w:val="auto"/><w:sz w:val="24"/><w:szCs w:val="24"/></w:rPr><w:t>-27.95</w:t></w:r></w:p></w:tc><w:tc><w:tcPr><w:tcW w:w="1129" w:type="dxa"/></w:tcPr><w:p w:rsidR="00A573F9" w:rsidRDefault="003063E4" w:rsidP="00A66E17"><w:pPr><w:jc w:val="center"/><w:rPr><w:rFonts w:ascii="Times New Roman" w:hAnsi="Times New Roman" w:cs="Times New Roman"/><w:color w:val="auto"/><w:sz w:val="24"/><w:szCs w:val="24"/></w:rPr></w:pPr><w:r><w:rPr><w:rFonts w:ascii="Times New Roman" w:hAnsi="Times New Roman" w:cs="Times New Roman"/><w:color w:val="auto"/><w:sz w:val="24"/><w:szCs w:val="24"/></w:rPr><w:t>12.18</w:t></w:r></w:p></w:tc><w:tc><w:tcPr><w:tcW w:w="1178" w:type="dxa"/></w:tcPr><w:p w:rsidR="00A573F9" w:rsidRDefault="003063E4" w:rsidP="00A66E17"><w:pPr><w:jc w:val="center"/><w:rPr><w:rFonts w:ascii="Times New Roman" w:hAnsi="Times New Roman" w:cs="Times New Roman"/><w:color w:val="auto"/><w:sz w:val="24"/><w:szCs w:val="24"/></w:rPr></w:pPr><w:r><w:rPr><w:rFonts w:ascii="Times New Roman" w:hAnsi="Times New Roman" w:cs="Times New Roman"/><w:color w:val="auto"/><w:sz w:val="24"/><w:szCs w:val="24"/></w:rPr><w:t>-11.91</w:t></w:r></w:p></w:tc></w:tr><w:tr w:rsidR="00601D06" w:rsidTr="003A600E"><w:trPr><w:gridAfter w:val="1"/><w:wAfter w:w="9" w:type="dxa"/></w:trPr><w:tc><w:tcPr><w:tcW w:w="2259" w:type="dxa"/></w:tcPr><w:p w:rsidR="00A573F9" w:rsidRDefault="003A600E" w:rsidP="00A66E17"><w:pPr><w:jc w:val="center"/><w:rPr><w:rFonts w:ascii="Times New Roman" w:hAnsi="Times New Roman" w:cs="Times New Roman"/><w:color w:val="auto"/><w:sz w:val="24"/><w:szCs w:val="24"/></w:rPr></w:pPr><w:r><w:rPr><w:rFonts w:ascii="Times New Roman" w:hAnsi="Times New Roman" w:cs="Times New Roman"/><w:color w:val="auto"/><w:sz w:val="24"/><w:szCs w:val="24"/></w:rPr><w:t>30</w:t></w:r></w:p></w:tc><w:tc><w:tcPr><w:tcW w:w="1176" w:type="dxa"/></w:tcPr><w:p w:rsidR="00A573F9" w:rsidRDefault="00A04F1A" w:rsidP="00A66E17"><w:pPr><w:jc w:val="center"/><w:rPr><w:rFonts w:ascii="Times New Roman" w:hAnsi="Times New Roman" w:cs="Times New Roman"/><w:color w:val="auto"/><w:sz w:val="24"/><w:szCs w:val="24"/></w:rPr></w:pPr><w:r><w:rPr><w:rFonts w:ascii="Times New Roman" w:hAnsi="Times New Roman" w:cs="Times New Roman"/><w:color w:val="auto"/><w:sz w:val="24"/><w:szCs w:val="24"/></w:rPr><w:t>37.80</w:t></w:r></w:p></w:tc><w:tc><w:tcPr><w:tcW w:w="1203" w:type="dxa"/></w:tcPr><w:p w:rsidR="00A573F9" w:rsidRDefault="00A04F1A" w:rsidP="00A66E17"><w:pPr><w:jc w:val="center"/><w:rPr><w:rFonts w:ascii="Times New Roman" w:hAnsi="Times New Roman" w:cs="Times New Roman"/><w:color w:val="auto"/><w:sz w:val="24"/><w:szCs w:val="24"/></w:rPr></w:pPr><w:r><w:rPr><w:rFonts w:ascii="Times New Roman" w:hAnsi="Times New Roman" w:cs="Times New Roman"/><w:color w:val="auto"/><w:sz w:val="24"/><w:szCs w:val="24"/></w:rPr><w:t>-36.85</w:t></w:r></w:p></w:tc><w:tc><w:tcPr><w:tcW w:w="1202" w:type="dxa"/></w:tcPr><w:p w:rsidR="00A573F9" w:rsidRDefault="003063E4" w:rsidP="00A66E17"><w:pPr><w:jc w:val="center"/><w:rPr><w:rFonts w:ascii="Times New Roman" w:hAnsi="Times New Roman" w:cs="Times New Roman"/><w:color w:val="auto"/><w:sz w:val="24"/><w:szCs w:val="24"/></w:rPr></w:pPr><w:r><w:rPr><w:rFonts w:ascii="Times New Roman" w:hAnsi="Times New Roman" w:cs="Times New Roman"/><w:color w:val="auto"/><w:sz w:val="24"/><w:szCs w:val="24"/></w:rPr><w:t>45.85</w:t></w:r></w:p></w:tc><w:tc><w:tcPr><w:tcW w:w="1203" w:type="dxa"/></w:tcPr><w:p w:rsidR="00A573F9" w:rsidRDefault="003063E4" w:rsidP="00A66E17"><w:pPr><w:jc w:val="center"/><w:rPr><w:rFonts w:ascii="Times New Roman" w:hAnsi="Times New Roman" w:cs="Times New Roman"/><w:color w:val="auto"/><w:sz w:val="24"/><w:szCs w:val="24"/></w:rPr></w:pPr><w:r><w:rPr><w:rFonts w:ascii="Times New Roman" w:hAnsi="Times New Roman" w:cs="Times New Roman"/><w:color w:val="auto"/><w:sz w:val="24"/><w:szCs w:val="24"/></w:rPr><w:t>-41.47</w:t></w:r></w:p></w:tc><w:tc><w:tcPr><w:tcW w:w="1129" w:type="dxa"/></w:tcPr><w:p w:rsidR="00A573F9" w:rsidRDefault="003063E4" w:rsidP="00A66E17"><w:pPr><w:jc w:val="center"/><w:rPr><w:rFonts w:ascii="Times New Roman" w:hAnsi="Times New Roman" w:cs="Times New Roman"/><w:color w:val="auto"/><w:sz w:val="24"/><w:szCs w:val="24"/></w:rPr></w:pPr><w:r><w:rPr><w:rFonts w:ascii="Times New Roman" w:hAnsi="Times New Roman" w:cs="Times New Roman"/><w:color w:val="auto"/><w:sz w:val="24"/><w:szCs w:val="24"/></w:rPr><w:t>18.80</w:t></w:r></w:p></w:tc><w:tc><w:tcPr><w:tcW w:w="1178" w:type="dxa"/></w:tcPr><w:p w:rsidR="00A573F9" w:rsidRDefault="003063E4" w:rsidP="00A66E17"><w:pPr><w:jc w:val="center"/><w:rPr><w:rFonts w:ascii="Times New Roman" w:hAnsi="Times New Roman" w:cs="Times New Roman"/><w:color w:val="auto"/><w:sz w:val="24"/><w:szCs w:val="24"/></w:rPr></w:pPr><w:r><w:rPr><w:rFonts w:ascii="Times New Roman" w:hAnsi="Times New Roman" w:cs="Times New Roman"/><w:color w:val="auto"/><w:sz w:val="24"/><w:szCs w:val="24"/></w:rPr><w:t>-17.94</w:t></w:r></w:p></w:tc></w:tr><w:tr w:rsidR="00601D06" w:rsidTr="003A600E"><w:trPr><w:gridAfter w:val="1"/><w:wAfter w:w="9" w:type="dxa"/></w:trPr><w:tc><w:tcPr><w:tcW w:w="2259" w:type="dxa"/></w:tcPr><w:p w:rsidR="00A573F9" w:rsidRDefault="003A600E" w:rsidP="00A66E17"><w:pPr><w:jc w:val="center"/><w:rPr><w:rFonts w:ascii="Times New Roman" w:hAnsi="Times New Roman" w:cs="Times New Roman"/><w:color w:val="auto"/><w:sz w:val="24"/><w:szCs w:val="24"/></w:rPr></w:pPr><w:r><w:rPr><w:rFonts w:ascii="Times New Roman" w:hAnsi="Times New Roman" w:cs="Times New Roman"/><w:color w:val="auto"/><w:sz w:val="24"/><w:szCs w:val="24"/></w:rPr><w:t>40</w:t></w:r></w:p></w:tc><w:tc><w:tcPr><w:tcW w:w="1176" w:type="dxa"/></w:tcPr><w:p w:rsidR="00A573F9" w:rsidRDefault="003063E4" w:rsidP="00A66E17"><w:pPr><w:jc w:val="center"/><w:rPr><w:rFonts w:ascii="Times New Roman" w:hAnsi="Times New Roman" w:cs="Times New Roman"/><w:color w:val="auto"/><w:sz w:val="24"/><w:szCs w:val="24"/></w:rPr></w:pPr><w:r><w:rPr><w:rFonts w:ascii="Times New Roman" w:hAnsi="Times New Roman" w:cs="Times New Roman"/><w:color w:val="auto"/><w:sz w:val="24"/><w:szCs w:val="24"/></w:rPr><w:t>45.10</w:t></w:r></w:p></w:tc><w:tc><w:tcPr><w:tcW w:w="1203" w:type="dxa"/></w:tcPr><w:p w:rsidR="00A573F9" w:rsidRDefault="003063E4" w:rsidP="00A66E17"><w:pPr><w:jc w:val="center"/><w:rPr><w:rFonts w:ascii="Times New Roman" w:hAnsi="Times New Roman" w:cs="Times New Roman"/><w:color w:val="auto"/><w:sz w:val="24"/><w:szCs w:val="24"/></w:rPr></w:pPr><w:r><w:rPr><w:rFonts w:ascii="Times New Roman" w:hAnsi="Times New Roman" w:cs="Times New Roman"/><w:color w:val="auto"/><w:sz w:val="24"/><w:szCs w:val="24"/></w:rPr><w:t>-43.19</w:t></w:r></w:p></w:tc><w:tc><w:tcPr><w:tcW w:w="1202" w:type="dxa"/></w:tcPr><w:p w:rsidR="00A573F9" w:rsidRDefault="003063E4" w:rsidP="00A66E17"><w:pPr><w:jc w:val="center"/><w:rPr><w:rFonts w:ascii="Times New Roman" w:hAnsi="Times New Roman" w:cs="Times New Roman"/><w:color w:val="auto"/><w:sz w:val="24"/><w:szCs w:val="24"/></w:rPr></w:pPr><w:r><w:rPr><w:rFonts w:ascii="Times New Roman" w:hAnsi="Times New Roman" w:cs="Times New Roman"/><w:color w:val="auto"/><w:sz w:val="24"/><w:szCs w:val="24"/></w:rPr><w:t>59.66</w:t></w:r></w:p></w:tc><w:tc><w:tcPr><w:tcW w:w="1203" w:type="dxa"/></w:tcPr><w:p w:rsidR="00A573F9" w:rsidRDefault="003063E4" w:rsidP="00A66E17"><w:pPr><w:jc w:val="center"/><w:rPr><w:rFonts w:ascii="Times New Roman" w:hAnsi="Times New Roman" w:cs="Times New Roman"/><w:color w:val="auto"/><w:sz w:val="24"/><w:szCs w:val="24"/></w:rPr></w:pPr><w:r><w:rPr><w:rFonts w:ascii="Times New Roman" w:hAnsi="Times New Roman" w:cs="Times New Roman"/><w:color w:val="auto"/><w:sz w:val="24"/><w:szCs w:val="24"/></w:rPr><w:t>-52.29</w:t></w:r></w:p></w:tc><w:tc><w:tcPr><w:tcW w:w="1129" w:type="dxa"/></w:tcPr><w:p w:rsidR="00A573F9" w:rsidRDefault="003063E4" w:rsidP="00A66E17"><w:pPr><w:jc w:val="center"/><w:rPr><w:rFonts w:ascii="Times New Roman" w:hAnsi="Times New Roman" w:cs="Times New Roman"/><w:color w:val="auto"/><w:sz w:val="24"/><w:szCs w:val="24"/></w:rPr></w:pPr><w:r><w:rPr><w:rFonts w:ascii="Times New Roman" w:hAnsi="Times New Roman" w:cs="Times New Roman"/><w:color w:val="auto"/><w:sz w:val="24"/><w:szCs w:val="24"/></w:rPr><w:t>25.63</w:t></w:r></w:p></w:tc><w:tc><w:tcPr><w:tcW w:w="1178" w:type="dxa"/></w:tcPr><w:p w:rsidR="00A573F9" w:rsidRDefault="003063E4" w:rsidP="00A66E17"><w:pPr><w:jc w:val="center"/><w:rPr><w:rFonts w:ascii="Times New Roman" w:hAnsi="Times New Roman" w:cs="Times New Roman"/><w:color w:val="auto"/><w:sz w:val="24"/><w:szCs w:val="24"/></w:rPr></w:pPr><w:r><w:rPr><w:rFonts w:ascii="Times New Roman" w:hAnsi="Times New Roman" w:cs="Times New Roman"/><w:color w:val="auto"/><w:sz w:val="24"/><w:szCs w:val="24"/></w:rPr><w:t>-23.60</w:t></w:r></w:p></w:tc></w:tr><w:tr w:rsidR="00601D06" w:rsidTr="003A600E"><w:trPr><w:gridAfter w:val="1"/><w:wAfter w:w="9" w:type="dxa"/></w:trPr><w:tc><w:tcPr><w:tcW w:w="2259" w:type="dxa"/></w:tcPr><w:p w:rsidR="00A573F9" w:rsidRDefault="003A600E" w:rsidP="00A66E17"><w:pPr><w:jc w:val="center"/><w:rPr><w:rFonts w:ascii="Times New Roman" w:hAnsi="Times New Roman" w:cs="Times New Roman"/><w:color w:val="auto"/><w:sz w:val="24"/><w:szCs w:val="24"/></w:rPr></w:pPr><w:r><w:rPr><w:rFonts w:ascii="Times New Roman" w:hAnsi="Times New Roman" w:cs="Times New Roman"/><w:color w:val="auto"/><w:sz w:val="24"/><w:szCs w:val="24"/></w:rPr><w:t>50</w:t></w:r></w:p></w:tc><w:tc><w:tcPr><w:tcW w:w="1176" w:type="dxa"/></w:tcPr><w:p w:rsidR="00A573F9" w:rsidRDefault="00A04F1A" w:rsidP="00A66E17"><w:pPr><w:jc w:val="center"/><w:rPr><w:rFonts w:ascii="Times New Roman" w:hAnsi="Times New Roman" w:cs="Times New Roman"/><w:color w:val="auto"/><w:sz w:val="24"/><w:szCs w:val="24"/></w:rPr></w:pPr><w:r><w:rPr><w:rFonts w:ascii="Times New Roman" w:hAnsi="Times New Roman" w:cs="Times New Roman"/><w:color w:val="auto"/><w:sz w:val="24"/><w:szCs w:val="24"/></w:rPr><w:t>54.94</w:t></w:r></w:p></w:tc><w:tc><w:tcPr><w:tcW w:w="1203" w:type="dxa"/></w:tcPr><w:p w:rsidR="00A573F9" w:rsidRDefault="00A04F1A" w:rsidP="00A66E17"><w:pPr><w:jc w:val="center"/><w:rPr><w:rFonts w:ascii="Times New Roman" w:hAnsi="Times New Roman" w:cs="Times New Roman"/><w:color w:val="auto"/><w:sz w:val="24"/><w:szCs w:val="24"/></w:rPr></w:pPr><w:r><w:rPr><w:rFonts w:ascii="Times New Roman" w:hAnsi="Times New Roman" w:cs="Times New Roman"/><w:color w:val="auto"/><w:sz w:val="24"/><w:szCs w:val="24"/></w:rPr><w:t>-52.29</w:t></w:r></w:p></w:tc><w:tc><w:tcPr><w:tcW w:w="1202" w:type="dxa"/></w:tcPr><w:p w:rsidR="00A573F9" w:rsidRDefault="003063E4" w:rsidP="00A66E17"><w:pPr><w:jc w:val="center"/><w:rPr><w:rFonts w:ascii="Times New Roman" w:hAnsi="Times New Roman" w:cs="Times New Roman"/><w:color w:val="auto"/><w:sz w:val="24"/><w:szCs w:val="24"/></w:rPr></w:pPr><w:r><w:rPr><w:rFonts w:ascii="Times New Roman" w:hAnsi="Times New Roman" w:cs="Times New Roman"/><w:color w:val="auto"/><w:sz w:val="24"/><w:szCs w:val="24"/></w:rPr><w:t>72.53</w:t></w:r></w:p></w:tc><w:tc><w:tcPr><w:tcW w:w="1203" w:type="dxa"/></w:tcPr><w:p w:rsidR="00A573F9" w:rsidRDefault="003063E4" w:rsidP="00A66E17"><w:pPr><w:jc w:val="center"/><w:rPr><w:rFonts w:ascii="Times New Roman" w:hAnsi="Times New Roman" w:cs="Times New Roman"/><w:color w:val="auto"/><w:sz w:val="24"/><w:szCs w:val="24"/></w:rPr></w:pPr><w:r><w:rPr><w:rFonts w:ascii="Times New Roman" w:hAnsi="Times New Roman" w:cs="Times New Roman"/><w:color w:val="auto"/><w:sz w:val="24"/><w:szCs w:val="24"/></w:rPr><w:t>-62.58</w:t></w:r></w:p></w:tc><w:tc><w:tcPr><w:tcW w:w="1129" w:type="dxa"/></w:tcPr><w:p w:rsidR="00A573F9" w:rsidRDefault="003063E4" w:rsidP="00A66E17"><w:pPr><w:jc w:val="center"/><w:rPr><w:rFonts w:ascii="Times New Roman" w:hAnsi="Times New Roman" w:cs="Times New Roman"/><w:color w:val="auto"/><w:sz w:val="24"/><w:szCs w:val="24"/></w:rPr></w:pPr><w:r><w:rPr><w:rFonts w:ascii="Times New Roman" w:hAnsi="Times New Roman" w:cs="Times New Roman"/><w:color w:val="auto"/><w:sz w:val="24"/><w:szCs w:val="24"/></w:rPr><w:t>32.02</w:t></w:r></w:p></w:tc><w:tc><w:tcPr><w:tcW w:w="1178" w:type="dxa"/></w:tcPr><w:p w:rsidR="00A573F9" w:rsidRDefault="003063E4" w:rsidP="00A66E17"><w:pPr><w:jc w:val="center"/><w:rPr><w:rFonts w:ascii="Times New Roman" w:hAnsi="Times New Roman" w:cs="Times New Roman"/><w:color w:val="auto"/><w:sz w:val="24"/><w:szCs w:val="24"/></w:rPr></w:pPr><w:r><w:rPr><w:rFonts w:ascii="Times New Roman" w:hAnsi="Times New Roman" w:cs="Times New Roman"/><w:color w:val="auto"/><w:sz w:val="24"/><w:szCs w:val="24"/></w:rPr><w:t>-29.26</w:t></w:r></w:p></w:tc></w:tr><w:tr w:rsidR="00601D06" w:rsidTr="003A600E"><w:trPr><w:gridAfter w:val="1"/><w:wAfter w:w="9" w:type="dxa"/><w:trHeight w:val="557"/></w:trPr><w:tc><w:tcPr><w:tcW w:w="2259" w:type="dxa"/></w:tcPr><w:p w:rsidR="00A573F9" w:rsidRDefault="003A600E" w:rsidP="00A66E17"><w:pPr><w:jc w:val="center"/><w:rPr><w:rFonts w:ascii="Times New Roman" w:hAnsi="Times New Roman" w:cs="Times New Roman"/><w:color w:val="auto"/><w:sz w:val="24"/><w:szCs w:val="24"/></w:rPr></w:pPr><w:r><w:rPr><w:rFonts w:ascii="Times New Roman" w:hAnsi="Times New Roman" w:cs="Times New Roman"/><w:color w:val="auto"/><w:sz w:val="24"/><w:szCs w:val="24"/></w:rPr><w:t>60</w:t></w:r></w:p></w:tc><w:tc><w:tcPr><w:tcW w:w="1176" w:type="dxa"/></w:tcPr><w:p w:rsidR="00A573F9" w:rsidRDefault="00A04F1A" w:rsidP="00A66E17"><w:pPr><w:jc w:val="center"/><w:rPr><w:rFonts w:ascii="Times New Roman" w:hAnsi="Times New Roman" w:cs="Times New Roman"/><w:color w:val="auto"/><w:sz w:val="24"/><w:szCs w:val="24"/></w:rPr></w:pPr><w:r><w:rPr><w:rFonts w:ascii="Times New Roman" w:hAnsi="Times New Roman" w:cs="Times New Roman"/><w:color w:val="auto"/><w:sz w:val="24"/><w:szCs w:val="24"/></w:rPr><w:t>63.14</w:t></w:r></w:p></w:tc><w:tc><w:tcPr><w:tcW w:w="1203" w:type="dxa"/></w:tcPr><w:p w:rsidR="00A573F9" w:rsidRDefault="00A04F1A" w:rsidP="00A66E17"><w:pPr><w:jc w:val="center"/><w:rPr><w:rFonts w:ascii="Times New Roman" w:hAnsi="Times New Roman" w:cs="Times New Roman"/><w:color w:val="auto"/><w:sz w:val="24"/><w:szCs w:val="24"/></w:rPr></w:pPr><w:r><w:rPr><w:rFonts w:ascii="Times New Roman" w:hAnsi="Times New Roman" w:cs="Times New Roman"/><w:color w:val="auto"/><w:sz w:val="24"/><w:szCs w:val="24"/></w:rPr><w:t>-59.34</w:t></w:r></w:p></w:tc><w:tc><w:tcPr><w:tcW w:w="1202" w:type="dxa"/></w:tcPr><w:p w:rsidR="00A573F9" w:rsidRDefault="003063E4" w:rsidP="00A66E17"><w:pPr><w:jc w:val="center"/><w:rPr><w:rFonts w:ascii="Times New Roman" w:hAnsi="Times New Roman" w:cs="Times New Roman"/><w:color w:val="auto"/><w:sz w:val="24"/><w:szCs w:val="24"/></w:rPr></w:pPr><w:r><w:rPr><w:rFonts w:ascii="Times New Roman" w:hAnsi="Times New Roman" w:cs="Times New Roman"/><w:color w:val="auto"/><w:sz w:val="24"/><w:szCs w:val="24"/></w:rPr><w:t>82.79</w:t></w:r></w:p></w:tc><w:tc><w:tcPr><w:tcW w:w="1203" w:type="dxa"/></w:tcPr><w:p w:rsidR="00A573F9" w:rsidRDefault="003063E4" w:rsidP="00A66E17"><w:pPr><w:jc w:val="center"/><w:rPr><w:rFonts w:ascii="Times New Roman" w:hAnsi="Times New Roman" w:cs="Times New Roman"/><w:color w:val="auto"/><w:sz w:val="24"/><w:szCs w:val="24"/></w:rPr></w:pPr><w:r><w:rPr><w:rFonts w:ascii="Times New Roman" w:hAnsi="Times New Roman" w:cs="Times New Roman"/><w:color w:val="auto"/><w:sz w:val="24"/><w:szCs w:val="24"/></w:rPr><w:t>-71.45</w:t></w:r></w:p></w:tc><w:tc><w:tcPr><w:tcW w:w="1129" w:type="dxa"/></w:tcPr><w:p w:rsidR="00A573F9" w:rsidRDefault="003063E4" w:rsidP="00A66E17"><w:pPr><w:jc w:val="center"/><w:rPr><w:rFonts w:ascii="Times New Roman" w:hAnsi="Times New Roman" w:cs="Times New Roman"/><w:color w:val="auto"/><w:sz w:val="24"/><w:szCs w:val="24"/></w:rPr></w:pPr><w:r><w:rPr><w:rFonts w:ascii="Times New Roman" w:hAnsi="Times New Roman" w:cs="Times New Roman"/><w:color w:val="auto"/><w:sz w:val="24"/><w:szCs w:val="24"/></w:rPr><w:t>38.96</w:t></w:r></w:p></w:tc><w:tc><w:tcPr><w:tcW w:w="1178" w:type="dxa"/></w:tcPr><w:p w:rsidR="00A573F9" w:rsidRDefault="003063E4" w:rsidP="00A66E17"><w:pPr><w:jc w:val="center"/><w:rPr><w:rFonts w:ascii="Times New Roman" w:hAnsi="Times New Roman" w:cs="Times New Roman"/><w:color w:val="auto"/><w:sz w:val="24"/><w:szCs w:val="24"/></w:rPr></w:pPr><w:r><w:rPr><w:rFonts w:ascii="Times New Roman" w:hAnsi="Times New Roman" w:cs="Times New Roman"/><w:color w:val="auto"/><w:sz w:val="24"/><w:szCs w:val="24"/></w:rPr><w:t>-35.12</w:t></w:r></w:p></w:tc></w:tr><w:tr w:rsidR="003A600E" w:rsidTr="003A600E"><w:trPr><w:gridAfter w:val="1"/><w:wAfter w:w="9" w:type="dxa"/><w:trHeight w:val="557"/></w:trPr><w:tc><w:tcPr><w:tcW w:w="2259" w:type="dxa"/></w:tcPr><w:p w:rsidR="003A600E" w:rsidRDefault="003A600E" w:rsidP="00A66E17"><w:pPr><w:jc w:val="center"/><w:rPr><w:rFonts w:ascii="Times New Roman" w:hAnsi="Times New Roman" w:cs="Times New Roman"/><w:color w:val="auto"/><w:sz w:val="24"/><w:szCs w:val="24"/></w:rPr></w:pPr><w:r><w:rPr><w:rFonts w:ascii="Times New Roman" w:hAnsi="Times New Roman" w:cs="Times New Roman"/><w:color w:val="auto"/><w:sz w:val="24"/><w:szCs w:val="24"/></w:rPr><w:t>70</w:t></w:r></w:p></w:tc><w:tc><w:tcPr><w:tcW w:w="1176" w:type="dxa"/></w:tcPr><w:p w:rsidR="003A600E" w:rsidRDefault="00A04F1A" w:rsidP="00A66E17"><w:pPr><w:jc w:val="center"/><w:rPr><w:rFonts w:ascii="Times New Roman" w:hAnsi="Times New Roman" w:cs="Times New Roman"/><w:color w:val="auto"/><w:sz w:val="24"/><w:szCs w:val="24"/></w:rPr></w:pPr><w:r><w:rPr><w:rFonts w:ascii="Times New Roman" w:hAnsi="Times New Roman" w:cs="Times New Roman"/><w:color w:val="auto"/><w:sz w:val="24"/><w:szCs w:val="24"/></w:rPr><w:t>70.46</w:t></w:r></w:p></w:tc><w:tc><w:tcPr><w:tcW w:w="1203" w:type="dxa"/></w:tcPr><w:p w:rsidR="003A600E" w:rsidRDefault="00A04F1A" w:rsidP="00A66E17"><w:pPr><w:jc w:val="center"/><w:rPr><w:rFonts w:ascii="Times New Roman" w:hAnsi="Times New Roman" w:cs="Times New Roman"/><w:color w:val="auto"/><w:sz w:val="24"/><w:szCs w:val="24"/></w:rPr></w:pPr><w:r><w:rPr><w:rFonts w:ascii="Times New Roman" w:hAnsi="Times New Roman" w:cs="Times New Roman"/><w:color w:val="auto"/><w:sz w:val="24"/><w:szCs w:val="24"/></w:rPr><w:t>-65.94</w:t></w:r></w:p></w:tc><w:tc><w:tcPr><w:tcW w:w="1202" w:type="dxa"/></w:tcPr><w:p w:rsidR="003A600E" w:rsidRDefault="003063E4" w:rsidP="00A66E17"><w:pPr><w:jc w:val="center"/><w:rPr><w:rFonts w:ascii="Times New Roman" w:hAnsi="Times New Roman" w:cs="Times New Roman"/><w:color w:val="auto"/><w:sz w:val="24"/><w:szCs w:val="24"/></w:rPr></w:pPr><w:r><w:rPr><w:rFonts w:ascii="Times New Roman" w:hAnsi="Times New Roman" w:cs="Times New Roman"/><w:color w:val="auto"/><w:sz w:val="24"/><w:szCs w:val="24"/></w:rPr><w:t>93.05</w:t></w:r></w:p></w:tc><w:tc><w:tcPr><w:tcW w:w="1203" w:type="dxa"/></w:tcPr><w:p w:rsidR="003A600E" w:rsidRDefault="003063E4" w:rsidP="00A66E17"><w:pPr><w:jc w:val="center"/><w:rPr><w:rFonts w:ascii="Times New Roman" w:hAnsi="Times New Roman" w:cs="Times New Roman"/><w:color w:val="auto"/><w:sz w:val="24"/><w:szCs w:val="24"/></w:rPr></w:pPr><w:r><w:rPr><w:rFonts w:ascii="Times New Roman" w:hAnsi="Times New Roman" w:cs="Times New Roman"/><w:color w:val="auto"/><w:sz w:val="24"/><w:szCs w:val="24"/></w:rPr><w:t>-79.49</w:t></w:r></w:p></w:tc><w:tc><w:tcPr><w:tcW w:w="1129" w:type="dxa"/></w:tcPr><w:p w:rsidR="003A600E" w:rsidRDefault="003063E4" w:rsidP="00A66E17"><w:pPr><w:jc w:val="center"/><w:rPr><w:rFonts w:ascii="Times New Roman" w:hAnsi="Times New Roman" w:cs="Times New Roman"/><w:color w:val="auto"/><w:sz w:val="24"/><w:szCs w:val="24"/></w:rPr></w:pPr><w:r><w:rPr><w:rFonts w:ascii="Times New Roman" w:hAnsi="Times New Roman" w:cs="Times New Roman"/><w:color w:val="auto"/><w:sz w:val="24"/><w:szCs w:val="24"/></w:rPr><w:t>45.28</w:t></w:r></w:p></w:tc><w:tc><w:tcPr><w:tcW w:w="1178" w:type="dxa"/></w:tcPr><w:p w:rsidR="003A600E" w:rsidRDefault="003063E4" w:rsidP="00A66E17"><w:pPr><w:jc w:val="center"/><w:rPr><w:rFonts w:ascii="Times New Roman" w:hAnsi="Times New Roman" w:cs="Times New Roman"/><w:color w:val="auto"/><w:sz w:val="24"/><w:szCs w:val="24"/></w:rPr></w:pPr><w:r><w:rPr><w:rFonts w:ascii="Times New Roman" w:hAnsi="Times New Roman" w:cs="Times New Roman"/><w:color w:val="auto"/><w:sz w:val="24"/><w:szCs w:val="24"/></w:rPr><w:t>-40.01</w:t></w:r></w:p></w:tc></w:tr><w:tr w:rsidR="003A600E" w:rsidTr="003A600E"><w:trPr><w:gridAfter w:val="1"/><w:wAfter w:w="9" w:type="dxa"/><w:trHeight w:val="557"/></w:trPr><w:tc><w:tcPr><w:tcW w:w="2259" w:type="dxa"/></w:tcPr><w:p w:rsidR="003A600E" w:rsidRDefault="003A600E" w:rsidP="00A66E17"><w:pPr><w:jc w:val="center"/><w:rPr><w:rFonts w:ascii="Times New Roman" w:hAnsi="Times New Roman" w:cs="Times New Roman"/><w:color w:val="auto"/><w:sz w:val="24"/><w:szCs w:val="24"/></w:rPr></w:pPr><w:r><w:rPr><w:rFonts w:ascii="Times New Roman" w:hAnsi="Times New Roman" w:cs="Times New Roman"/><w:color w:val="auto"/><w:sz w:val="24"/><w:szCs w:val="24"/></w:rPr><w:t>80</w:t></w:r></w:p></w:tc><w:tc><w:tcPr><w:tcW w:w="1176" w:type="dxa"/></w:tcPr><w:p w:rsidR="003A600E" w:rsidRDefault="00A04F1A" w:rsidP="00A66E17"><w:pPr><w:jc w:val="center"/><w:rPr><w:rFonts w:ascii="Times New Roman" w:hAnsi="Times New Roman" w:cs="Times New Roman"/><w:color w:val="auto"/><w:sz w:val="24"/><w:szCs w:val="24"/></w:rPr></w:pPr><w:r><w:rPr><w:rFonts w:ascii="Times New Roman" w:hAnsi="Times New Roman" w:cs="Times New Roman"/><w:color w:val="auto"/><w:sz w:val="24"/><w:szCs w:val="24"/></w:rPr><w:t>77.16</w:t></w:r></w:p></w:tc><w:tc><w:tcPr><w:tcW w:w="1203" w:type="dxa"/></w:tcPr><w:p w:rsidR="003A600E" w:rsidRDefault="00A04F1A" w:rsidP="00A66E17"><w:pPr><w:jc w:val="center"/><w:rPr><w:rFonts w:ascii="Times New Roman" w:hAnsi="Times New Roman" w:cs="Times New Roman"/><w:color w:val="auto"/><w:sz w:val="24"/><w:szCs w:val="24"/></w:rPr></w:pPr><w:r><w:rPr><w:rFonts w:ascii="Times New Roman" w:hAnsi="Times New Roman" w:cs="Times New Roman"/><w:color w:val="auto"/><w:sz w:val="24"/><w:szCs w:val="24"/></w:rPr><w:t>-71.15</w:t></w:r></w:p></w:tc><w:tc><w:tcPr><w:tcW w:w="1202" w:type="dxa"/></w:tcPr><w:p w:rsidR="003A600E" w:rsidRDefault="003063E4" w:rsidP="00A66E17"><w:pPr><w:jc w:val="center"/><w:rPr><w:rFonts w:ascii="Times New Roman" w:hAnsi="Times New Roman" w:cs="Times New Roman"/><w:color w:val="auto"/><w:sz w:val="24"/><w:szCs w:val="24"/></w:rPr></w:pPr><w:r><w:rPr><w:rFonts w:ascii="Times New Roman" w:hAnsi="Times New Roman" w:cs="Times New Roman"/><w:color w:val="auto"/><w:sz w:val="24"/><w:szCs w:val="24"/></w:rPr><w:t>102.36</w:t></w:r></w:p></w:tc><w:tc><w:tcPr><w:tcW w:w="1203" w:type="dxa"/></w:tcPr><w:p w:rsidR="003A600E" w:rsidRDefault="003063E4" w:rsidP="00A66E17"><w:pPr><w:jc w:val="center"/><w:rPr><w:rFonts w:ascii="Times New Roman" w:hAnsi="Times New Roman" w:cs="Times New Roman"/><w:color w:val="auto"/><w:sz w:val="24"/><w:szCs w:val="24"/></w:rPr></w:pPr><w:r><w:rPr><w:rFonts w:ascii="Times New Roman" w:hAnsi="Times New Roman" w:cs="Times New Roman"/><w:color w:val="auto"/><w:sz w:val="24"/><w:szCs w:val="24"/></w:rPr><w:t>-87.36</w:t></w:r></w:p></w:tc><w:tc><w:tcPr><w:tcW w:w="1129" w:type="dxa"/></w:tcPr><w:p w:rsidR="003A600E" w:rsidRDefault="003063E4" w:rsidP="00A66E17"><w:pPr><w:jc w:val="center"/><w:rPr><w:rFonts w:ascii="Times New Roman" w:hAnsi="Times New Roman" w:cs="Times New Roman"/><w:color w:val="auto"/><w:sz w:val="24"/><w:szCs w:val="24"/></w:rPr></w:pPr><w:r><w:rPr><w:rFonts w:ascii="Times New Roman" w:hAnsi="Times New Roman" w:cs="Times New Roman"/><w:color w:val="auto"/><w:sz w:val="24"/><w:szCs w:val="24"/></w:rPr><w:t>51.34</w:t></w:r></w:p></w:tc><w:tc><w:tcPr><w:tcW w:w="1178" w:type="dxa"/></w:tcPr><w:p w:rsidR="003A600E" w:rsidRDefault="003063E4" w:rsidP="00A66E17"><w:pPr><w:jc w:val="center"/><w:rPr><w:rFonts w:ascii="Times New Roman" w:hAnsi="Times New Roman" w:cs="Times New Roman"/><w:color w:val="auto"/><w:sz w:val="24"/><w:szCs w:val="24"/></w:rPr></w:pPr><w:r><w:rPr><w:rFonts w:ascii="Times New Roman" w:hAnsi="Times New Roman" w:cs="Times New Roman"/><w:color w:val="auto"/><w:sz w:val="24"/><w:szCs w:val="24"/></w:rPr><w:t>-44.80</w:t></w:r></w:p></w:tc></w:tr><w:tr w:rsidR="003A600E" w:rsidTr="003A600E"><w:trPr><w:gridAfter w:val="1"/><w:wAfter w:w="9" w:type="dxa"/><w:trHeight w:val="557"/></w:trPr><w:tc><w:tcPr><w:tcW w:w="2259" w:type="dxa"/></w:tcPr><w:p w:rsidR="003A600E" w:rsidRDefault="003A600E" w:rsidP="00A66E17"><w:pPr><w:jc w:val="center"/><w:rPr><w:rFonts w:ascii="Times New Roman" w:hAnsi="Times New Roman" w:cs="Times New Roman"/><w:color w:val="auto"/><w:sz w:val="24"/><w:szCs w:val="24"/></w:rPr></w:pPr><w:r><w:rPr><w:rFonts w:ascii="Times New Roman" w:hAnsi="Times New Roman" w:cs="Times New Roman"/><w:color w:val="auto"/><w:sz w:val="24"/><w:szCs w:val="24"/></w:rPr><w:t>90</w:t></w:r></w:p></w:tc><w:tc><w:tcPr><w:tcW w:w="1176" w:type="dxa"/></w:tcPr><w:p w:rsidR="003A600E" w:rsidRDefault="00A04F1A" w:rsidP="00A66E17"><w:pPr><w:jc w:val="center"/><w:rPr><w:rFonts w:ascii="Times New Roman" w:hAnsi="Times New Roman" w:cs="Times New Roman"/><w:color w:val="auto"/><w:sz w:val="24"/><w:szCs w:val="24"/></w:rPr></w:pPr><w:r><w:rPr><w:rFonts w:ascii="Times New Roman" w:hAnsi="Times New Roman" w:cs="Times New Roman"/><w:color w:val="auto"/><w:sz w:val="24"/><w:szCs w:val="24"/></w:rPr><w:t>83.81</w:t></w:r></w:p></w:tc><w:tc><w:tcPr><w:tcW w:w="1203" w:type="dxa"/></w:tcPr><w:p w:rsidR="003A600E" w:rsidRDefault="00A04F1A" w:rsidP="00A66E17"><w:pPr><w:jc w:val="center"/><w:rPr><w:rFonts w:ascii="Times New Roman" w:hAnsi="Times New Roman" w:cs="Times New Roman"/><w:color w:val="auto"/><w:sz w:val="24"/><w:szCs w:val="24"/></w:rPr></w:pPr><w:r><w:rPr><w:rFonts w:ascii="Times New Roman" w:hAnsi="Times New Roman" w:cs="Times New Roman"/><w:color w:val="auto"/><w:sz w:val="24"/><w:szCs w:val="24"/></w:rPr><w:t>-77.13</w:t></w:r></w:p></w:tc><w:tc><w:tcPr><w:tcW w:w="1202" w:type="dxa"/></w:tcPr><w:p w:rsidR="003A600E" w:rsidRDefault="003063E4" w:rsidP="00A66E17"><w:pPr><w:jc w:val="center"/><w:rPr><w:rFonts w:ascii="Times New Roman" w:hAnsi="Times New Roman" w:cs="Times New Roman"/><w:color w:val="auto"/><w:sz w:val="24"/><w:szCs w:val="24"/></w:rPr></w:pPr><w:r><w:rPr><w:rFonts w:ascii="Times New Roman" w:hAnsi="Times New Roman" w:cs="Times New Roman"/><w:color w:val="auto"/><w:sz w:val="24"/><w:szCs w:val="24"/></w:rPr><w:t>110.54</w:t></w:r></w:p></w:tc><w:tc><w:tcPr><w:tcW w:w="1203" w:type="dxa"/></w:tcPr><w:p w:rsidR="003A600E" w:rsidRDefault="003063E4" w:rsidP="00A66E17"><w:pPr><w:jc w:val="center"/><w:rPr><w:rFonts w:ascii="Times New Roman" w:hAnsi="Times New Roman" w:cs="Times New Roman"/><w:color w:val="auto"/><w:sz w:val="24"/><w:szCs w:val="24"/></w:rPr></w:pPr><w:r><w:rPr><w:rFonts w:ascii="Times New Roman" w:hAnsi="Times New Roman" w:cs="Times New Roman"/><w:color w:val="auto"/><w:sz w:val="24"/><w:szCs w:val="24"/></w:rPr><w:t>-92.86</w:t></w:r></w:p></w:tc><w:tc><w:tcPr><w:tcW w:w="1129" w:type="dxa"/></w:tcPr><w:p w:rsidR="003A600E" w:rsidRDefault="003063E4" w:rsidP="00A66E17"><w:pPr><w:jc w:val="center"/><w:rPr><w:rFonts w:ascii="Times New Roman" w:hAnsi="Times New Roman" w:cs="Times New Roman"/><w:color w:val="auto"/><w:sz w:val="24"/><w:szCs w:val="24"/></w:rPr></w:pPr><w:r><w:rPr><w:rFonts w:ascii="Times New Roman" w:hAnsi="Times New Roman" w:cs="Times New Roman"/><w:color w:val="auto"/><w:sz w:val="24"/><w:szCs w:val="24"/></w:rPr><w:t>56.90</w:t></w:r></w:p></w:tc><w:tc><w:tcPr><w:tcW w:w="1178" w:type="dxa"/></w:tcPr><w:p w:rsidR="003A600E" w:rsidRDefault="003063E4" w:rsidP="00A66E17"><w:pPr><w:jc w:val="center"/><w:rPr><w:rFonts w:ascii="Times New Roman" w:hAnsi="Times New Roman" w:cs="Times New Roman"/><w:color w:val="auto"/><w:sz w:val="24"/><w:szCs w:val="24"/></w:rPr></w:pPr><w:r><w:rPr><w:rFonts w:ascii="Times New Roman" w:hAnsi="Times New Roman" w:cs="Times New Roman"/><w:color w:val="auto"/><w:sz w:val="24"/><w:szCs w:val="24"/></w:rPr><w:t>49.70</w:t></w:r></w:p></w:tc></w:tr><w:tr w:rsidR="003A600E" w:rsidTr="003A600E"><w:trPr><w:gridAfter w:val="1"/><w:wAfter w:w="9" w:type="dxa"/><w:trHeight w:val="557"/></w:trPr><w:tc><w:tcPr><w:tcW w:w="2259" w:type="dxa"/></w:tcPr><w:p w:rsidR="003A600E" w:rsidRDefault="003A600E" w:rsidP="00A66E17"><w:pPr><w:jc w:val="center"/><w:rPr><w:rFonts w:ascii="Times New Roman" w:hAnsi="Times New Roman" w:cs="Times New Roman"/><w:color w:val="auto"/><w:sz w:val="24"/><w:szCs w:val="24"/></w:rPr></w:pPr><w:r><w:rPr><w:rFonts w:ascii="Times New Roman" w:hAnsi="Times New Roman" w:cs="Times New Roman"/><w:color w:val="auto"/><w:sz w:val="24"/><w:szCs w:val="24"/></w:rPr><w:t>100</w:t></w:r></w:p></w:tc><w:tc><w:tcPr><w:tcW w:w="1176" w:type="dxa"/></w:tcPr><w:p w:rsidR="003A600E" w:rsidRDefault="00A04F1A" w:rsidP="00A66E17"><w:pPr><w:jc w:val="center"/><w:rPr><w:rFonts w:ascii="Times New Roman" w:hAnsi="Times New Roman" w:cs="Times New Roman"/><w:color w:val="auto"/><w:sz w:val="24"/><w:szCs w:val="24"/></w:rPr></w:pPr><w:r><w:rPr><w:rFonts w:ascii="Times New Roman" w:hAnsi="Times New Roman" w:cs="Times New Roman"/><w:color w:val="auto"/><w:sz w:val="24"/><w:szCs w:val="24"/></w:rPr><w:t>89.97</w:t></w:r></w:p></w:tc><w:tc><w:tcPr><w:tcW w:w="1203" w:type="dxa"/></w:tcPr><w:p w:rsidR="003A600E" w:rsidRDefault="00A04F1A" w:rsidP="00A66E17"><w:pPr><w:jc w:val="center"/><w:rPr><w:rFonts w:ascii="Times New Roman" w:hAnsi="Times New Roman" w:cs="Times New Roman"/><w:color w:val="auto"/><w:sz w:val="24"/><w:szCs w:val="24"/></w:rPr></w:pPr><w:r><w:rPr><w:rFonts w:ascii="Times New Roman" w:hAnsi="Times New Roman" w:cs="Times New Roman"/><w:color w:val="auto"/><w:sz w:val="24"/><w:szCs w:val="24"/></w:rPr><w:t>-82.52</w:t></w:r></w:p></w:tc><w:tc><w:tcPr><w:tcW w:w="1202" w:type="dxa"/></w:tcPr><w:p w:rsidR="003A600E" w:rsidRDefault="003063E4" w:rsidP="00A66E17"><w:pPr><w:jc w:val="center"/><w:rPr><w:rFonts w:ascii="Times New Roman" w:hAnsi="Times New Roman" w:cs="Times New Roman"/><w:color w:val="auto"/><w:sz w:val="24"/><w:szCs w:val="24"/></w:rPr></w:pPr><w:r><w:rPr><w:rFonts w:ascii="Times New Roman" w:hAnsi="Times New Roman" w:cs="Times New Roman"/><w:color w:val="auto"/><w:sz w:val="24"/><w:szCs w:val="24"/></w:rPr><w:t>118.48</w:t></w:r></w:p></w:tc><w:tc><w:tcPr><w:tcW w:w="1203" w:type="dxa"/></w:tcPr><w:p w:rsidR="003A600E" w:rsidRDefault="003063E4" w:rsidP="00A66E17"><w:pPr><w:jc w:val="center"/><w:rPr><w:rFonts w:ascii="Times New Roman" w:hAnsi="Times New Roman" w:cs="Times New Roman"/><w:color w:val="auto"/><w:sz w:val="24"/><w:szCs w:val="24"/></w:rPr></w:pPr><w:r><w:rPr><w:rFonts w:ascii="Times New Roman" w:hAnsi="Times New Roman" w:cs="Times New Roman"/><w:color w:val="auto"/><w:sz w:val="24"/><w:szCs w:val="24"/></w:rPr><w:t>-100.17</w:t></w:r></w:p></w:tc><w:tc><w:tcPr><w:tcW w:w="1129" w:type="dxa"/></w:tcPr><w:p w:rsidR="003A600E" w:rsidRDefault="003063E4" w:rsidP="00A66E17"><w:pPr><w:jc w:val="center"/><w:rPr><w:rFonts w:ascii="Times New Roman" w:hAnsi="Times New Roman" w:cs="Times New Roman"/><w:color w:val="auto"/><w:sz w:val="24"/><w:szCs w:val="24"/></w:rPr></w:pPr><w:r><w:rPr><w:rFonts w:ascii="Times New Roman" w:hAnsi="Times New Roman" w:cs="Times New Roman"/><w:color w:val="auto"/><w:sz w:val="24"/><w:szCs w:val="24"/></w:rPr><w:t>62.42</w:t></w:r></w:p></w:tc><w:tc><w:tcPr><w:tcW w:w="1178" w:type="dxa"/></w:tcPr><w:p w:rsidR="003A600E" w:rsidRDefault="003063E4" w:rsidP="00A66E17"><w:pPr><w:jc w:val="center"/><w:rPr><w:rFonts w:ascii="Times New Roman" w:hAnsi="Times New Roman" w:cs="Times New Roman"/><w:color w:val="auto"/><w:sz w:val="24"/><w:szCs w:val="24"/></w:rPr></w:pPr><w:r><w:rPr><w:rFonts w:ascii="Times New Roman" w:hAnsi="Times New Roman" w:cs="Times New Roman"/><w:color w:val="auto"/><w:sz w:val="24"/><w:szCs w:val="24"/></w:rPr><w:t>-54.63</w:t></w:r></w:p></w:tc></w:tr></w:tbl><w:p w:rsidR="00A573F9" w:rsidRDefault="00A573F9" w:rsidP="00A66E17"><w:pPr><w:jc w:val="center"/><w:rPr><w:rFonts w:ascii="Times New Roman" w:hAnsi="Times New Roman" w:cs="Times New Roman"/><w:color w:val="auto"/><w:sz w:val="24"/><w:szCs w:val="24"/></w:rPr></w:pPr></w:p><w:p w:rsidR="00291F6F" w:rsidRDefault="00291F6F" w:rsidP="00A66E17"><w:pPr><w:jc w:val="center"/><w:rPr><w:rFonts w:ascii="Times New Roman" w:hAnsi="Times New Roman" w:cs="Times New Roman"/><w:color w:val="auto"/><w:sz w:val="24"/><w:szCs w:val="24"/></w:rPr></w:pPr></w:p><w:p w:rsidR="00291F6F" w:rsidRDefault="00291F6F" w:rsidP="00A66E17"><w:pPr><w:jc w:val="center"/><w:rPr><w:rFonts w:ascii="Times New Roman" w:hAnsi="Times New Roman" w:cs="Times New Roman"/><w:color w:val="auto"/><w:sz w:val="24"/><w:szCs w:val="24"/></w:rPr></w:pPr></w:p><w:p w:rsidR="00291F6F" w:rsidRDefault="00291F6F" w:rsidP="00A66E17"><w:pPr><w:jc w:val="center"/><w:rPr><w:rFonts w:ascii="Times New Roman" w:hAnsi="Times New Roman" w:cs="Times New Roman"/><w:color w:val="auto"/><w:sz w:val="24"/><w:szCs w:val="24"/></w:rPr></w:pPr></w:p><w:p w:rsidR="00291F6F" w:rsidRDefault="00291F6F" w:rsidP="00A66E17"><w:pPr><w:jc w:val="center"/><w:rPr><w:rFonts w:ascii="Times New Roman" w:hAnsi="Times New Roman" w:cs="Times New Roman"/><w:color w:val="auto"/><w:sz w:val="24"/><w:szCs w:val="24"/></w:rPr></w:pPr></w:p><w:p w:rsidR="00291F6F" w:rsidRDefault="00291F6F" w:rsidP="00A66E17"><w:pPr><w:jc w:val="center"/><w:rPr><w:rFonts w:ascii="Times New Roman" w:hAnsi="Times New Roman" w:cs="Times New Roman"/><w:color w:val="auto"/><w:sz w:val="24"/><w:szCs w:val="24"/></w:rPr></w:pPr></w:p><w:p w:rsidR="00291F6F" w:rsidRDefault="00291F6F" w:rsidP="00A66E17"><w:pPr><w:jc w:val="center"/><w:rPr><w:rFonts w:ascii="Times New Roman" w:hAnsi="Times New Roman" w:cs="Times New Roman"/><w:color w:val="auto"/><w:sz w:val="24"/><w:szCs w:val="24"/></w:rPr></w:pPr></w:p><w:p w:rsidR="00291F6F" w:rsidRDefault="00291F6F" w:rsidP="00A66E17"><w:pPr><w:jc w:val="center"/><w:rPr><w:rFonts w:ascii="Times New Roman" w:hAnsi="Times New Roman" w:cs="Times New Roman"/><w:color w:val="auto"/><w:sz w:val="24"/><w:szCs w:val="24"/></w:rPr></w:pPr></w:p><w:p w:rsidR="00291F6F" w:rsidRDefault="00291F6F" w:rsidP="00A66E17"><w:pPr><w:jc w:val="center"/><w:rPr><w:rFonts w:ascii="Times New Roman" w:hAnsi="Times New Roman" w:cs="Times New Roman"/><w:color w:val="auto"/><w:sz w:val="24"/><w:szCs w:val="24"/></w:rPr></w:pPr></w:p><w:p w:rsidR="000408A0" w:rsidRPr="000408A0" w:rsidRDefault="000408A0" w:rsidP="000408A0"><w:pPr><w:rPr><w:sz w:val="24"/><w:szCs w:val="24"/></w:rPr></w:pPr></w:p><w:sectPr w:rsidR="000408A0" w:rsidRPr="000408A0"><w:pgSz w:w="12240" w:h="15840"/><w:pgMar w:top="1440" w:right="1440" w:bottom="1440" w:left="1440" w:header="720" w:footer="720" w:gutter="0"/><w:cols w:space="720"/><w:docGrid w:linePitch="360"/></w:sectPr></w:body></w:document></pkg:xmlData></pkg:part><pkg:part pkg:name="/word/theme/theme1.xml" pkg:contentType="application/vnd.openxmlformats-officedocument.theme+xml"><pkg:xmlData><a:theme name="Office Theme" xmlns:a="http://schemas.openxmlformats.org/drawingml/2006/main"><a:themeElements><a:clrScheme name="Office"><a:dk1><a:sysClr val="windowText" lastClr="000000"/></a:dk1><a:lt1><a:sysClr val="window" lastClr="FFFFFF"/></a:lt1><a:dk2><a:srgbClr val="44546A"/></a:dk2><a:lt2><a:srgbClr val="E7E6E6"/></a:lt2><a:accent1><a:srgbClr val="5B9BD5"/></a:accent1><a:accent2><a:srgbClr val="ED7D31"/></a:accent2><a:accent3><a:srgbClr val="A5A5A5"/></a:accent3><a:accent4><a:srgbClr val="FFC000"/></a:accent4><a:accent5><a:srgbClr val="4472C4"/></a:accent5><a:accent6><a:srgbClr val="70AD47"/></a:accent6><a:hlink><a:srgbClr val="0563C1"/></a:hlink><a:folHlink><a:srgbClr val="954F72"/></a:folHlink></a:clrScheme><a:fontScheme name="Office"><a:majorFont><a:latin typeface="Calibri Light"/><a:ea typeface=""/><a:cs typeface=""/><a:font script="Jpan" typeface="ＭＳ ゴシック"/><a:font script="Hang" typeface="맑은 고딕"/><a:font script="Hans" typeface="宋体"/><a:font script="Hant" typeface="新細明體"/><a:font script="Arab" typeface="Times New Roman"/><a:font script="Hebr" typeface="Times New Roman"/><a:font script="Thai" typeface="Angsana New"/><a:font script="Ethi" typeface="Nyala"/><a:font script="Beng" typeface="Vrinda"/><a:font script="Gujr" typeface="Shruti"/><a:font script="Khmr" typeface="MoolBoran"/><a:font script="Knda" typeface="Tunga"/><a:font script="Guru" typeface="Raavi"/><a:font script="Cans" typeface="Euphemia"/><a:font script="Cher" typeface="Plantagenet Cherokee"/><a:font script="Yiii" typeface="Microsoft Yi Baiti"/><a:font script="Tibt" typeface="Microsoft Himalaya"/><a:font script="Thaa" typeface="MV Boli"/><a:font script="Deva" typeface="Mangal"/><a:font script="Telu" typeface="Gautami"/><a:font script="Taml" typeface="Latha"/><a:font script="Syrc" typeface="Estrangelo Edessa"/><a:font script="Orya" typeface="Kalinga"/><a:font script="Mlym" typeface="Kartika"/><a:font script="Laoo" typeface="DokChampa"/><a:font script="Sinh" typeface="Iskoola Pota"/><a:font script="Mong" typeface="Mongolian Baiti"/><a:font script="Viet" typeface="Times New Roman"/><a:font script="Uigh" typeface="Microsoft Uighur"/><a:font script="Geor" typeface="Sylfaen"/></a:majorFont><a:minorFont><a:latin typeface="Calibri"/><a:ea typeface=""/><a:cs typeface=""/><a:font script="Jpan" typeface="ＭＳ 明朝"/><a:font script="Hang" typeface="맑은 고딕"/><a:font script="Hans" typeface="宋体"/><a:font script="Hant" typeface="新細明體"/><a:font script="Arab" typeface="Arial"/><a:font script="Hebr" typeface="Arial"/><a:font script="Thai" typeface="Cordia New"/><a:font script="Ethi" typeface="Nyala"/><a:font script="Beng" typeface="Vrinda"/><a:font script="Gujr" typeface="Shruti"/><a:font script="Khmr" typeface="DaunPenh"/><a:font script="Knda" typeface="Tunga"/><a:font script="Guru" typeface="Raavi"/><a:font script="Cans" typeface="Euphemia"/><a:font script="Cher" typeface="Plantagenet Cherokee"/><a:font script="Yiii" typeface="Microsoft Yi Baiti"/><a:font script="Tibt" typeface="Microsoft Himalaya"/><a:font script="Thaa" typeface="MV Boli"/><a:font script="Deva" typeface="Mangal"/><a:font script="Telu" typeface="Gautami"/><a:font script="Taml" typeface="Latha"/><a:font script="Syrc" typeface="Estrangelo Edessa"/><a:font script="Orya" typeface="Kalinga"/><a:font script="Mlym" typeface="Kartika"/><a:font script="Laoo" typeface="DokChampa"/><a:font script="Sinh" typeface="Iskoola Pota"/><a:font script="Mong" typeface="Mongolian Baiti"/><a:font script="Viet" typeface="Arial"/><a:font script="Uigh" typeface="Microsoft Uighur"/><a:font script="Geor" typeface="Sylfaen"/></a:minorFont></a:fontScheme><a:fmtScheme name="Office"><a:fillStyleLst><a:solidFill><a:schemeClr val="phClr"/></a:solidFill><a:gradFill rotWithShape="1"><a:gsLst><a:gs pos="0"><a:schemeClr val="phClr"><a:lumMod val="110000"/><a:satMod val="105000"/><a:tint val="67000"/></a:schemeClr></a:gs><a:gs pos="50000"><a:schemeClr val="phClr"><a:lumMod val="105000"/><a:satMod val="103000"/><a:tint val="73000"/></a:schemeClr></a:gs><a:gs pos="100000"><a:schemeClr val="phClr"><a:lumMod val="105000"/><a:satMod val="109000"/><a:tint val="81000"/></a:schemeClr></a:gs></a:gsLst><a:lin ang="5400000" scaled="0"/></a:gradFill><a:gradFill rotWithShape="1"><a:gsLst><a:gs pos="0"><a:schemeClr val="phClr"><a:satMod val="103000"/><a:lumMod val="102000"/><a:tint val="94000"/></a:schemeClr></a:gs><a:gs pos="50000"><a:schemeClr val="phClr"><a:satMod val="110000"/><a:lumMod val="100000"/><a:shade val="100000"/></a:schemeClr></a:gs><a:gs pos="100000"><a:schemeClr val="phClr"><a:lumMod val="99000"/><a:satMod val="120000"/><a:shade val="78000"/></a:schemeClr></a:gs></a:gsLst><a:lin ang="5400000" scaled="0"/></a:gradFill></a:fillStyleLst><a:lnStyleLst><a:ln w="6350" cap="flat" cmpd="sng" algn="ctr"><a:solidFill><a:schemeClr val="phClr"/></a:solidFill><a:prstDash val="solid"/><a:miter lim="800000"/></a:ln><a:ln w="12700" cap="flat" cmpd="sng" algn="ctr"><a:solidFill><a:schemeClr val="phClr"/></a:solidFill><a:prstDash val="solid"/><a:miter lim="800000"/></a:ln><a:ln w="19050" cap="flat" cmpd="sng" algn="ctr"><a:solidFill><a:schemeClr val="phClr"/></a:solidFill><a:prstDash val="solid"/><a:miter lim="800000"/></a:ln></a:lnStyleLst><a:effectStyleLst><a:effectStyle><a:effectLst/></a:effectStyle><a:effectStyle><a:effectLst/></a:effectStyle><a:effectStyle><a:effectLst><a:outerShdw blurRad="57150" dist="19050" dir="5400000" algn="ctr" rotWithShape="0"><a:srgbClr val="000000"><a:alpha val="63000"/></a:srgbClr></a:outerShdw></a:effectLst></a:effectStyle></a:effectStyleLst><a:bgFillStyleLst><a:solidFill><a:schemeClr val="phClr"/></a:solidFill><a:solidFill><a:schemeClr val="phClr"><a:tint val="95000"/><a:satMod val="170000"/></a:schemeClr></a:solidFill><a:gradFill rotWithShape="1"><a:gsLst><a:gs pos="0"><a:schemeClr val="phClr"><a:tint val="93000"/><a:satMod val="150000"/><a:shade val="98000"/><a:lumMod val="102000"/></a:schemeClr></a:gs><a:gs pos="50000"><a:schemeClr val="phClr"><a:tint val="98000"/><a:satMod val="130000"/><a:shade val="90000"/><a:lumMod val="103000"/></a:schemeClr></a:gs><a:gs pos="100000"><a:schemeClr val="phClr"><a:shade val="63000"/><a:satMod val="120000"/></a:schemeClr></a:gs></a:gsLst><a:lin ang="5400000" scaled="0"/></a:gradFill></a:bgFillStyleLst></a:fmtScheme></a:themeElements><a:objectDefaults/><a:extraClrSchemeLst/><a:extLst><a:ext uri="{05A4C25C-085E-4340-85A3-A5531E510DB2}"><thm15:themeFamily name="Office Theme" id="{62F939B6-93AF-4DB8-9C6B-D6C7DFDC589F}" vid="{4A3C46E8-61CC-4603-A589-7422A47A8E4A}" xmlns="" xmlns:thm15="http://schemas.microsoft.com/office/thememl/2012/main"/></a:ext></a:extLst></a:theme></pkg:xmlData></pkg:part><pkg:part pkg:name="/word/media/image1.tif" pkg:contentType="image/tiff" pkg:compression="store"><pkg:binaryData>SUkqAKAxAQCAP+BP8AQWDQeEQmFQuGQ2HQ+IRGJROKRWLReMRmNRuOR2PR+QSGRSOSSWTSeUSmVS
uWS2XS+YTGZTOaTWbTecTmdTueT2fT+gUGhUOiUWjUekUmlUumU2nU+oVGpVOqVWqQOCVatVuuV2
vV+wWGxWOyWWzWe0Wm1Wu2W23W+4XG5XO6XW7Xe8Xm9WqsXu/X/AYHBYPCYXDYfEYnFYvGY3HY/I
ZHJZPKZXLXuAgIA/4E/wBBYNB4RCYVC4ZDYdD4hEYlE4pFYtF4xGY1G45HY9H5BIZFI5JJZNJ5RK
ZVK5ZLZdL5hMZlM5pNZtN5xOZ1O55PZ9P6BQaFQ6JRaNR6RSaVS6ZTadT6hUalU6pVapA4JVq1W6
5Xa9X7BYbFY7JZbNZ7RabVa7Zbbdb7hcblc7pdbtd7xeb1aqxe79f8BgcFg8JhcNh8RicVi8Zjcd
j8hkclk8plcte4CAgD/gT/AEFg0HhEJhULhkNh0PiERiUTikVi0XjEZjUbjkdj0fkEhkUjkklk0n
lEplUrlktl0vmExmUzmk1m03nE5nU7nk9n0/oFBoVDolFo1HpFJpVLplNp1PqFRqVTqlVqkDglWr
Vbrldr1fsFhsVjslls1ntFptVrtltt1vuFxuVzul1u13vF5vVqrF7uIBwF+wWDwmFw2HxGJxWLxm
Nx2PyGRyWTymVy2XzFvgcsgIgD/gT/AEFg0HhEJhULhkNh0PiERiUTikVi0XhIBjUYjkdj0fkEhk
Ujkklk0nlEplUrlktl0vmExmUzmk1m03nE5nU7nk9n0/oFBoVDolFo1HpFJpVLplNp1PqFRqVTql
Vq1XrEugcjgcErNfmUaANgslls1ntFptVrtltt1vuFxuVzul1u13vF5vV7vl9v1/wGBwUfrceruD
ttixGLxmNx2PyGRyWTymVy2XzGZzWbzmdz2f0GhzOFjsBIA/4E/wBBYNB4RCYVC4ZDYdD4hEYlE4
pFYtFQDGYvG45HY9H5BIZFI5JJZNJ5RKZVK5ZLZdL5hMZlM5pNZtN5xOZ1O55PZ9P6BQaFQ6JRaN
R6RSaVS6ZTadT6hUalU6pVatV6xJoHH4HBKzX5dGQDYLJZbNZ7RabVa7Zbbdb7hcblc7pdbtd7xe
b1e75fb9f8BgcFI63Hq7g7TYsRi8Zjcdj8hkclk8plctl8xmc1m85nc9n9Boc7hY7ASAP+BP8AQW
DQeEQmFQuGQ2HQ+IRGJROKRWLRUAxmLxuOR2PR+QSGRSOSSWTSeUSmVSuWS2XS+YTGZTOaTWbTec
TmdTueT2fT+gUGhUOiUWjUekUmlUumU2nU+oVGpVOqVWrVesSaBx+BwSs1+XRkAyOt2CzWe0Wm1W
u2W23W+4XG5XO6XW7Xe8Xm9Xu+X2/X/AYHBYOrWKyQKuWXCWrDSLFYvIZHJZPKZXLZfMZnNZvOZ3
PZ/QaHRaPSaXTW7GyHHxuAiAP+BP8AQWDQeEQmFQuGQ2HQ+IRGJROKRWLRUAxmLwyBxuPR+QSGRS
OSSWTSeUSmVSuWS2XS+YTGZTOaTWbTecTmdTueT2fT+gUGhUOiUWjUekUmlUumU2nU+oVGpVOqVW
rVesVmnRkAyWOyCBwStWOZVyvQKyWm1Wu2W23W+4XG5XO6XW7Xe8Xm9Xu+X2/X/AYHBYPCYXDYSz
SSvx+w4e44mR4vHZPKZXLZfMZnNZvOZ3PZ/QaHRaPSaXTafUanKZCRZKNwGAP+BP8AQWDQeEQmFQ
uGQ2HQ+IRGJROKRWLRUAxmLwyBxuPR+QSGRSOSSWTSeUSmVSuWS2XS+YTGZTOaTWbTecTmdTueT2
fT+gUGhUOiUWjUekUmlUumU2nU+oVGpSWNVOrVemwKsVuuTiMgGSx2QQOCV2zTSv2GtWe2W23W+4
XG5XO6XW7Xe8Xm9Xu+X2/X/AYHBYPCYUAVW14bFUvEWXF4+hWmSWKP2TIXbJSPKZfOZ3PZ/QaHRa
PSaXTafUanVavWa3XX3G6/ZRbY7PbQzMyLNxuAiAP+BP8AQWDQeEQmFQuGQ2HQ+IRGJROKRWLRUA
xmLwyBxuPR+QSGRSOSSWTSeUSmVSuWS2XS+YTGZTOaTWbTecTmdTueT2fT+gUGhUOiUWjUekUmlU
umU2nU+oVGpSWNACBVOsVmjVWr1qvV+bxkAyWOyCBwSwWmaWKyV21W+4XG5XO6XW7Xe8Xm9Xu+X2
/X/AYHBYPCYXDYfEVy0YjGU3FY3IVuqyOyx+z5G9WySZXMZ3PZ/QaHRaPSaXTafUanVavWa3Xa/R
4/YbOL7LabeG5rKW6PQEgD/gT/AEFg0HhEJhULhkNh0PiERiUTikVi0VAMZi8Mgcbj0fkEhkUjkk
lk0nlEplUrlktl0vmExmUzmk1m03nE5nU7nk9n0/oFBoVDolFo1HpFJpVLplNp1PqFRqUljQAgVT
rFZo1Vq9ar1fm8ZAMljsggcEsFpmlisldtVvuFxuVzul1u13vF5vV7vl9v1/wGBwWDwmFw2HxFct
GIxlNxWNyFbqsjssfs+RvVskmVzGdz2f0Gh0Wj0ml02n1Gp1Wr1mt12v0eP2Gzi+y2m3huayluj0
BIA/4E/wBBYNB4RCYVC4ZDYdD4hEYlE4pFYtFQDGYvDIHG49H5BIZFI5JJZNJ5RKZVK5ZLZdL5hM
ZlM5pNZtN5xOZ1O55PZ9P6BQaFQ6JRaNR6RSaVS6ZTadT6hUalJY0AIFU6xWaNVavWq9X5vGQDJY
7IIHBLBaZpYrJXbVb7hcblc7pdbtd7xeb1e75fb9f8BgcFg8JhcNh8RXLRiMZTcVN1uADOASUAE1
FzMtqsmSTKVvkwASsvER0kAA22KbwAJMbKLZJLLH7Prb3r5Hsdpud1u95vd9v+BweFw+JxeNx+Ry
eVy+ZC8fzehF+fLW4AEiOxKADgxpVpW2ANTrIpnwBlNHI8zBM50YLtpFuI3AQIA/4E/wBBYNB4RC
YVC4ZDYdD4hEYlE4pFYtFQDGYvDIHG49H5BIZFI5JJZNJ5RKZVK5ZLZdL5hMZlM5pNZtN5xOZ1O5
5PZ9P6BQaFQ6JRaNR6RSaVS6ZTadT6hUalJY0AIFU6xWaNVavLFuZwCACUmpkZltBEySYc3EiAB2
JTgAGNKR0AEg22KADeJK1QIzYZJHZBA4JfcNOL/JcFh8Zjcdj8hkclk8plctl8xmc1m85nc9n9Bo
dFo9JpZ9XMLptVT9RKrZbrhcoWOkgALwbwBfIbbB2ALhc4ZtNsxdxuoRX7DY4btG2AOJxoLvN8cO
BC7NVrTq4/icDXY/hO1m+5I8X4fN5/R6fV6/Z7fd7/h8fl8/p9ft9/x+ZTVf1/ZC7yTq+AAAuUhK
6ruvK9oq5CxLIhQzAAs5MgAtSDm4ABIreADqIU4TbtyhkLwyEsNuqg8POJED7vGkTyo2gICAP+BP
8AQWDQeEQmFQuGQ2HQ+IRGJROKRWLRUAxmLwyBxuPR+QSGRSOSSWTSeUSmVSuWS2XS+YTGZTOaTW
bTecTmdTueT2fT+gUGhUOiUWjUekUmlUumU2nU+oVGpRuNQiBQWq1OtVuiVcAVmDV6PtxIjsACU4
MaGmZbAB/pkkzNbgAzgElABNQodJBtgBim8SRBb3UAEq8wm9gBt38AYGF3O63fDwi2QS4ZC7XiH2
y3XCtxkAyWOyCBwSuaedaDRWLUa3Xa/YbHZbPabXbbfcbndbveb3fb/gcHhcPicXjVCwQWvcnj82
ncvQ1bTSDB1/DRXOW+40puACyiUAWm9JDFYzHQrMZKFGb2XhNZOLmYALa3gDt03VSTRx/S87fvyk
b9v9AcCQLA0DwRBMFQXBkGwdB8IQjCUJwpCsLKG5iDuhC8OQC00MrC6aLu677wrUj4dAAvhigAwC
frIAAdrQAEToQva+r+87HrozL4JYxLFjexqlwAkUBI2gIIA/4E/wBBYNB4RCYVC4ZDYdD4hEYlE4
pFYtFQDGYvDIHG49H5BIZFI5JJZNJ5RKZVK5ZLZdL5hMZlM5pNZtN5xOZ1O55PZ9P6BQaFQ6JRaN
R6RSaVS6ZTadT6hUalFI1HIIAKrU61W6JAoLWYVXpC3EiAB2JTgAGNJx0kG2AGKbxJM24AEjZwAc
LXCh0ALcxQBcoetwAZwCSgAmofbQA27iALnB8JhsRioaZltBEySaVGQDJY7IIHV65pZzntBYtNq9
Zrddr9hsdls9ptdtt9xud1u95vd9v+BweFw+JTbBCbFx+Ly6dyc/VpPk8PiZTfb/gcjJrrdxLeb3
C7bb7j2cHhenloUZgBmUyAM5DrJZrRaoXmAA/83SdRJNDH9G5jev2kb+wBAsDQPBEEwVBcGQbB0H
whCMJQnCkKwtC8MKO5TnQzDsBqvDbSJg7a8L0kj1PY9yRluwwACU9DwEgxrHvIiDpMq+pbPu/KIx
I7sTISxjHDeyENOU/zVI8gKAP+BP8AQWDQeEQmFQuGQ2HQ+IRGJROKRWLRUAxmLwyBxuPR+QSGRS
OSSWTSeUSmVSuWS2XS+YTGZTOaTWbTecTmdTueT2fT+gUGhUOiUWjUekUmlUumU2nU+oVGpRuNQi
BQWq1OtVuiVcAVmDV6frczgEAEpNRUdJBtgBim8SRuyWa0Q61gBt28AXGLrcAWUlAC0wozLYAP9M
kmKXOz4OEmYALbEADFUaM2aSR2QQOCVzPTrLyXNZ/SaXTafUanVavWa3Xa/YbHZbPabXbbfcbndb
veb3SVWxb7hVDgZ2oWSv3WGYXD4nF2XGw7mYjKyG/YDBQvp86J4zlY/I5Pq0TQ5ngxvOcPbeWR6P
1e/4fH5fP6fX7ff8fn9fv+f3/P/AEAwEp7iwHAyRwKkzrgCwLHIQ7bxosbgAEiHYSgAOBjIUu68j
evaHO9ByErWtq3r4ksFwahcOL1E6GwnCsLwzDZILxFqjvYkT3I2gIIA/4E/wBBYNB4RCYVC4ZDYd
D4hEYlE4pFYtFQDGYvDIHG49H5BIZFI5JJZNJ5RKZVK5ZLZdL5hMZlM5pNZtN5xOZ1O55PZ9P6BQ
aFQ6JRaNR6RSaVS6ZTadT6hUalJY0AIFU6xWaNVavJm4AEiOxKADgxoWOgAkG2xQAbxJF1uADOAS
UAE1CzMtqsmSTDG5YQAJbLDB1agAxbdK7jc7rd7PabXbbfDb+ALEcABZoVeb3faRGQDJY7IIHBK1
p51oNFXdRrddr9hsdls9ptdtt9xud1u95vd9v+BweFw+JxeNra5puPy6jyZTfx3gcHDbRarZiYdi
7pdodeYJfIVlcvmbOkABazeAMnirl28d3QAtn+mQBnoNX7DY+nePkAPApLVJI0aPtK5jfwCkcBwN
BcGQbB0HwhCMJQnCkKwtC8MQzDUNw5DsPKe50PxEkUQuesCxLIzSYsK87EPUhRbrmAAlPelkWPRF
6Fu0xqYRvFz1s+qsEtYjyAiAP+BP8AQWDQeEQmFQuGQ2HQ+IRGJROKRWLRUAxmLwyBxuPR+QSGRS
OSSWTSeUSmVSuWS2XS+YTGZTOaTWbTecTmdTueT2fT+gUGhUOiUWjUekUmlUumU2nU+oVGpSWNAC
BVOsVmjVWry5uABIjsSgA4MaVjpIABtsU3gASQxbgAzgElABNTC0Wq2W64XK6XaFma0pBqHCyWaL
GYALZ/pkAEmnxkAyWOyCBwStZmdZLKV3NZ/QaHRaPSaXTafUanVavWa3Xa/YbHZbPabXbbfcZ+uZ
jc72o7ub3G53W7xfFYzHZCJLczgC6cW8Wm1223wvhX/oQgzLarJnIczJkrswrt93lVPOSTKx/L77
Y+mR+v3fP6fX7ff8fn9fv+f3/Nc67iO0xbGseksAsAh7jwK86XQQ8cFuSn7wAA8STO2gjvNMr6wr
GsqFh0ABILWAA3uqkJuEiACxMMxCEry6a+JpB6DvKxsGuWv0BMS7kbpbCkLIjGC9xOzUUh2AASw+
gsIwM/8nqQ4EoSml0pSolUaPJHsNNk+CRPkjaAiAP+BP8AQWDQeEQmFQuGQ2HQ+IRGJROKRWLRUA
xmLwyBxuPR+QSGRSOSSWTSeUSmVSuWS2XS+YTGZTOaTWbTecTmdTueT2fT+gUGhUOatxIjsACU4M
aFGYALZ/pkAEmP0akUqmSAzVAAJmqSmrUml02n1Gpz1uACjiUAWOS1uCV6iSaw1iGDpINsAMU3iS
RLczgAAkpNXe83u+zXAAEAYSDjoAXligDEw602u21mUXi9Xy/RvAYLHSS4V2v3OJ0YADulADNACt
gCo6fUbXbbeexrZQTcb3fb+LbqBcDiR5bgAz4MAYWmrbZXLiySM4ySR2QQPedHtUPpyXrdvweHxe
PyeXzef0en1ev2e33e/4fGD6HB8yGU6oVLaRP6aO3rK/SSP6+yFvwsz9pu1TWDg1yTtK6D2wU1rX
seSAAG2vgAM+0DksbAjHsjDDKQ2mEJQY168QvDMSIUxcPJlB8EIZE0Gs3ELJsq7TLtYzMQMlEb5S
DISPOE7MhyO+EiyQ2zjuSJTlwK5zZyWwTdJG76POxKktoQ7rquHLkwzFMcyTLM0zzRNM1TXNk2yY
wL6olA0Av45DlQ+g85rOgq6rchTOMRFiKQHOUAT2nVCITPUZTPHa2T8hFFtBO0nzwgsUwwN8NJnF
z/INQDPIbGkKU/C1M03USjrFUkKxVTVBIRTtLVKzscz5VS7PvKUIR1XFIIK2MpzdYbgSVYljp1Y1
kJhJs7yi59GPjL0rzAj6AoA/4E/wBBYNB4RCYVC4ZDYdD4hEYlE4pFYtFQDGYvDIHG49H5BIZFI5
JJZNJ5RKZVK5ZLZdL5hMZlM5pNZtN5xOZ1O55PZ9P6BQaFQ5O3AAkR2JQAcGNFzMAFs/0yACTE1u
ZwAASUmoYZqiAEzVYUtwAZ60AK5Cq8AKlYohRqRSqZTqhUqpO25SAAJbnCB0kAA22KbwAJKJQ7yO
73fbVX7DFqvWa3DL+2wBg8NMbyAKScABTYOOgAkMEADfmYZka1ab9o9Lp4rVwCAMnarrU7dCbhSa
XoL9gMFhNRuqPvMZoeBg8Lh4lm87n9bpGLpuHzOt1+xNY1bIJ2e93/BFu3AvD5Y9ZLMSrRC7XbfN
JYzs5JHZBA+77/xQ/jJfp+f8/8AQDAUBwJAsDQPBEEwVBcGQbB0CPQs7WI8p6otwiTZNpCaDwquz
cpbCL1Q2ukLLunDdrk30OFstjHv9DLaoeyrLtgijnL46DGxbD6HxhEaCw7C6ZMSxcVIKv7AuU6rd
L0vkjIQ9sXJrEL1oTGbMIhHyFSQ4LloXKkfq8giwzAh8ox5GzixTKzSRpJcHzhOKIvG+85TtOE6T
vPUFP2+byPq/s90Eg8+pHQNB0RRNFUXRlG0dR9IUjSVJ0o68yx0bYVEJIrbRLNDiLi3stuS4SY0u
hK10zTcnU7Dyc1O0IdNEY1aIdIMTJ1G7PSei1b0+hEUVFVshIdWEVx2mdguOg0zoi1UYolZrw2VX
kuSU1KywktQzKeTVvI/XyLSJVjfyTUtK3Q7M83TdieXXdt4JlQqRUOi6AoA/4E/wBBYNB4RCYVC4
ZDYdD4hEYlE4pFYtFQDGYvDIHG49H5BIZFI5JJZNJ5RKZVK5ZLZdL5hMZlM5pNZtN5xOZ1O55PZ9
P6BQaFQ5GtwAZwCSgAmoMOkg2wAxTeJAA3EiOwAJTgxoUZgAtn+mQASYhRqRSqZXVsAH+dW0AB3W
gBXIXXrBYrJF7NSaXTafUanVavWa3Xa/YbHOKtcLldJKZrAAEzeZle7RKKcAG3UgBVIbVqxWsdCc
hBMnDsXcThc7VpspMNTjdbktfD24AKuJQBhY+OgBT2KAMDQtjq9HfqhUs9DMtfZfmc2b87E1uZwB
SbTCN9wOFy6J3/B4Z1GrZBPF5/R6ZH5IF6vd7/hCoyAZLHZBA/N8f13/n9fa/cAQDAUBwJAsDQPB
EEwVBcGQbB0HwhCLmKOAJYAAKDENqgrQMI46CrtDKywoy6VKc5LhxEpELQwvCFQ40TDLuxKbuq64
lOyzDfs27qXOq+kbobEzAO8AEfABICGNK2jUEixjjIVITlIZF7eIREEWpnGrsShHTgxQibitYk0o
y+mbbty3cPIK7cdzKhTmxwhboM5Ik4IdJTTojMM1TxDUJT/QCHPJQNCUKhD/0NRMEv6kj7I+/FFU
ihFGJHR1JUvTFM01TdOU7T1P1BUNRVG90qT4w8sIdOyXT6k1TRjEKbSNJDSVRGaEVfJK1rDPySVW
0ldzzKbcLjNK1LZYSFzPYsqoPObpSJZbdWagzIWRXqW1y7Uux4j9fzHbk3VdYlpzU5Eholb8rVtb
CDT2utg3ag93oTMkiVJfF831fd+X6mFKJFSyNoCAgD/gT/AEFg0HhEJhULhkNh0PiERiUTikVi0V
AMZi8Mgcbj0fkEhkUjkklk0nlEplUrlktl0vmExmUzmk1m03nE5nU7nk9n0/oFBoVDmrcSI7AAlO
DGhRmAC2f6ZABJiC3ABnAJKACah46SAAbbFN4AEkHW5nAFZrkMMy2AFRqkko1IpVMhNOqFSuNEiT
cAFHEoApcLvFRqcoowAHdKAF2hFebYAsVlh9zpODu9Pw17heWusKHQASFhABvygAxOLOGNptQACZ
zkyz2YhGFvUpv2AwWOkO2w8ms4BABKtcMr1gsVkilWrFa4u1t1wvt/xe70FfsNj08N5lZreE6Owv
nj8nl83n9Hp9Xr9nt90RjPCkkdkEDgnv/FC+Ml+n5/z/wBAMBQHAkCwNA8EQTBUFwZBsHQG2beIM
3zYoW7rnOM0TSNM7isOG56DwokcIqazTbv/EiEtC0ZitK7aRrOtLiJnESHNSxkJIKyDJQ5FLaxM3
6auDD7CSBCqYyHGaKR2yaQyTEEVOw5MXonC7vtat7xSrD0lMyvMgu4q7vSggq2yzI8HzTNU1zZNs
3TfNj9vmgSQvtOE7oNOSRv7PE+z9P9AUDQVB0JQtDUPRFEp/H0QyMiDcuq2kfy/NCDUYg0Vw3KiL
0vMtHRQo7LxyAFMxbDjgLQtUaU/GzqMDSUJvCwLdVhUjRx5TaZSfItKKBGNVLY8NKofXaGzM6SRS
tMgAWPLSJWLLzNqrMUMSxZFFWxbNtW3blupZPSRT4jaAgIA/4E/wBBYNB4RCYVC4ZDYdD4hEYlE4
pFYtFQDGYvDIHG49H5BIZFI5JJZNJ5RKZVK5ZLZdL5hMZlM5pNZtN5xOZ1O55PZ9P6BQaFQ5q3Ei
OwAJTgxoUZgAtn+mQASYktzOAQASk1C6dUKlVIbRqRSqZCR0AEg22KADeJJFYqTS6bT6jU5qtwBV
yUAK3TVsAKjYIdcLJc69dpPRgAO6UALLCDNUAAmcFN8JcoTXX+UAAsADe77BrPabXbZ1l8fB81X4
heL1fK5f8DH24AKOJQBmIQOkgALUbwBbojVqxWobvG2AGLppNrs/sIVvN9y+DENrt9zqdFvd/1Yf
ztB0bTyuZRPN5/R6fV6/Z7fd7/h8ZDGaxJI7IIHBPl+6J9JK+7+QDAUBwJAsDQPBEEwVBcGQbB0H
whCMJIU1DDLqyrBqOuLtNUyTKIa4istCyC6NYt8NMKzMSsQmbrsY7KuRXDCDxc3DdIO6TuuEk7wO
gzLZQ+nLFMYODHKaMynE1JSzO46kdpxCqzLQtS2Sehcaxg6MptLKyqry58Rw6wEgwyscbt28bly6
ksezDHEtyrDLFsbDiCsjMcZyuSM5yLOrkPJNcJ0FQdCULQ1D0RQr/PsgSQvzRNIINRaRwBSNLUvT
FM01TdOU7T1P1BUNRJ/KMSMPPMQS+8MY1Og6rAAz83TE2aSVK1UZIvIc6L8gkyINW0fzwhEQuMhk
/zUltiVk7bk2QhFdT6ADVxYj0sTOiFjvKndX1jLTSTi60UWu3c4W0hc2ocyNe1RX89yJIzxOm4FA
zZVUfIbacMWtOqDXUyd2ITaF4MhD2AVHg+EYThWF4YktJpFSqNoCgD/gT/AEFg0HhEJhULhkNh0P
iERiUTikVi0VAMZi8Mgcbj0fkEhkUjkklk0nlEplUrlktl0vmExmUzmk1m03nE5nU7nk9n0/oFBo
VDmrcSI7AAlODGhRmAC2f6ZABJi1GpFKpkmHQASDbYoAN4kk1WpNLptPqNTi9GAA7pQArMIM1QAC
ZqkKW4AM4BJQATUoHSQAFeN4AsUvtluOFwleBbYAYthjdkrESrddr+Sn95vd9v8JucEu0TbgAo4l
AFmmWBweRw0OW97ABKz8t1mE18Lzl8v0w2+uw8R2IAvm1g9OqFSu9E5nN53P6HR6XT6nV63XkcZA
MljsggcE7Hhona7kC8Xn9Hp9Xr9nt93v+Hx+Xz+n1+339Pkg/dh2U1S5LQ5SPti7baJE0K6uWk7/
Li48ArUqpIrat8GoNBDRoaxMKJC5C0wUmjhuKrTBNw4LJwkxTGIc37CxMnrStO1MKgAxzIM0ikYL
dGTGxI4CIN2zzfR7FqGSA3qmsESBqMW/6KQ7ASKwYhMWNy/ErSvLEsy1LcuS6h79JG/iPO/L0yoN
MCRTFM01zZNs3TfOE4zlOc6TrO07o9NCITUg8pNBB8Po/DTFxnKchyqlk/QA5MISjFENtAukMInA
jZuMhsasjFygUrAzLK4rywU2kUctRJtDMfTTmUUg0qVGisjUuicn0aikQ09ITWyI3S9N5WSCrmAC
oqpTtfuOW1hUmtbTR1U8aK7G1XzxadqWra1r2wlU9O88yQICgD/gT/AEFg0HhEJhULhkNh0PiERi
UTikVi0VAMZi8Mgcbj0fkEhkUjkklk0nlEplUrlktl0vmExmUzmk1m03nE5nU7nk9n0/oFBoVDhE
ZAMbjtEpVLplNp1PhC3ABnAJKACahBmAC2f6ZABJqFhhtSqlWrEKMy2AFdsE2slVq8IHQASDbYoA
N4ksV7vl9v1/wGBwWDwmBo0lpMfgcEwuNm2HkmJx2TymVy2XzGZzWbzmdz2f0Gh0UkyEWyWj1Gp1
U3W9UABKs8HtMETNt1cvt9mhdpte1txnAFV2MG3ls2/H5HJ5XL5nNlOlkWni+L52g6Eh6XV7Xb7n
d73f8Hh8Xj8nl68T7Pl9XrwTcSIAHYlOAAY2ytXG9kR3NxtH33yaNao7YIOua6ruvL8wTBUFwZBr
jvOxSBJCgICAP+BP8AQWDQeEQmFQuGQ2HQ+IRGJROKRWLRUAxmLwyBxuPR+QSGRSOSSWTSeUSmVS
uWS2XS+YTGZTOaTWbTecTmdTueT2fT+gUGhTSMgGNx2h0mlUumU2nS5bmejEpNQcdABINtigA3iS
n1+FLcAVIlACqwozLYAP9MkmZ2KyWaD2m122wXe8Xm9Xu+X2/X/AYGJUWS0iPwOCYLFTbCSTDYvI
ZHJZPKZXLZfMZnNZvOZ3PZ+D43DwLQaXTae/3AA2WzgAdVkAMWu6iWarWQu6Wy3TBuJEdgASnBjQ
ar1mt7Pacnlcvmc3nc+W6KRY+j9ToZjpSHrdfud3vd/weHxePyeXzabsxft+f2e33e/4fH5fP6fX
7Tj06PEx+AiAP+BP8AQWDQeEQmFQuGQ2HQ+IRGJROKRWLRUAxmLwyBxuPR+QSGRSOSSWTSeUSmVS
uWS2XS+YTGZTOaTWbTecTmdTueT2fT+gUGhSCMgGNx2h0mlUumU2nU+oVGpVOqVWrVesVmtVuuV2
vRiNSSkR+BwSv2eZUWS2O0W23W+4XG5XO6XW7Xe8Xm9XudWqL2y+YHBYPCYXDYfEYnFYvGY3HSS/
SPAX/J4+35GRZXLZvOZ3PZ/QaHRaPSaWaZiKZrTavWa3Xa/YbHZbPabWV6iQaqJwEIA/4E/wBBYN
B4RCYVC4ZDYdD4hEYlE4pFYtFQDGYvDIHG49H5BIZFI5JJZNJ5RKZVK5ZLZdL5hMZlM5pNZtN5xO
Z1O55PZ9P6BQaFGQDIY7QqRSaVS6ZTadT6hUalU6pVatV6xWa1W65XaVRJLR4/A4JXrNNLBJLFZ7
Zbbdb7hcblc7pdbtd7xeb1MrTY4Fe8BgcFg8JhcNh8RicVi8ZjahfZFa43ZMddshRr/lc1m85nc9
n9BodFo9JfI1F8lpdVq9Zrddr9hsdls9pU8vINTFoCCAP+BP8AQWDQeEQmFQuGQ2HQ+IRGJROKRW
LRUAxmLwyBxuPR+QSGRSOSSWTSeUSmVSuWS2XS+YTGZTOaTWbTecTmdTueT2fT+gUGXRkAxuO0Kk
UmlUumU2nU+oVGpVOqVWrVesVmtVuuV2vQeiSWjx+BwSv2eZWGSWO0W23W+4XG5XO6XW7Xe8Xm9V
a1Qa2RS+xW/3vCYXDYfEYnFYvGY3HY/IZG3YGQ4OLWXJXbKSDLZnPZ/QaHRaPSaXTafHZuFZ0Aar
BQLUbHZbPabXbbfcbndbvF66jbCQQECAP+BP8AQWDQeEQmFQuGQ2HQ+IRGJROKRWLRUAxmLwyBxu
PR+QSGRSOSSWTSeUSmVSuWS2XS+YTGZTOaTWbTecTmdTueT2fT+gTeMgGKR2hyGO0GlUumU2nU+o
VGpVOqVWrVesVmtVuuV2vV+wTijySkx+BwSw2maWOR2W1W+4XG5XO6XW7Xe8Xm9Xu+Vy2TK3X3BY
PCYXDYfEYnFYvGY3HY/IQy/0iBZTK5G8ZOQYHMZ3PZ/QaHRaPSaXTYPNSvOafWa3Xa/YbHZbPabX
babUx7VxWAiAP+BP8AQWDQeEQmFQuGQ2HQ+IRGJROKRWLRUAxmLwyBxuPR+QSGRSOSSWTSeUSmVS
uWS2XS+YTGZTOaTWbTecTmdTueT2fT+gSuMgGWx2g0ekUmlUumU2nU+oVGpVOqVWrVesVmtVuuV2
q0OS0aPwOCV6zTSwSSxWe2W23W+4XG5XO6XW7Xe8Xmm2mX2u9X/AYHBYPCYXDYfEYnFYvGY2Q3yR
X6L2THXbISHJZXNZvOZ3PZ/QaHRaO35eaZnSanVavWa3Xa/YbHZbPVaaxwKQwECAP+BP8AQWDQeE
QmFQuGQ2HQ+IRGJROKRWLRUAxmLwyBxuPR+QSGRSOSSWTSeUSmVSuWS2XS+YTGZTOaTWbTecTmdT
ueT2fT+gR+MgGex2g0ekUmlUumU2nU+oVGpVOqVWrVesVmtVuuV2o0OS0aPwOCV6zTSwSSxWe2W2
3W+4XG5XO6XW7Xe8XmYxqF0SfWu9YHBYPCYXDYfEYnFYvGY3HY+Q2mR4CL2TIXbJSLKZfOZ3PZ/Q
aHRaPSaWgXyJX6c5vTa3Xa/YbHZbPabXbbfcQXMyHWRSAoA/4E/wBBYNB4RCYVC4ZDYdD4hEYlE4
pFYtFQDGYvDIHG49H5BIZFI5JJZNJ5RKZVK5ZLZdL5hMZlM5pNZtN5xOZ1O55PZ9P5xGomAZfHaB
R6RSaVS6ZTadT6hUalU6pVatV6xWa1W65Xa9MIzRJJRo/A4JX7RNLDJbJabdb7hcblc7pdbtd7xe
b1e5DQodYrZB4FfMJhcNh8RicVi8Zjcdj8hkclS7XY8HILNk7xlZHbc1n9BodFo9JpdNp9ROr9GI
dZ49l9Tsdls9ptdtt9xud1u95I85Is9F4CCAP+BP8AQWDQeEQmFQuGQ2HQ+IRGJROKRWLRUAxmLw
yBxuPR+QSGRSOSSWTSeUSmVSuWS2XS+YTGZTOaTWbTecTmdTueT2fT+aRqgQiBUOjUekUmlUumU2
nU+oVGpVOqVWrVesVmtVuuV2JxkAyWOyCBwSvWeZWCxUW0W23W+4XG5XO6XW7Xe8Xm9QuhUi2XvA
YHBYPCYXDYfEYnFYvGY3HSu1SSxx+y4+65GR5PLZvOZ3PZ/QaHRaPSTC+0u/6XVavWa3Xa/YbHZb
PabWEZiRZqNwEIA/4E/wBBYNB4RCYVC4ZDYdD4hEYlE4pFYtFQDGYvDIHG49H5BIZFI5JJZNJ5RK
ZVK5ZLZdL5hMZlM5pNZtN5xOZ1O55PZ9P5pGqBEIFQ6NR6RSaVS6ZTadT6hUalU6pVatV6xWa1W6
5XYXGQDJY7IIHBK9Z5lYLFRbRbbdb7hcblc7pdbtd7xeb1X7DVbZe8BgcFg8JhcNh8RicVi8Zjcd
H7VJLHH7Lj7rkZHk8tm85nc9n9BodFo9JMKFkrNp5Xf9Lrddr9hsdls9ptdtt9rmJFmo3ASAP+BP
8AQWDQeEQmFQuGQ2HQ+IRGJROKRWLRUAxmLwyBxuPR+QSGRSOSSWTSeUSmVSuWS2XS+YTGZTOaTW
bTecTmdTueT2fT+YRqSwKG0KWUSgUmlUumU2nU+oVGpVOqVWrVesVmtVuuV2vV+wSCMgGh0iPwOC
WG1TSx2W02u4XG5XO6XW7Xe8Xm9Xu+X2MWSy0XATCzX7DYfEYnFYvGY3HY/IZHJZPKSa2ySOyC0Z
W9ZeR5nOaHRaPSaXTafUanVTijZ+3w7Wy7C6vabXbbfcbndbveb3fbzPSLQR6AiAP+BP8AQWDQeE
QmFQuGQ2HQ+IRGJROKRWLRUAxmLwyBxuPR+QSGRSOSSWTSeUSmVSuWS2XS+YTGZTOaTWbTecTmdT
ueT2fT+YRqSwKMAGZUSgUmlUumU2nU+oVGpVOqVWrVesVmtVuuV2vV+wQ+M0aSR2QQOCWG1TSx0O
kWu4XG5XO6XW7Xe8Xm9Xu+X2iya3xahTDA37DYfEYnFYvGY3HY/IZHJZPKRS22XCxe0ZW9ZeR2bO
aHRaPSaXTafUanVTjB5+0xfW0fX6vabXbbfcbndbveb3fanPSLQR6AiAP+BP8AQWDQeEQmFQuGQ2
HQ+IRGJROKRWLRUAxmLwyBxuPR+QSGRSOSSWTSeUSmVSuWS2XS+YTGZTOaTWbTecTmdTueT2fT+Y
RqSwKRUKaUSgUmlUumU2nU+oVGpVOqVWrVesVmtVuuV2vV+wRkA0OkR+BwSwWmbWKyWi1W+4XG5X
O6XW7Xe8Xm9Xu+SmjSOyyO/zLA33DYfEYnFYvGY3HY/IZHJZPKRu2SSOyCz5W95fAYXOaHRaPSaX
TafUanVTzByHQSjWzDX6vabXbbfcbndbveb3fabPSLMx+AiAP+BP8AQWDQeEQmFQuGQ2HQ+IRGJR
OKRWLRUAxmLwyBxuPR+QSGRSOSSWTSeUSmVSuWS2XS+YTGZTOaTWbTecTmdTueT2fT+WRqSwKZUK
YUSgUmlUumU2nU+oVGpVOqVWrVesVmtVuuV2vV+sRkA0OkR+BwSwWmbWKyWi1W+4XG5XO6XW7Xe8
Xm9Xu+SWjSOyzO/yrA33DYfEYnFYvGY3HY/IZHJZPKRS2SSOyCz5W95fAYXOaHRaPSaXTafUanVT
zByHQTTWyjX6vabXbbfcbndbveb3faLPSLMx+AiAP+BP8AQWDQeEQmFQuGQ2HQ+IRGJROKRWLRUA
xmLwyBxuPR+QSGRSOSSWTSeUSmVSuWS2XS+YTGZTOaTWbTecTmdTueT2fT+WRqSwKfUKUUSgUmlU
umU2nU+oVGpVOqVWrVesVmtVuuV2vV+qRkA0OkR+BwSwWmbWKyWi1W+4XG5XO6XW7Xe8Xm9Xu+SW
jSOyz+/yLA33DYfEYnFYvGY3HY/IZHJZPKRC2SSOyCz5W95fAYXOaHRaPSaXTafUanVTzByHQayx
2TV7PabXbbfcbndbveb3U57Ca+KwEIA/4E/wBBYNB4RCYVC4ZDYdD4hEYlE4pFYtFQDGYvDIHG49
H5BIZFI5JJZNJ5RKZVK5ZLZdL5hMZlM5pNZtN5xOZ1O55PZ9P5ZGpLAqBBaFJKJRaVS6ZTadT6hU
alU6pVatV6xWa1W65Xa9X7BNIyAaHSY/A4JYbVYqPIo7a7hcblc7pdbtd7xeb1e75fYlbbdaaBgJ
DZr9h8RicVi8Zjcdj8hkclk8pk7HZcFHrRlb3l6Rhs5odFo9JpdNp9RqdVOcJINBRdbZ8zq9ptdt
t9xud1u95vd9pc9I7fH4CIA/4E/wBBYNB4RCYVC4ZDYdD4hEYlE4pFYtFQDGYvDIHG49H5BIZFI5
JJZNJ5RKZVK5ZLZdL5hMZlM5pNZtN5xOZ1O55PZ9P5RGpLAqBDaFJKJRaVS6ZTadT6hUalU6pVat
V6xWa1W65Xa9X7BMIyAaHSY/A4JYbVNLHZbTa7hcblc7pdbtd7xeb1e75faNZLLUqPI7NfsNh8Ri
cVi8Zjcdj8hkclk8dbaRhY3aMpe8thMxm9BodFo9JpdNp9RqZxg5Fn6ZrJDrtVs9ptdtt9xud1u9
5vcnndbsopAQgD/gT/AEFg0HhEJhULhkNh0PiERiUTikVi0VAMZi8Mgcbj0fkEhkUjkklk0nlEpl
Urlktl0vmExmUzmk1m03nE5nU7nk9n0/lEaksCoENoUkolFpVLplNp1PqFRqVTqlVq1XrFZrVbrl
dr1fsEwjIBodJj8DglhtU0sdltNruFxuVzul1u13vF5vV7vl9o1kstSo8js1+w2HxGJxWLxmNx2P
yGRyWTx1tpGFjdoyl7y2EzGb0Gh0Wj0ml02n1GpnGDkWfpmskOu1Wz2m12233G53W73m9yed1uyi
kBCAP+BP8AQWDQeEQmFQuGQ2HQ+IRGJROKRWLRUAxmLwyBxuPR+QSGRSOSSWTSeUSmVSuWS2XS+Y
TGZTOaTWbTecTmdTueT2fT+URqSwKgRGhSSiUWlUumU2nU+oVGpVOqVWrVesVmtVuuV2vV+wSyMg
Gh0mPwOCWG1TSx2W02u4XG5XO6XW7Xe8Xm9Xu+X2E0eR2ar4CRYK/YfEYnFYvGY3HY/IZHJZPKYq
20jDRe0ZW95fA5nOaHRaPSaXTafUanVTPCSHQVPWyDX6vabXbbfcbndbveb3fY/PYXZxOAiAP+BP
8AQWDQeEQmFQuGQ2HQ+IRGJROKRWLRUAxmLwyBxuPR+QSGRSOSSWTSeUSmVSuWS2XS+YTGZTOaTW
bTecTmdTueT2fT+SRqSwKgRgAyaiUWlUumU2nU+oVGpVOqVWrVesVmtVuuV2vV+wSyM0eSR2QQOC
WG1TSx0Ok2u4XG5XO6XW7Xe8Xm9Xu+X2E0Ky2msYCR2+/YfEYnFYvGY3HY/IZHJZPKYu24HBR60Z
W95fC4bOaHRaPSaXTafUanVTXCSLQVXWyHX6vabXbbfcbndbveb3fZHPa7ZxWAiAP+BP8AQWDQeE
QmFQuGQ2HQ+IRGJROKRWLRUAxmLwyBxuPR+QSGRSOSSWTSeUSmVSuWS2XS+YTGZTOaTWbTecTmdT
ueT2fT+SRqSwKgR6hSSiUWlUumU2nU+oVGpVOqVWrVesVmtVuuV2vV+wSiMgGh0mPwOCWG1TSx2W
02u4XG5XO6XW7Xe8Xm9Xu+SejwqzT+/yLA1rByHC33FYvGY3HY/IZHJZPKZXLZfMW2kYmLWjMXzN
SOO5/SaXTafUanVavWY7DxfOTPX2e31vZx7Y63dbveb3fb/gcHhcPib3Q4TcxOAggD/gT/AEFg0H
hEJhULhkNh0PiERiUTikVi0VAMZi8Mgcbj0fkEhkUjkklk0nlEplUrlktl0vmExmUzmk1m03nE5n
U7nk9n0GjUhgU6oMkoc/j1FkdHpFNp1PqFRqVTqlVq1XrFZrVbrldr1fsFhsVjn8ZAMljsggcEsl
tm1mtFMt1zul1u13vF5vV7vl9v1/lFKk1yl2CoVssmGtWIwGNx2PyGRyWTymVy2XzGZzWbjGKj1p
j9rzmAuFGwmj1Gp1Wr1mt12v2F+z2Dxkq2cb09g28X3Ox32/4HB4XD4nF43H5HC0tL3sUgKAP+BP
8AQWDQeEQmFQuGQ2HQ+IRGJROKRWLRUAxmLwyBxuPR+QSGRSOSSWTSeUSmVSuWS2XS+YTGZTOaTW
bTecTmdTueT2exqYwKVUCSUKfSOiSOjUemU2nU+oVGpVOqVWrVesVmtVuuV2vV+wWGxWOMgGSx2Q
QOCWO2Tiy2el225XO6XW7Xe8Xm9Xu+X2/TakzK4yLAyHB23C2m13/GY3HY/IZHJZPKZXLZfMZnNS
e30XDxa1ZvG52lZ/RafUanVavWa3Xa/JYmX6aPbKPbSw7aN7jYb3fb/gcHhcPicXjcfj6SRWiPwE
gD/gT/AEFg0HhEJhULhkNh0PiERiUTikVi0VAMZi8Mgcbj0fkEhkUjkklk0nlEplUrlktl0vmExm
Uzmk1m03nE5nU7nk9nsanMCkVAklCn0nokjo1HplNp1PqFRqVTqlVq1XrFZrVbrldr1fsFhsVfjI
BksdkEDgljtk4stnpdtuVzul1u13vF5vV7vl9v02pM2uMYs1wvWBkODv+LxmNx2PyGRyWTymVy2X
zGZklvouKi1qzWMzlKz2h02n1Gp1Wr1mt12RxE00sR2Mf2dt2se2+v3m932/4HB4XD4nF43G0cit
EfgIgD/gT/AEFg0HhEJhULhkNh0PiERiUTikVi0VAMZi8Mgcbj0fkEhkUjkklk0nlEplUrlktl0v
mExmUzmk1m03nE5nU7nk9nMansCj1AklCn0rokjo1HplNp1PqFRqVTqlVq1XrFZrVbrldr1fsFhs
VfjIBksdkEDgljtk4stnpdtuVzul1u13vF5vV7vl9v0ypM+uMRwMhwd5wtptd/xmNx2PyGRyWTym
Vy2XzGZzUjt9Fw8WtWbxudpWf0Wn1Gp1Wr1mt12vx2Jnemhuyj20uu2je42G932/4HB4XD4nF43H
4ekkVoj8BIA/4E/wBBYNB4RCYVC4ZDYdD4hEYlE4pFYtFQDGYvDIHG49H5BIZFI5JJZNJ5RKZVK5
ZLZdL5hMZlM5pNZtN5xOZ1O55PZzGp9BoFGADJqHQZdQJJR6RTadT6hUalU6pVatV6xWa1W65Xa9
X7BYbFY5vGaLS6ZHoHBLJbZtZpLHbdc7pdbtd7xeb1e75fb9f5NSqDaYbgpFhL7hpDiMBjcdj8hk
clk8plctl8xmc1m4VcLRbI/a85gM9I7lo9RqdVq9Zrddr9hibPSMZndnptBf8VINrsd9v+BweFw+
JxeNx+RrdLh97E4CgD/gT/AEFg0HhEJhULhkNh0PiERiUTikVi0VAMZi8Mgcbj0fkEhkUjkklk0n
lEplUrlktl0vmExmUzmk1m03nE5nU7nk9nMan0GgURoEkodBmVFkdHpFNp1PqFRqVTqlVq1XrFZr
Vbrldr1fsFhsVjm8ZAMljsggcEsltm1mtFMt1zul1u13vF5vV7vl9v1/klKp1yhOCkOEvuGtVswG
Nx2PyGRyWTymVy2XzGZzWbh1wo2Ii1rzmAz1L0Gj1Gp1Wr1mt12v2F4xVB08F2ce2t528b3Ox32/
4HB4XD4nF43H5Gr0sitMfgKAP+BP8AQWDQeEQmFQuGQ2HQ+IRGJROKRWLRUAxmLwyBxuPR+QSGRS
OSSWTSeUSmVSuWS2XS+YTGZTOaTWbTecTmdTueT2cxqfQqBQmgSSh0GdUWR0ekU2nU+oVGpVOqVW
rVesVmtVuuV2vV+wWGxWOZxkAyWOyCBwSyW2bWa0Uy3XO6XW7Xe8Xm9Xu+X2/X+QUqRUfBSG5QXC
2q2YCF4mP4fGZHJZPKZXLZfMZnNZvOZ3PZO4UbIRa15/AaGl6PTavWa3Xa/YbHZbO6Y6PYSz3Gib
nRZnbRvVbThcPicXjcfkcnlcvmazUYPgxOAggD/gT/AEFg0HhEJhULhkNh0PiERiUTikVi0VAMZi
8Mgcbj0fkEhkUjkklk0nlEplUrlktl0vmExmUzmk1m03nE5nU7nk9msaksCgtAklChFEkdGn06pE
ipVLqFRqVTqlVq1XrFZrVbrldr1fsFhsVjslls1ajIBoNPjcDglnuE4tNrt9xu13vF5vV7vl9v1/
wGBwUvpsho2FkFsAGIj+KwdHtVrx+TymVy2XzGZzWbzmdz2f0GhhlzouOitu0WP0lJ02p12v2Gx2
Wz2m1213xkexW5ttv3kX1uT38W4O343H5HJ5XL5nN53P6Gp1dO4sRgKAP+BP8AQWDQeEQmFQuGQ2
HQ+IRGJROKRWLRUAxmLwyBxuPR+QSGRSOSSWTSeUSmVSuWS2XS+YTGZTOaTWbTecTmdTueT2axqS
wKE0CfQmhUWfUSR0ekU2nU+oVGpVOqVWrVesVmtVuuV2vV+wWGxWOZxkA0GmR6BwSyW2bWa0Wy3X
O6XW7Xe8Xm9Xu+X2/X+Q0qRWmC4Km4TAQzDSDEYnHY/IZHJZPKZXLZfMZnNZvH3CSR3GaDOX7PUv
G6PUanVavWa3Xa/YXTFx/EbOfafJbaN7jY73fb/gcHhcPicXjcfUaXB7yJQEgD/gT/AEFg0HhEJh
ULhkNh0PiERiUTikVi0VAMZi8Mgcbj0fkEhkUjkklk0nlEplUrlktl0vmExmUzmk1m03nE5nU7nk
9msaksChNAn0JoVFpEFokjo9Jp1PqFRqVTqlVq1XrFZrVbrldr1fsFhsVjskSjIBoNNj0Dgllt00
s9pttvul1u13vF5vV7vl9v1/wEOpcitVKtFRwuBh+DkOJxWPyGRyWTymVy2XzGZzWbzlkuMkjsgt
mdv+fpmO0mp1Wr1mt12v2GxrWM0VzwWHnmozW0j+62W/4HB4XD4nF43H5HJxWmwm+iUBgD/gT/AE
Fg0HhEJhULhkNh0PiERiUTikVi0VAMZi8Mgcbj0fkEhkUjkklk0nlEplUrlktl0vmExmUzmk1m03
nE5nU7nk9mMaksCiNAnlCn1HhdEkdGpFNp1PqFRqVTqlVq1XrFZrVbrldr1fsFhsVjl8ZANBpkeg
cEsltm1mtFst1zul1u13vF5vV7vl9v1/jdKkVphuCnOEwEUw0gxGJx2PyGRyWTymVy2XzGZzWbv9
wkkdxmgzl+z1Lxuj1Gp1Wr1mt12v2Fkxcf08J2c22uZ28b3Ox32/4HB4XD4nF43H5G63cW0UegKA
P+BP8AQWDQeEQmFQuGQ2HQ+IRGJROKRWLRUAxmLwyBxuPR+QSGRSOSSWTSeUSmVSuWS2XS+YTGZT
OaTWbTecTmdTueT2YxqSwKI0CcUKfUeH0SR0akU2nU+oVGpVOqVWrVesVmtVuuV2vV+wWGxWOXxk
A0GmR6BwSyW2bWa0Wy3XO6XW7Xe8Xm9Xu+X2/X+N0qRWmG4Ka4TAYGz2jE43HY/IZHJZPKZXLZfM
ZnNZC4SSOyC15vAZ2l4jRafUanVavWa3Xa+24bQXKJbKV6bYba1bTYb3fb/gcHhcPicXjcfNaTB7
iKQEgD/gT/AEFg0HhEJhULhkNh0PiERiUTikVi0VAMZi8Mgcbj0fkEhkUjkklk0nlEplUrlktl0v
mExmUzmk1m03nE5nU7nk9mMaksCjABmVCn1Hi9AklGpFNp1PqFRqVTqlVq1XrFZrVbrldr1fsFhs
VjlcZolLpkegcEsltm1moNpt1zul1u13vF5vV7vl9v1/i1KkdyiGClWEwEow0hxGJx2PyGRyWTym
Vy2XzGZzWbvVwtFsj9rzmAz2Dxuj1Gp1Wr1mt12v2Fjxcg08M2em2MS29q0G532/4HB4XD4nF43H
5GQ0sijsggKAP+BP8AQWDQeEQmFQuGQ2HQ+IRGJROKRWLRUAxmLwyBxuPR+QSGRSOSSWTSeUSmVS
uWS2XS+YTGZTOaTWbTecTmdTueT2WxqSwKPUCUUKfUeSUSR0akU2nU+oVGpVOqVWrVesVmtVuuV2
vV+wWGxWOVxkA0GmR6BwSyW2bWa0Wy3XO6XW7Xe8Xm9Xu+X2/X+KUqRWmh2eQ4TATHBYe5YnHY/I
ZHJZPKZXLZfMZnNZu/XCSR2QWvOYDPUvEaPUanVavWa3Xa/YWHF6HG4W1bXYxjDZ/cbnfb/gcHhc
PicXjcfkYnS4PTxWAoA/4E/wBBYNB4RCYVC4ZDYdD4hEYlE4pFYtFQDGYvDIHG49H5BIZFI5JJZN
J5RKZVK5ZLZdL5hMZlM5pNZtN5xOZ1O55PZbGpLApVQIPQp9R5pRJHRqRTadT6hUalU6pVatV6xW
a1W65Xa9X7BYbFY5XGQDQaZHoHBLJbZtZrRbLdc7pdbtd7xeb1e75fb9f4pSpFacBhQBgpDhMNi8
Zjcdj8hkclk8plctl8xYbhJI7ILXmb/m6XitBpdNp9RqdVq9ZraviM9ctdX9hH9Js9xud1u95vd9
v+BweFZNFg9vFICAgD/gT/AEFg0HhEJhULhkNh0PiERiUTikVi0VAMZi8Mgcbj0fkEhkUjkklk0n
lEplUrlktl0vmExmUzmk1m03nE5nU7nk9lsaksCn1Dok/AMmoVFpVLplNp1PqFRqVTqlVq1XrFZr
Vbrldr1fsELjNHkkdkEDglhtU0sdBpNruFxuVzul1u13vF5vV7vkGoFltN9wUIv8jt+DxGJxWLxm
Nx2PyGRyWTymVpltwGBj1oy16zGGw+d0Wj0ml02n1Gp1VLwsi0OrrGtkOv2G12233G53W73m932/
quf120isBIA/4E/wBBYNB4RCYVC4ZDYdD4hEYlE4pFYtFQDGYvDIHG49H5BIZFI5JJZNJ5RKZVK5
ZLZdL5hMZlM5pNZtN5xOZ1O55PZTGpLAp9Q6JMaBJKFRaVS6ZTadT6hUalU6pVatV6xWa1W65Xa9
X7BC4yAaDSY/A4JYbVNLHZbTa7hcblc7pdbtd7xeb1e73R5HZr5gYbfpFgMFh8RicVi8Zjcdj8hk
clk8pWrbSMNF7Rlb7hJBHc5odFo9JpdNp9Rqapns/b9VX9ZZ9dr9ptdtt9xud1u95vd9a8vf8zFo
CIA/4E/wBBYNB4RCYVC4ZDYdD4hEYlE4pFYtFQDGYvDIHG49H5BIZFI5JJZNJ5RKZVK5ZLZdL5hM
ZlM5pNZtN5xOZ1O55PZTGpLAp9Q6JNaBJKFRaVS6ZTadT6hUalU6pVatV6xWa1W65Xa9X7BB4yAa
DSY/A4JYbVNLHZbTa7hcblc7pdbtd7xeb1e73R5HZr5gYjfpFgMFh8RicVi8Zjcdj8hkclk8pVrb
SMNF7Rlb7hJBHc5odFo9JpdNp9Rqapns/b9Va9ZZ9dctjDczr9xud1u95vd9v+BwcTl7/t4rAYA/
4E/wBBYNB4RCYVC4ZDYdD4hEYlE4pFYtFQDGYvDIHG49H5BIZFI5JJZNJ5RKZVK5ZLZdL5hMZlM5
pNZtN5xOZ1O55PZTGpLAp9Q6JNaBJKFRZJR4/SaVT6hUalU6pVatV6xWa1W65Xa9X7BYbFY5BGQD
QadHoHBLJbZtZrRbLdc7pdbtd7xeb1e75fb9f4hTJFacBhYpgpDhLDiIvisNj8hkclk8plctl8xm
c1m6pcKRjora85gM9I47o9RqdVq9Zrddr9hYsZTblsbxs7VtZNQNBKtxG97tuFw+JxeNx+RyeVy8
jpcHwYlAQIA/4E/wBBYNB4RCYVC4ZDYdD4hEYlE4pFYtFQDGYvDIHG49H5BIZFI5JJZNJ5RKZVK5
ZLZdL5hMZlM5pNZtN5xOZ1O55PZTGpLAp9Q6JOaBJKFG6PFqTJKXJqbRalU6pVatV6xWa1W65Xa9
X7BYbFY7JZbNMYyAaDUY3A4JZ7hOLTa7fcbtd7xeb1e75fb9f8BgcFI6fIbZg8RHsLIMPC8XH8bF
sfIsjictl8xmc1m85nc9n9BodFYLnSMrE7do8TpZHHdVr9hsdls9ptdtt75k7bddxgd1F9PB9/TN
5irVKeDveVy+Zzedz+h0el09FrMpyYhAQIA/4E/wBBYNB4RCYVC4ZDYdD4hEYlE4pFYtFQDGYvDI
HG49H5BIZFI5JJZNJ5RKZVK5ZLZdL5hMZlM5pNZtN5xOZ1O55PZTGpLAp9Q6JPaBJKFDKPJ6TF6X
LqbRalU6pVatV6xWa1W65Xa9X7BYbFY7JZbNLYyAaDUY3A4JX1uZ7USk1KB0AEg22KADeJLPDrTa
7ff8JhcNh8RicVi8Zjcdj8hMafIbZkctIMnIMrmZXlYfnJVnsvo9JpdNp9RqdVq9Zrddr8NgaRoo
pbqK3EiAB2JTgAGNVTMAFs/0yACTY9lI47sOZzedz+h0el0+pqtBbcH1dT14vSe5TOzEe/Jtp2vN
5/R6fV6/Z7fd7/dyZFy4/ASAP+BP8AQWDQeEQmFQuGQZbmcAgAlJqGxWLReMRmFDpINsAMU3iSNS
OSRgAyeSw2BymWS2XS+YTGZTOaTWbTecTmdTueT2fT+gUGhUOiUWjUekUmlUumQyUTSBU2pVOqQe
n1WSVGR1ehVqsV+wWGxWOyWWzWe0Wm1Wu2W23W+4XG5WmTxGZyuXwOCT5uJEdgASnBjXORxyPSCR
VO61CvYTHY/IZHJZPKZXLZfMZnNS2uTHG5vQTbO2zP067UfS6HVavWa3Xa/YbHZbPabXbWXF3fU1
m8Ta+gAd4EAYPaDoAR1igCQ0nczLe7fodHpdPqdXrdfsZjR3m99nX9u3buC+Cg+Lvef0en1ev2e3
3e/4dPm57zRmAoA/4E/wBBYNB4RCYVBVuADOASUAE1C4pFYKOgAkG2xQAbxJFpBIYU3EiAB2JTgA
GNIpYZgAtn+mQASZZNZqAZxNpBA51PZ9P6BQaFQ6JRaNR6RSaVS6ZTadT6hUalU6pVatV6xWa1W6
5Xa9Q5zR4FX7JZbNILDZ57Y4paazbLVcblc7pdbtd7xeb1e75fb9f8BgcFg8JhbRbqHPKFA4JR4b
D4jE4sZlsAJjNMNJB2AJRK4rLphMsxV5wAbFcMNqdVq9Zrddr9hsdls9ptadiMTjdtu6juL9qITv
rfut5xeNx+RyeVy+Zzedz+h0cLpdPxJ/jKRj4gAGpGgAxY9zluZwB25fMZnWepRsV0vd7/h8fl8/
p9fty+FQOB9+b+b+tj/K0/b+QJAsDQPBEEwVBcGQbA71qK9qgICAgD/gT/AEFg0HhEJhULhkNh0P
iERiUTikVi0VAMZi8Mgcbj0fkEhkUjkklk0nlEplUrlktl0vmExmUzmk1m03nE5nU7nk9ksaksCn
1DolFh9Ao0VoQApFDpdJqFRqVTqlVq1XrFZrVbrldr1fsFhsVjq0ZANBp8egcEsltm1mtFst1zul
1u13vF5vV7vl9v1/hlNkVpwGFluClOEplntEFxFExWGyWTymVy2XzGZzWbzmdz00uEkjsgtefwGh
kej02r1mt12v2Gx2WzruPj+R2mb20R3EN3c9pe/i+93PF43H5HJ5XL5nN5111GD4kSgIgD/gT/AE
Fg0HhEJhULhkMW4AM4BJQATUNi0XjEZhBmAC2f6ZABJjUjkklhgBlEmhsDlUtl0vmExmUzmk1m03
nE5nU7nk9n0/oFBoVDolFo1HpFJpVLplNk4Bm0Cp1TqlVmEpAFSnNYqlarkzrVWsVjslls1ntFpt
Vrtltt1vuFxuVzul1u0HlFQmksmEDglNh8RicVs8cj0gkVxvM1vl3x2PyGRyWTymVy2XzGZzU9r8
ysOb0GbztNr16vd/0Op1Wr1mt12v2Gx2Wz2m1ueL0+ol1+p2BiUUtGGj8huW4sGf23J5XL5nN53P
6HR1ujvu66XXoPUpfIAHa3fW7Hh8Xj8nl83n9Hp9Wz42e7kmgICAP+BP8AQWDQeEQmFQuGQxbgAz
gElABNQ2LReMRmEGYALZ/pkAEmNSOSSWGAGUSaGwOVS2XS+YTGZTOaTWbTecTmdTueT2fT+gUGhU
OiUWjUekUmlUumU2TgGbQKnVOqVWrQmU02pU+owSr1+wWGxWOyWWzWe0Wm1Wu2W23W+4XG5VeUVC
aSyYQOvUyHxGJxWqRyPSCRXOC3Wa3jDYvGY3HY/IZHJZPKZXLZeX1m73vMZ3O5qj1uF6CZaLPafU
anVavWa3Xa/YbHZbOq4jN5yW3rXLczgCJYCFjpIABtsU3gASXLbTPFbTnc/odHpdPqdXrZXSTHTd
fuUPs0Ttwjvy/w93zef0en1ev2e33e/McvS+WSwEgD/gT/AEFg0HhEJhULhkNh0PiERhC3ABnAJK
ACahRmW0ETJJiUhkUjh4Bk0khsDlErlktl0vmExmUzmk1m03nE5nU7nk9n0/oFBoVDolFo1HpFJp
VLhknmcCplRqVTqkNp1CqEQq8xrNVr1fsFhsVjslls1ntFptVrtltt1vuFxqkmANPrssgcEuU1bi
RHYAEpwY0JjgAf8ft90u16veNx2PyGRyWTymVy2XzGZltbmF3zWfzWcneerV1u2g1Gp1Wr1mt12v
2Gx2Wz2lexUylUuvO1AF9v+BwcIHSQADbYpvAAktu3rmk3nP6HR6XT6nV63X5em3GM7HdpGi7cs8
Et53e83n9Hp9Xr9nt93vx3MzvlkUBIA/4E/wBBYNB4RCYVC4ZDYdD4hEYUtzOAQASk1CzMAFs/0y
ACTEpFI5JDADJ5LDYHKZZLZdL5hMZlM5pNZtN5xOZ1O55PZ9P6BQaFQ6JRaNR6RSaVS6ZCJRNIFT
alU6pVZJT5nUZhWJlWqtX7BYbFY7JZbNZ7RabVa7Zbbdb7hcblVZPFqzXpbA4Jc5lFItGIfG47H5
DbbrULxfMVi8Zjcdj8hkclk8plctI65McTl85nZNdpTm5fmZhos9p9RqdVq9Zrddr9hsdls59h7v
e5deqatwBFSUAIzYh0kAA22KbwAJLdtq7ptpz+h0el0+p1et17ZpJfzux3aX2oN3Jn4LzuO95/R6
fV6/Z7fd7/hj+ZmvFEYCgD/gT/AEFg0HhEJhULhkMW4AM4BJQATUNi0XjEZgw6SDbADFN4kjUjkk
liwBlEmhsDlUtl0vmExmUzmk1m03nE5nU7nk9n0/oFBoVDolFo1HpFJpVLplNhEpmsCp1TqlVq1X
k1QmlSrFdr1fsFhsVjslls1ntFptVrtltt1vuE+lABqNcl8DglNh8RicVrBmAC2f6ZABJt9zut5u
OLxmNx2PyGRyWTymVy2XrN0uuYzmds1amd2z2j0ml02n1Gp1Wr1mt12voeIreilt4p17iUUq5mwQ
ATOGuOy0O02HF43H5HJ5XL5nNtmgmXE53T1fQmPS6nZ7Xb7nd73f8Hh8WM4XR7EkgICAP+BP8AQW
DQeEQmFQuGQxbgAzgElABNQ2LReMQkzLYAP9MkmMyGRSOSQwAyeSw2BymWS2XS+YTGZTOaTWbTec
TmdTueT2fT+gUGhUOiUWjUekUmlUumQiUTSBU2pVOqVWrSWnzOo1euV2vV+wWGxWOyWWzWe0Wm1W
u2W23W+eycA1Cty6BwS4Xmh3K6Xi9X/AYHBYPCYXDYfEYnFYKszK64vIZGv42Y4/JZfMZnNZvOZ3
PZ/QaHRaOZ3ytZaU3fSYrTY7UavYbHZbPabXbbfcVLKTDX7nfZndy/e7/icXjcfkcnlcvmc2r63K
8ORQEIA/4E/wBBYNB4RCYVC4ZDYdD4hEYlE4pFYtFQDGYvDIHG49H5BIZFI5JJZNJ5RKZVK5ZLZd
L5hMZlM5pNZtN5xOZ1O55PZDGpLAp9Q6JRaNR4/QJJQqRTadT6hUalU6pVatV6xWa1W65Xa9X7BK
oyAaDTI/A4JYbVNLHZbTa7hcblc7pdbtd7xeb1e7nSpHZr5gcFVL9IsBg8RicVi8Zjcdj8hkclk8
pILbS8PF7RkG4kR2ABKcGNDjMAFs/0yACTW8vf8zldhsdls9ptdtt9xUcLIdfud9kN3IN7v+JxeN
x+RyeVy+ZzanrcNw4nAQgD/gT/AEFg0HhEJhULhkNh0PiERgzcSI7AAlODGhxmAC2f6ZABJiUjkk
lhgBlEmhsDlUtl0vmExmUzmk1m03nE5nU7nk9n0/oFBoVDolFo1HpFJpVLplNhEpmsCp1TqlVq1X
l9QmlSrFdr1fsFhsVjslls1ntFptVrtltt1vuE6lABqNcl8DglxmUUi0YjUNjkekEitVzut5vWJx
WLxmNx2PyGRyWTymVp90uuWzWbs9amd2zmh0Wj0ml02n1Gp1Wr1mtmOGreglt41N8i8Zjcdj8hte
wz+y13B4XD4nF43H5HJsWemXA5XP1XMmPO6HV63X7HZ7Xb7nd71k33N6kkgIgD/gT/AEFg0HhEJh
ULhkNh0PiERgzcSI7AAlODGhxmAC2f6ZABJiUjkklhgBlEmhsDlUtl0vmExmUzmk1m03nE5nU7nk
9n0/oFBoVDolFo1HpFJpVLplNhEpmsCp1TqlVq1Xl9QmlSrFdr1fsFhsVjslls1ntFptVrtltt1v
uE6lABqNcl8DglxvVEud1vN7wGBwWDwmFw2HxGJxWLvdamd2xmRyVox0yyGTzGZzWbzmdz2f0Gh0
Wj0kwvtby8qvGlxenx+p1mx2Wz2m12233G5peVmOw3W/0W8mG+4HF43H5HJ5XL5nN51U12W4kjgI
gD/gT/AEFg0HhEJhULhkNh0PiERiUTikVi0VAMZi8Mgcbj0fkEhkUjkklk0nlEplUrlktl0vmExm
Uzmk1m03nE5nU7nk9jcaksCn1DolFo1HkdAklCpFNp1PqFRqVTqlVq1XrFZrVbrldr1fsEqjIBoN
Mj8Dglhl63M4AAJKgq2f6ZABJrdjstptV7vl9v1/wGBwWDwmFw2Ht1ksuIxmNu+Kpd6x2TymVy2X
zGZzWbzmdz2fkN4yOSjdoqLcSIAHYlOAAY09MwAuV0u1a0Ujjug3W73m932/4HB4VSpW40nD5G64
sis3J53P6HR6XT6nV63XrG35nNjcBIA/4E/wBBYNB4RCYVC4ZDYQ3EiOwAJTgxodF4xGYYZgAtn+
mQASY1I5JJYYAZRJobA5VLZdL5hMZlM5pNZtN5xOZ1O55PZ9P6BQaFQ6JRaNR6RSaVS6ZTQBKZrA
qdU6pVatV5nUJpUqxXa9X7BYbFY7JZbNZ7RabVa7Zbbdb7hOpQAajXJfA4JVIgAB3FABFqxHI9IJ
FarndbzccVi8Zjcdj8hkclk8plctGq1M7tl85nbXmZlm89o9JpdNp9RqdVq9Zrddr59h63opVeKo
tzPdCUmrBgo/Ic/oJhLNhxeNx+RyeVy+ZzbZwuHied0+V0Lv0up2e12+53e93/B4fFitlmtpJoCA
gD/gT/AEFg0HhEJhULhkMbgASI7EoAODGhsXjEZho6ACQbbFABvEkakklk0ngoBlUohsDlkvmExm
Uzmk1m03nE5nU7nk9n0/oFBoVDolFo1HpFJpVLplNp1PAErm8CqFVq1XrFZmtSm1UrVfsFhsVjsl
ls1ntFptVrtltt1vuFxuU8lQBqdemMDglPW4AM4BJQATUMjkekEigy3M9RJWDg46jwAYuIheKu2N
hRmWwAf6ZJNzut3vdz0ml02n1Gp1Wr1mt12v2Ekrk1vGx223tuzmm13G932/4HB4XD4nF43H5HJo
Ghru8ll6qF9v+Bx0JzWcz0K6WAwWPSAAj5vAEjhuWAGYhGagnZt/M2nO5Xx+Xz+n1+33/H5tO6mf
w/T/vs/iZP9AECwNA8EQTBUFwZBsHLY9zdwIkqAggD/gT/AEFg0HhEJhULhkMW4AM4BJQATUKHSQ
bYAYpvEkKbgASI7EoAODGg46AEYYoAjkNADcSIAkRwAEmgxmWwAf6ZJMun0/oFBnwBolCn8Do1Jp
VLplNp1PqFRqVTqlVq1XrFZrVbrldr1fsFhsVjslls1ntFptVrotUgVruFxuVzulittTt91vV7vl
9v1/wGBwWDwmFw2HxGJxWLxmNw9EANuvNOgcEuEfkMjksJi8Zjcdha3iIAJUVhGdjUthxnAES00I
MwAW07AE9xOQyWWx273m932/4HB4XD4nF43Hu2RyXI5nN4d3qWT53T6nV63X7HZ7Xb7nd73fv24v
HSpmVueiyOliyQADbjYA0EJ0Wt9UJ2OzTO1hEPiMT177Nk2jbMQ8TovI8EEQTBUFwZBsHQfCDjug
qMDwjC0Lta5TxwxDkOw9D8QRDEURxJErkQLCkKqSgICAP+BP8AQWDQeEQmFQuGQ0ANxIjsACU4Ma
GmZbAB/pkkwmIAAdxQARaHSWGGYALaNgCOyaXS+YTAAzOYyWBzWcTmdTueT2fT+gUGhUOiUWjUek
UmlUumU2nU+oVGpVOqVWrVesVmYzShQKtV+wWGxWOlVyg16yWm1Wu2W23W+4XG5XO6XW7Xe8Xm9X
u+ViZgGu2ieQOCWJuACIiUARWHRiNRyDYfE4uSUIdJAANtim8ACS8X/A4W+6PSaXTafUanVavWa3
Xa+hWagYLYbXbaTZT/abfeb3fb/gcHhcPicXjcfkVXQWfdznCWtbgAzgElABNQqMQTIQlbmcAdTr
0HsgDt3nl7Pm8n1ev2e33e/4fH5aPcz70/P8fL6z37/n/P/AEAwFAcCQLA0DtO87dP6mCAiAP+BP
8AQWDQeEQmFQuGQ2HQZbmcAAElNQAJBtsUAG8SQ2IgEAEpNQ+HGZbAB/pkkySWS2XS+EgGZTCHQO
aTecTmdTueT2fT+gUGhUOiUWjUekUmlUumU2nU+oVGpVOqVWrVejTOgQKsV2vV+wWGkVqf1yxWe0
Wm1Wu2W23W+4XG5XO6XW7Xe8Xm9VaZSCy2adQOCXuXRGJyKHDqLxmNx3CQe+1vAY/KZXLZfMZnNZ
vOZ3PZ/OWSfZPQaXTY/RT3SafWa3Xa/YbHZbPabXbbfcUTI3/B4GbbnQbvR6vgcXjcfkcnlcvmc2
wamecTndPl9Cd9Lqdntdvud3vd/weHxWrharsS6AgIA/4E/wBBYNB4RCYVC4ZDYdD4hEYlE4pFYt
FQDGYvDIHG49H5BIZFI5JJZNJ5RKZVK5ZLZdL5hMZlM5pNZtN5xOZ1O55PYpGpLAp9Q6JRaNR5XQ
JJQqRTadT6hUalU6pVatV6xWa1W65Xa9X7BJoyAaDTI/A4JJVuADOASUAGokG2AGKbxJYZCtzOAL
dBVs/0yACTN7HZbTeMRicVi8Zjcdj8hkclk8jSpHZspmc1iMtIsxm9BodFo9JpdNp9RqdVq9ZKsL
S8/F7RJrXbbemoeZlsAMBg7A3EiOwAJTgxocZgBf8Dvprr8vsdb0el0+p1et1+x2annZD0O13+13
JB3vB5fN5/R6fV6/Z7fdWudnvJE4CIA/4E/wBBYNB4RCYVBVuADOASUAE1C4pFYKOgAkG2xQAbxJ
FpBIYU3EiAB2JTgAGNIpYZgAtn+mQASZZNZqAZxNpBA51PZ9P6BQaFQ6JRaNR6RSaVS6ZTadT6hU
alU6pVatV6xWa1W65Xa9IZzR4FX7JZbNZ7RU7DRrHabdb7hcblc7pdbtd7xeb1e75fb9f8Bga7OA
DYrbQYHBKVJJNKJVgqPGI1HI9XMJhsVkM1m85nc9n9BodFo9JpdNFrXRcPp9Zrc3qaJq9ds9ptdt
t9xud1u95vd9v6Zl7Zsp9ialJB2AJRK9YOo0AGLlbNwtVxOB1+x2e12+53e937rsKH1vB5fB4qF5
PN6/Z7fd7/h8fl8/pfOpsfVNYCCAP+BP8AQWDQeEQmFQuGQZuJEdgASnBjQ2LReMRmNQkdJBtgBi
m8SRuSSWMgGUSaGwOVS2XS+YTGZTOaTWbTecTmdTueT2fT+gUGhUOiUWjUekUmlUumUqUzWBU2pV
OqVWrUGnzSo1euV2vV+wWGxWOyWWzWe0Wm1Wu2W23W+lygA1Cty+BwSqQ8ADuJgCK1eOgBtyEASO
1XK6Xi4YvGY3HY/IZHJZPKZXLZeY1mZ3XMZ3PZTNTLOZ/SaXTafUanVavWa3Xa/YUTEVrRyq72hb
me5kpNTozLaCJkk6DQzCWbHkcnlcvmc3nc/oYzi8bFdHrdeGdO7dXsd3vd/weHxePyeXzYftS3jy
+AiAP+BP8AQWDQeEQmFQuGQ2HQ+IRGJROKRWLRUAxmLwyBxuPR+QSGRSOSSWTSeUSmVSuWS2XS+Y
TGZTOaTWbTecTmdTueT2KRqSwKfUOiUWjUeX0CSUKkU2nU+oVGpVOqVWrVesVmtVuuV2vV+wSKMg
Gg0yPwOCWG1TSx2W02u4XG5XO6XW7Xe8Xm9Xuv0qR2a+YHBXC/SLAYPEYnFYvGY3HY/IZHJZPKRO
20vDxe0ZW95e/5nOaHRaPSaXTafUamb4WQ6DVa/UayQa7YbXbbfcbndbveb3fTjPYbaROAiAP+BP
8AQWDQeEQmFQuGQ2HQ+IRGJROKRWLRUAxmLwyBxuPR+QSGRSOSSWTSeUSmVSuWS2XS+YTGZTOaTW
bTecTmdTueT2KRqSwKfUOiUWjUeX0CSUKkU2nU+oVGpVOqVWrVesVmtVuuV2vV+wSKMgGg0yPwOC
WG1TSx2W02u4XG5XO6XW7Xe8Xm9Xuv0qR2a+YHBXC/SLAYPEYnFYvGY3HY/IZHJZPKRO20vDxe0Z
W95e/5nOaHRaPSaXTafUamb4WQ6DVa/UayQa69bKDbTYbndbveb3fb/gcGp57DbiJQGAP+BP8AQW
DQeEQmFQuGQ2HQ+IRGJROKRWLRUAxmLwyBxuPR+QSGRSOSSWTSeUSmVSuWS2XS+YTGZTOaTWbTec
TmdTueT2KRqSwKfUOiUWjUeX0CSUKkS2lRamU2pVOqVWrVesVmtVuuV2vV+wWGxWOYxkA0Gox6Bw
SyW2bWa0Wy3XO6XW7Xe8Xm9Xu+X2/XinyK03/CYW9YGQ4O84iL4rDY/IZHJZPKZXLZfMZnNRK4Uv
HRW15vC52Rx3RafUanVavWa3Xa+sYyP5/YbXbQjZWq5XvcxvabfgcHhcPicXjcfkVXSYLfxKAoA/
4E/wBBYNB4RCYVC4ZDYdD4hEYlE4pFYtFQDGYvDIHG49H5BIZFI5JJZNJ5RKZVK5ZLZdL5hMZlM5
pNZtN5xOZ1O55PYhGpLAp9Q6JRaNR5nQJJQqRKaVI6ZTalU6pVatV6xWa1W65Xa9X7BYbFY5bGQD
QajHoHBLJbZtZrRbLdc7pdbtd7xeb1e75fb9eKfIrTf8Jhb1gZDg7riKXcsNj8hkclk8plctl8xm
c1EbhjcdG7Xm8LnahitFp9RqdVq9Zrddr6njI/pthtdtCdlas/i7PLdpt+BweFw+JxeNx+RUtJgt
/E4CgD/gT/AEFg0HhEJhULhkMW4AM4BJQATQAHQASDbYoAN4khsfkEhkUjkklk0gAMpk8Ngcrl0v
mExmUzmk1m03nE5nU7nk9n0/oFBoVDolFo1HpFJpVLplNo8qm0Cp1TqlVq1XpVQmtSrE3rU8rlds
Vjslls1ntFptVrtltt1vuFxuVzpspANRsMvgcEp0PiMTisgMwAWz/TIAJN0pN2vF8xWPyGRyWTym
Vy2XzGZzWbl1fmd5zmh0Wbz0y0GT0s50+j1mt12v2Gx2Wz2m1223leMrerk17qd+iUUmI6SAAjRv
AEe3EH3U0lvL6HR6XT6nV63X7Fz1Mw3nZ73fhfbvWOyvinXd8Hp9Xr9nt93v+HxtHNz/okcBgD/g
T/AEFg0HhEJhULhkMW4AM4BJQATUNi0Xgo6SDbADFN4kjEhkUjkkli4BlEmhsDlUtl0vmExmUzmk
1m03nE5nU7nk9n0/oFBoVDolFo1HpFJpVLplGlM1gVNqVTqlVq1Np80qNXmVZn9brlhsVjslls1n
tFptVrtltt1vuFxuVIlABqFgl0DglNh8RicVoxmW0ETJJuciut3veHxmNx2PyGRyWTymVy2XzEtr
0yvGZz2f0GbmOduOioGk0Gp1Wr1mt12v2Gx2Wz2kjxNa1ElvVkbiRHYAEpwY1HHQAjbFAEfxu3mc
s2vP6HR6XT6nV63Xyeml+57Hd72Iu135fhonc7/n9Hp9Xr9nt93v0valvOl8BIA/4E/wBBYNB4RC
YVC4ZDYdD1uADOASUAE1D4xGYSOgAkG2xQAbxJGpJJZNBwDKZPDYHK5dL5hMZlM5pNZtN5xOZ1O5
5PZ9P6BQaFQ6JRaNR6RSaVS6ZTaPKptAqdU6pVatV6dUJrUqxL61SK5XbFY7JZbNZ7RabVa7Zbbd
b7hcblc6LKQDUbDL4HBLpEImACVF6GZlsAH+mSTYrteL5fcdj8hkclk8plctl8xmc1Lq/M7zm9Bo
dFnZln7lpKLptFq9Zrddr9hsdls9ptdtD8XW9VJr3sm4kQAOxKcAAxp1HI9IJFU9zNJbt+h0el0+
p1et1+xkdRMN32e935P271jbp4qF3fB6fV6/Z7fd7/h8bdzc96I1AYA/4E/wBBYNB4RCYVC4ZDYd
D4gAFuZwCACUmojGY1CjMAFs/0yACTG5JGgDJ5LDYHKZZLZdL5hMZlM5pNZtN5xOZ1O55PZ9P6BQ
aFQ6JRaNR6RSaVS6DKJpAqZUalU6pVapTpnUKtJKxUq1W7BYbFY7JZbNZ7RabVa7Zbbdb7hcZ/J4
rWa/LYHBLgtwBFCUAIxZR0kG2AGKbxJSLpT7vcsdj8hkclk8plctl8xmc1NK7Mcbm9BodFCs7MM/
a9LS9Po9Zrddr9hsdls9ptdtt9Jqbxq43ebG3EiOwAJTgxqMOgBhGKAMRCuAAB3xABxodgwA28OA
MTRcXdr1uPB4fF4/J5fN5/Rkd1u/T7fdMvXLN5aPjR/n7/x+f1+/5/f8/8ALO7qZJWl6AoA/4E/w
BBYNB4RCYVC4ZDFuADOASUAE1DYtF4wADMtoImSTGYbD4jE4rCzMAI4mQBH5BLZAAZhLovA5lNZt
N5xOZ1O55PZ9P6BQaFQ6JRaNR6RSaVS6ZTadT6hUalU6pVatCJjP4FV65Xa9X7BX6zPq3YZlY7DZ
bNa7Zbbdb7hcblc7pdbtd7xeb1e75RpgAa1apxA4JV5FEopRR0kG2AGKbxJR24kR2ABKcGNCpPKZ
XUb/gcLfdFo9JpdNp9RqdVq9ZrddQbRPMFr9ptdtC9jO9nd9zXt3t+BweFw+JxeNx+RyeVy4Pn7J
v5lhK5h5JOo2AH/Hqnk8rl8zCc32c7UOdPZpzPR6fV6/Z7fd7/hpt7Oeh8ft95r88Hobz+qu+r8Q
DAUBwJAsDQPBEEre8rZQAkCAgIA/4E/wBBYNB4RCYVC4ZDFuADOASUAE1DYKOkgAG2xTeABJFpBI
ZFDoiACVFYTGI1HI9I5dLgDMZfIIHM5tN5xOZ1O55PZ9P6BQaFQ6JRaNR6RSaVS6ZTadT6hUalU6
pVatV4RMqBAqxXa9X7BYbBWp/XLFIrJPrNaZ7ZrPb7hcblc7pdbtd7xeb1e75fb9f8BR5iAa3bpz
A4JWIfEYnFR0AEhGwAb4/gbDg8Lictm85nc9n9BodFo9JpdNp5fbJ5htRrddr4Pqp3rLvsp1a8Jh
dhu95vd9v+BweFw+JxeHmLLtJtiONsORauVzel0+p1et1+x2e1ctth812/B4Z53Zx0bp5JvuKD5v
F7fd7/h8fl8/p9a9z7b7JHAQgD/gT/AEFg0HhEJhULhkMW4AM4BJQATULMy2AD/TJJhsdjwAbiRA
A7EpwADGhQ6SDbADFN4kj8xmUzmkFAM3msdgc5nk9n0/oFBoVDolFo1HpFJpVLplNp1PqFRqVTql
Vq1XrFZrVbrk5nFFgVdsVjslls1nmwBo1htEfr9EtkHt9DuNtu13vF5vV7vl9v1/wGBwWDwmFw2H
j03tVwus9gcErsPiMTisKi8ZjdLbgASMkABwlEJlQAbcuAEwwWKsGNxGt12v2Gx2Wz2m12233G5h
tzoWs3W/4HBhO8oO+vfEoGs5E/43C53P6HR6XT6nV63X7G/1WMyHMneRiESikWjEajlKzedEuf0M
JMwAW0aAHnwPbunN7P5/X7/n9/z/wBALAOWnz8QFA8EKDAjHO6u8Fp4/EHpzA0EwrC0LwxDMNQ3D
kOrO+zewoj6AgIA/4E/wBBYNB4RCYVB1uZwCACUmoXE4pFYtF4xFTMAFs/0yACTGZFI5JEwDJ5LF
IHKZZLZdL5hMZlM5pNZtN5xOZ1O55PZ9P6BQaFQ6JRaNR6RSaVS57KJpAqZUalU6pVatCadM6hV4
RWZlW4XXpjYK5ZbNZ7RabVa7Zbbdb7hcblc7pdbtFpPD61ZJZA4JN24kQAOxKcAAxrvCI3HY/Ibj
eaffMTk8plctl8xmc1m85nc9m7FMMln9JpdNFNDL9HVtTLtXBdbLdfp9ptdtt9xud1u95vd9n8he
7/rpXOobD4jlDMtgBHsdcuDX9nv+p1et1+x2e12+5btjfeH3fF45v35T06l5pLs/VJPR5Ph8fl8/
p9ft9/xVejY/fFoCgD/gT/AEFg0HhEJhULADcSIAHYlOAAY0Mi0XjEZjULHQASDbYoAN4kjclk0n
jABlUoi0DlkvmExmUzmk1m03nE5nU7nk9n0/oFBoVDolFo1HpFJpVLplNp1Alc3gVPqlVq1XrFZh
NRm1TrUIrk1r0pAM4sdftFptVrtltt1vuFxuVzul1u13vF5hcqstds8vgcEoMOHYAiUVuBmAC2f6
ZABJvUGvlSv+Ry2XzGZzWbzmdz2f0Ghz1hmmV0Wn1Gpi2kmemmusheuguwmOyhm0mG21W73m932/
4HB4XD4nFzuTv2C2sup63ABnAJKACahZmWwAxuQ40w5Fi3Xb8Hh8Xj8nl83n9FW3GA5Xp93vnfrl
nfk/yi+V+0n+lgvt++D/wBAMBQHAkCwNA71PykrmJigIgD/gT/AEFg0HhEJhULhkMW4AM4BJQATU
LMy2AD/TJJhsdj0fkEhkUjkkKAMnksNgcplktl0vmExmUzmk1m03nE5nU7nk9n0/oFBoVDolFo1H
pFJpVLnMomkCplRqVTqlVq0Np0zqEwrMurcHrsxr8hsMwsdXtFptVrtltt1vuFxuVzul1u13vF5m
MnANPs8pgcEvWDo98v2CwmJxWLxmNx2PyGRyWTymQssvv+VzWbzkgy9exEuz9RzNkvt+zup1Wr1m
t12v2Gx2Wz1OGrWlkeB2md20yle74HB4XD4nF43H5Ft0cs3HJ53PmXLwGhknSqXNj3WknY6Hd73f
8Hh8Xj8nlom9sXcj8BCAP+BP8AQWDQeEQmFQuGQ2HQ+IRGJROKRWLRUAxmLwyBxuPR+QSGRSOSSW
TSeUSmVSuWS2XS+YTGZTOaTWbTecTmdTueT0ARqSwKfUOiUWjUekQqgSShRSl0mC02L0+RVKoVes
VmtVuuV2vV+wWGxWOyWWzWeuxkA0GrRuBwSSrcAGcAkoAJqGDoAJBtsUAG8SXK6Xa8VgzABbP9Mg
Ak2O1Wy4WjJZPKZXLZfMZnNZvOZ3PQyqSG25/SaXTRbQyDRw/U0PVx/Wx7X6fabXbbfcbndbveb3
fZjH0zZxO3ybBXW73m932/4G58jC1fD4nF42xcGRx3f9vud3vd/weHxeOybG3ZHyen1TDzRfhwf2
670SL4xX3+v8fn9fv+f3/P/ACduwqr7oggKAP+BP8AQWDQeEQmFQVbgAzgElABNQsADoAJBtsUAG
8SQ2HxGJxSRSOSSWKGYALZ/pkAEmTS+YTGSgGaTKRwObTmdTueT2fT+gUGhUOiUWjUekUmlUumU2
nU+oVGpVOqVWrVesVmXzWhQKtV+wWGxWOySauUGvTMA2WE2mg2egW62XO6XW7Xe8Xm9Xu+X2/X/A
YHBYPCQeaWu0XKdQOCUKPRCJRSLRiNRzHyC7SiVSyXX/D13FYXRaPSaXTafUanVavWa3XQm4T/Q6
/abXbTLYz7Zwrc2Xdzvezzf7ficXjcfkcnlcvmc3nafP4nG8KcY6HZCQwrJxmNx3r5i65qVy3AdG
48Pn+n1ev2e33e/4fG6cGd+j5ff8Un6Yvp7zELq+zgP+878wLA0DwRBMFQXBkGrm8zZQCkiAgIA/
4E/wBBYNB4RCYVC4ZDYdD4hEYlE4pFYtFQDGYvDIHG49H5BIZFI5JJZNJ5RKZVK5ZLZdL5hMZlM5
pNZtN5xOZ1O55Oo1JYFPaFQ6JRaNR4wAZNQYZP6RB6ZKKdI6jT6tV6xWa1W65Xa9X7BYbFY7JZbN
Z4PGaVJI7IIHBLRcZtaqBVbld7xeb1e75fb9f8BgcFXqnIrtg8RicVFsLIcPabXWMfI8bbrhi8xm
c1m85nc9n9BodFcbpbMnFLfo8Tpapp9Vr9hsdls9ptdtt5plY/rtxvd9K91HqZwaLvJPxIvxt/y+
Zzedz+h0el05FrMNyofAQIA/4E/wBBYNB4RCYVC4ZDYdBluZwAASU1AAkG2xQAbxJD1uADPFAAmo
cOowAGLHIfK5ZLZdL4KAZlMIdA5pN5xOZ1O55PZ9P6BQaFQ6JRaNR6RSaVS6ZTadT6hUalU6pVat
V4dM6BAqxXa9X7BYbFOa1P65EwDY4TZ6XZZ9bLVcblc7pdbtd7xeb1e75fb9f8BgcFMrTZrhOIHB
LU3AAkR2JQAcGNCTMtoImSTCojEyVJJxJgBGTeAI7goNhK3h9Nq9Zrddr9hsdls9ptdtrbdSdVt9
5vd9QdzPLPwZ3w8LxcVT+JOt3v+dz+h0el0+p1et1+xvtRhuTOcTYcZjshkoblcvmYhIJFnp7lQA
/8xq+3b+b2ft9/x+f1+/5/f8rzlqa+r/wJAqoQCrDVQQl0BqPBaaQbA0JQnCkKwtC8MQzDSwPmnq
bJ2gIIA/4E/wBBYNB4RCYVC4ZDYKtzOAACSk1DoKOkg2wAxTeJIfEYnFYtI4UZltBEySZJK5ZLZY
AZhLodA5lNZtN5xOZ1O55PZ9P6BQaFQ6JRaNR6RSaVS6ZTadT6hUalU6pTJjUoFVa1W65Xa9X59V
7AAKzCLFOLLTbPO7TY7db7hcblc7pdbtd7xeb1e75fb9f5lMADPppOYHBK5EMHFJXJrJKQBigBjK
Hjn/kL7gsJbcBnc9n9BodFo9JpdNp9RorXWMRqddr9hR9XXc5DNnBtrUdvN9zsd9v+BweFw+JxeN
x+Ryc1PcLaObVG4AEiOxKADgxobGI1HI9DwAZ4mAJFDctmG4kQB1DgAOxCowAG3HAB3b1y55z+T+
f1+/5/f8/8AQCuTdqU3sBQPBCtQIqMDM9BaZQbBMJQnCkKwtC8MQzDS4vstkIpIgIIA/4E/wBBYN
B4RCYVC4ZDFuADOASUAE1CzMtgA/0ySYStzOAIlFYbBYvBI3HYiACVIoSZgAto0AI5I5pNZtN4YA
Z1OJrA55P6BQaFQ6JRaNR6RSaVS6ZTadT6hUalU6pVatV6xWa1W65Xa9X7BB53XoFYbNZ7RabVa6
dY7TZbZS7dSLhcbtd7xeb1e75fb9f8BgcFg8JhcNh5xOgDSp9RYHBLND4jE5ZBx0kG2AGKbxJCG4
kR2ABKcGNIx0AMwxQBnITn9Do9LLZfMZngsVjLriN1u95vd9v+BweFw+JxeBc63ueNy+ZzaryLNy
t/0MdkOd1+x2e12+53e93/B4fFIOpQ8bRMfZ8lEopCsvmc3nYK3ABoBKANJpkgAG3mwA+TPNA0T8
tkmBMpkwjbqS87xwbB0HwhCMJQnCkKrS8qrulC0Nw5C7Fui6zgwwoUNQ7E0TxRFMVRXFkWxctUFL
pEqeICCAP+BP8AQWDQeEQmFQuGQxuABIjsSgA4MaFDpIABtsU3gASLczgAAkpNQ2DRhtgCOCSFQ+
IxOKxeMxuOyyTTecTmdQwAz2dziBz+hUOiUWjUekUmlUumU2nU+oVGpVOqVWrVesVmtVuuV2vV+w
WGxWOfWOCwKzWm1Wu2W23VWy2C0W+pXGl3O6Xm9Xu+X2/X/AYHBYPCYXDYfEYnFTuegGm0GkQOCW
uQY6SVIzLaCJkkweXRKKRaG5kAP/OYnG4+8YvWa3Xa/YbHZbPabXbbfXXaxavcb3fb+ubqu7za8L
I5Pgcnlcvmc3nc/odHpdPqSLjUbIUfJWxuREACWY04zADNJkAEnugCJHAAaKcSiVG+bYfU0zs9X8
fn9fv+f3/P/ACzOurTiQDA0DrpAaswK28FKJBkEQjCUJwpCsLQvDEMwFByhPuoqAgIA/4E/wBBYN
B4RCYVC4ZDYMtwAZwCSgAmodF4OOkg2wAxTeJIfEYnFYwZgAtn+mQASYxLZdL5hBwDM5jDoHNZxO
Z1O55PZ9P6BQaFQ6JRaNR6RSaVS6ZTadT6hUalU6pVatV6PNKrAqxXa9X7BYbFTa1VK5Y6VZZ/Z7
Rbbdb7hcblc7pdbtd7xeb1e75fb9F5mAaDN55A4JaG4kQAOxKcAAxpxGgA248AJBB24AEjjAAcMh
DDNKAAmZZf4LgcHbNNq9Zrddr9hsdls9ptdtdbVPrPWtVt99v+BYNzUd7t+HhcPweVy+Zzedz+h0
el0+pxuPOsJO8NcszmxLnc/C41HI9l4Z3c5noToYJpNhqKB2er8/p9ft9/x+f1+6x1+w5L+QDATW
v8pLiuBAqcQPAcGQbB0HwhCMJQnCiuvgtcFpggKAP+BP8AQWDQeEQmFQuGQ2HQ+IRBbmcAgAlNRI
ABtsU3gASRGQSGRSOHAGTSSGwOUSuWS2XS+YTGZTOaTWbTecTmdTueT2fT+gUGhUOiUWjUekUmlQ
WTzOBUuoVGpVOqVWoU2hU+rT+sTGtVuwWGxWOyWWzWe0Wm1Wu2W23W+4WqTRWZSqXQOCXG9Ua506
v3vAYHBYPCYXDYfEYnFYulV2YX/GZHJZOxY6f5DKQbLXe85nPZ/QaHRaPSaXTafUWO+3XMSS8anJ
6uva3YbXbbfcbndbveb2I5uW7TfcPiW/gTjhbG6azi83nc/odHpdPqdWYbLH8mQQEIA/4E/wBBYN
B4RCYVC4ZDYdD4hEYlE4pFYtFQDGYvDIHG49H5BIZFI5JJZNJ5RKZVK5ZLZdL5hMZlM5pNZtN5xO
Z1O55GADJoFPaFQ6JRaNR6RBY1LaDSZxS5JTadU6pVatV6xWa1W65Xa9X7BYbFY51GZ/UalHoHBK
q3AAkR2JQAcGNPDMAFs/0yACTX7NJY7ZMFg8JhcNh8RicVi8ZjavUJHacdk8pla5kJVkstC8xIc1
m9BodFo9JpdNp9RqdVXb/aLZH7XSVuZwAASUmqPd7ze77Xtbkc/q+Fw+JxeNx+RyeVKs7IODy+h0
cJzZPz9F1LVr+l2+53e93/B4fF45nv5FgY/AQIA/4E/wBBYNB4RCYVC4ZDYK3EiAB2JTgAGNDoxG
Y1DjMAFs/0yACTG5JJZNDADKZPDYHK5dL5hMZlM5pNZtN5xOZ1O55PZ9P6BQaFQ6JRaNR6RSaVS6
ZS5VNoFTalU6pVatV6xDafPajWalW5pXa9Y7JZbNZ7RabVa7Zbbdb7hcblc7LKQDULFL4HBKpEB2
AIpF7HHY/IZHb7teL5dMZjcdj8hkclk8plctl7pYJnecxnc9n7jmrxoJfopjnNJqdVq9Zrddr9hs
dls8diZrLdPuKa3AAkYmADhgsHHpBIrhtrDqNpy+Zzedz+h0el06Npphyup2e1k+tm8X0O7Lux2/
J5fN5/R6fV6/ZReR3u/LoCCAP+BP8AQWDQeEQmFQuGQxbgAzgElABNQ2CmZbAB/pkkxaPR+QSGRS
OSR8AyeSw2BymWS2XS+YTGZTOaTWbTecTmdTueT2fT+gUGhUOiUWjUekUmlUWUTSBUuoVGpVOqVW
rSCmzen1eqVmZVuuWGxWOyWWzWe0Wm1Wu2W23W+4XGxycA06wS2BwSoQ+IxOKwqMRqOXKo3S7XrC
YnFYvGY3HY/IZHJZPKWGvTG75XNZvOW/L3bOyzPy/M6HTafUanVavWa3Xa/YWnDTOV6Ta0tuABIj
sSgA4MaEjpINsAMU3iTYy7Z1/S8nnc/odHpdPqdXraK66Dr9vuZvRyXm9Hv3jEd3zef0en1ev2e3
3TTl5jwyOAiAP+BP8AQWDQeEQmFQuGQ0ALczgEAEpNQozLYAP9MkmHR2PR+QSGRSORAGTSSGwOUS
uWS2XS+YTGZTOaTWbTecTmdTueT2fT+gUGhUOiUWjUekUmiSeZwKlU+oVGpVOqVWR0yXU6rVuD1i
Y1quWGxWOyWWzWe0Wm1Wu2W23W+4XGgSaJTKVVm71GIAAAxSFDoAJBtsUAG8SXKkXSm2DEY3HY/I
ZHJZPKZXLZfMUavTDGZnPZ/QXLNyLO6GW6O8abVavWa3Xa/YbHZbPaVXFXbSySBwSptwAJEdiUAH
BjQ0dYIAMXDbWP7ev7nmdHpdPqdXrdfsdmG6iW9Dtd/wZjuQXveHxyvy+H1ev2e33e/4fH5QvnZz
0x+AgIA/4E/wBBYNB4RCYVC4ZDYUtwAZwCSgAmodF4xGYUZgAtn+mQASY1I5JJYYAZRJobA5VLZd
L5hMZlM5pNZtN5xOZ1O55PZ9P6BQaFQ6JRaNR6RSaVS6NKZrAqZUalU6pVatV6xWajTppUK1X7BY
bFY7JZbNZ7RXI1XrRbbdb7hcblMpQAafbJdA4JUYhEopFrBHI9IJFbrrd73c8Vi8Zjcdj8hkclk8
plbfapleMtm85nc9n6PmJjmtBpdNp9RqdVdLtLdJq9hsdls4Xh67r5LeqlfYnFbDgo/IcvopfLNp
x+RyeVy+Zzedz5xxOLieh1et1+xGOleep2e93/B4cr25JuPF5/R6Y1tpnxpfAYA/4E/wBBYNB4RC
YVC4ZDFuADOASUAE1DYtF4xGYQZgAtn+mQASY1I5JJYYAZRJobA5VLZdL5hMZlM5pNZtN5xOZ1O5
5PZ9P6BQaFQ6JRaNR6RSaVS6FKZrAqZUalU6pVatV6xWazTppUK1X7BYbFY7JZbNZ7BXJnXrRbbd
b7hcblJZQAafbJdA4JUYfEYnFbBHI9IJFbrrd73c8Vi8Zjcdj8hkclk8plbPapleMtm85nc9n6nm
JjmtBpdNp9RqdVGdFXcTq9hsdls4Vh9dr5betpoNta9Ju+BweFw+JxeNx+RJNbL9/yedz+h0YPy7
zuOl1+x2e1i+po+t2/B4fFJ+7JpZMICAgD/gT/AEFg0HhEJhULhkNh0PiERiUTikVi0VAMZi8Mgc
bj0fkEhkUjkklk0nlEplUrlktl0vmExmUzmk1m03nE5nU7nkNjUlgU9oVDolFo1HpFJpU7n8koNL
qFRqVTqlVq1XrE6psnp9Zr1fsFhsVjh0ZANArsegcEsltm1mtFst1zul1u13vF5vV7vl9v0orcit
N/wmFw2HxEtwMhweJx2PyGRyWExcoxuTzGZzWRuFOy8Vtebwudkcd0Wn1Gp1Wr1mt12vh+Vj+f2G
122322ytVy3G932/4Fj3Up2nB43H5EF0mC4sSgKAP+BP8AQWDQeEQmFQuGQ2HQ5bmcAAElJqHgAz
LaCJkkwZuJEADsStYAHx/pkAR2LyuWS2XSwAzGXw6BzObTecTmdTueT2fT+gUGhUOiUWjUekUmlU
umU2nU+oVGpVOqVWczKfwKrVuuV2vV+wWGxWOyQasT6tWW1Wu2W23W+4XG5Uyz0m03O8Xm9Xu+X2
FTEA1m7ziBwS2xHAxWcRmNyoARGJ4qDjpINsAMU3iS/QjAYLDZvQaHRaPSaXTafUanVaul3WeYPW
bHZbPabWq66d7Dbbveb3fb/WbilbrgcXjcff520cSX4WyNwAJGRAA4MaeYwARyCx8dgAS9WGZTLZ
jNX7lT2a8j1ev2e33e/4fH5T7hTnmfP8fn9fuW/XCM+/kAwFAcCL0/yjvvAsFQXBiEvO18EpYgKA
P+BP8AQWDQeEQmFQuGQ2ELczgEAEpNQ6LQozLaCJkkwVuJEdgASnBjQ4dABINtigA3iSLy+YTGZQ
YAzWZw6BzedTueT2fT+gUGhUOiUWjUekUmlUumU2nU+oVGpVOqVWrVesVmbzahwKtV+wWGxWOyWW
zWe0QquUKvWm3W+4XG5XO6XW7Uy11G23e+X2/X/AYG1XmfzmfQOCWKIAAAxSjxmNx0ARCJY6LjqU
gBiy2/zWJWy94LRaPSaXTafUanVavWa2v4TC4nXbPabXbbey7DD7Lcb3fb/gcHb7q9bzhcfkcnlQ
XPV3QzvEYqIxOKyaUSqWS4AR+QyOSwfIACOQnuSKSQ3MACVG8Adq783Qcbl/P6fX7ff8fn9fufcS
eOe/kAwFAcCK2z7QQLBMFQXBi+v8qcAQbCUJwohD4KCwyeoCgD/gT/AEFg0HhEJhULhkMbgASI7E
oAODGhZmAC2f6ZABJhTciIAEsVhBmjQATMehi3M4BABKTUXjMbjsNm03nE5nQBnk6nMDn1BoVDol
Fo1HpFJpVLplNp1PqFRqVTqlVq1XrFZrVbrldr1fsFhsVDntNgVjtFptVrtltt1vuFxoVlplnuV3
vF5vV7vl9v1/rl0sd2wGFw2HxGJxUNnkuuuEo0DglpW4AlpKAExhI6SDbADFN4kh0hkcWg8mgkpm
0sAABmEKjEajkqwuNs2Qxe53W73m932/4HB4XD4l5wVK3HF5XL5nN51y49J5PP6nV63X7HO6No6f
Z73f8Hh22PydHyVqyuXzMKzme0GihcgHcikmnk+q0fz0uwmezw7xqWoDwwHAkCwNA8EQTBUFrA7b
zPLBkIwlCcKKnBzIwhCsNQ3DkOtqxy2O7D0RxJEqbQA5ERJ8gICAP+BP8AQWDQeEQmFQuGQxuABI
jsSgA4MaFmYALZ/pkAEmFNyIgASxWEGaNABMx6FLcAGcAkoAJqFjpIABtsU3gASQ2eT2fT+gAGhU
CfwOiUekUmlUumU2nU+oVGpVOqVWrVesVmtVuuV2vV+wWGxWOyWWzWe0Umh1OBWm3W+4XG5XO6XW
7XemWupW28X2/X/AYHBYPCYWtXq43zDYvGY3HY/IQ2hAG2YqmQOCXFby4AEqZT6TQSUwWQDuRSSD
6GUSoAZsAS/Pz2TACN6zGZPK5nI7veb3fb/gcHhcPicXjYHEVDLcfmc3nc/ocjKZXo9Xrdfsdnq8
m38vtd/weHxQXcXvvUnMXPXbC76rR4/y1GjeP6fX7ff8fn9fv+VjuKc87+wFAcCQKqj/qbAMDQXB
kGwcu0EMuzMIqXBUHwvDEMvJCj0QsoCAgIA/4E/wBBYNB4RCYVC4ZDYQtzOAQASk1DotF4xCDMtg
A/0ySYzIZFI4yAZNJIbA5RK5ZLZdL5hMZlM5pNZtN5xOZ1O55PZ9P6BQaFQ6JRaNR6RSZxJ5nAqV
T6hUalU6pVatV6xJYlTYJWa9X7BYbFY7JZbNLKZMqcALTMbXZ7hcblc7pdJNW7db5ZA67Vm4AEiO
xKADgxqMZgAto8AJBdYNd65fcdk8plctl8xmc1m85nc9R7bML1n9JpdNp9RX9DL9Hqddr9hsdllt
XLrXtZbrdnu95vdfkLVupHfLFEIlFJ7G47H83wLzkt90el0+p1et1+x2ZruL30O13/B4fFNu5K+F
4/R6fV66t5ZRt7xefZ8/p9YdztF55DAQgD/gT/AEFg0HhEJhULhkNh0NbiRHYAEpwY0PhpmWwAf6
ZJMYkEhkUjkkHAMnksNgcplktl0vmExmUzmk1m03nE5nU7nk9n0/oFBoVDolFo1HpFJpU5lE0gVL
qFRqVTqlVq1XrFZktNmdPrVfsFhsVjslls1nklcmVetUxr1ouFxuVzul0k4Bp1vlsDgl1v1Hu95v
t/wmFw2HxGJxWLxmNx2PnltmF6yGVy2XzGZrWSl+UzWf0Gh0WjuGcl1svF50mr1mt0OBruekt8qK
3ABnAJKACahcajkenMRAA7ioAi8JHSQbYAYpvElz2Fr2Wu6nV63X7HZ7Xb7lp1Ox7vh8Xj8k7017
wfl9Xr9ntqfnlmomvT931+326Nu+kigIgD/gT/AEFg0HhEJhULhkMW4AM4BJQATULMy2AD/TJJhs
dj0FbgASI7EoAODGhQ6SAAbbFN4AEkfmUzmk1AM3msegc5nk9n0/oFBoVDolFo1HpFJpVLplNp1P
qFRqVTqlVq1XrFZrVbrM4o0CrlhsVjslls1ntFptVHr1FsFruFxuVzul1u13vFFttEt8HvdDvt5w
UNv8IwODxGJxVcm4Br+HnsDglih8RicVhUXjMbpkhkclk8WAC2jQAjmDxuPyeL1mt12v2Gx2Wz2m
1223xOFoOQ3G932/4HB1m6oG84XH5HJ5XL2fEn/GgvOn3Q5lP6U06nV7XboOpt3ZmWSpK3iIAJWY
2Zm0el0+C7188Hc+Xz+n1+33/H5/VU688+L9wBAMBQG6zHMfAkEQTBUFru/qcupByav/BiEQi7DV
wpDLbPewEJoagICAP+BP8AQWDQeEQmFQhuJEADsSnAAMaFxWLReMRmNQszABbP9MgAkxuSSWTRUA
ymTxaByuXS+YTGZTOaTWbTecTmdTueT2fT+gUGhUOiUWjUekUmlUumTuVTaBU2pVOqVWrVesVmtV
uT0+a1GuWGxWOyWWzWe0WmNV6aWCF2yZ261Vu4T65XO8Xm9UCUgGoXeVwOCTxbme/EpNXuEGZbAC
QSO832/4PFZXLZfMZnNZvOZ3PZ/QVy6zHAaHTafUanVWrRzDS6vYbHZbPaZXWy/XwXby7c7WXbue
73fcPiSXJV/hRrBT6Gw+IxO9DoAJBtsUAG8SXvj23k8Xvd/weHxePyeXzTrgSfu+f2e33e+femTe
v4fX7ff8Uj5SXe/uSPo9j/JxAD8wKtLtrjAiFoCAgD/gT/AEFg0HhEJhULg7cSI7AAlODGhkVi0X
jEZgpmAC2f6ZABJjUjkklkgBlEmisDlUtl0vmExmUzmk1m03nE5nU7nk9n0/oFBoVDolFo1HpFJp
VLnUpmsCplRqVTqlVq1XrFZrUvp00qFbsFhsVjslls1ntEVrszr8XtcyttppVvpNxuV3vF5ncoAN
Pu0qgcEqK3ABnAJKACahZmWwAj8ivVSvl+wWRy2XzGZzWbzmdz2f0Ghq90mF/0Wn1Gp1Wry+kl+m
1mx2Wz2m1vGul2whO4lu620Y3lE32/4nF4HBkss0vKpmEw2IxUKxmOTOQ41c5Ek5nX7nd73f8Hh8
Xj8k07Payvl9Xr9nto3nkfD93z+n1+1B+Ea+W7vt++j8p8/b7wGsrJq9ASLICIA/4E/wBBYNB4RC
YVC4ZDYdD4hEYlE4pFYtFQDGYvDIHG49H5BIZFI5JJZNJ5RKZVK5ZLZdL5hMZlM5pNZtN5xOZ1O5
1GpLAp5QaFQ6JRaNR6RSaVI59JKBS6hUalU6pVatV6xCabI6fE63Iq7WZtX6DYbFZ7RaZXGQDP7N
F4HBLVc57ZI/Hbpeb1e75fb9f8BgcFg8JN7td7lhcVi8Zjcdc8PHrfj8plctl8xU8jG8nDs3cMTm
Yjn5vndFp9RD7ZbtDnLxqcbq6dpthtdtt9xud1u95vdVbbdvuFw+JxZppIrtONy4RPuVzOh0YlyI
pz61wNnw+pNOt0u9mu3EdfHoCIA/4E/wBBYNB4RCYVC4ZDYc3AAkR2JQAcGNDoxGY1BTMAFs/0yA
CTG5JJZNDADKZPDYHK5dL5hMZlM5pNZtN5xOZ1O55PZ9P6BQaFQ6JRaNR6RSaVS6ZN5VNoFTalU6
pVatV6xWa1W5pT5rUa5YbFWq9J7BY7RabVa6zZZnZ43bplcLZSLlVbpdb1e75P5SAahebNLaytzO
AACSk1WI7H5DI73f8DBL7lctl8xmc1m85nc9n9BoYbd5hgtFp9RqdVq9ZpJfptZsaVrpLsNlt9xq
NpK9tC93g9zJd/JrBw9rlODyeVM8lX97GoHyKm3EiAImcABF6zjZBIr5zZphOX4/J5fN5/R6fV67
VxpJz/Z8fl8/pZMBgfr+YR7o38P0/8AJI/joOkk0Boy/zcQOjDivu50AwgzzwLfBKGoCgD/gT/AE
Fg0HhEJhULhkNADcSI7AAlODGh0XjEZjBmAC2f6ZABJjUjkklhgBlEmhsDlUtl0vmExmUzmk1m03
nE5nU7nk9n0/oFBoVDolFo1HpFJpVLm0pmsCplRqVTqlVq1XrFZrU3p00qFbsFhqNdm9fsVntFns
kZs1ppoBm1tktrmNyt0/ukwr95l92u9/wGBoMouFev0lgcEqLcAEREoAitgjkekEiwOEp+HwWbzm
dz2f0Gh0Wj0ml02nkl8l2a1Gt12v2Gx2UI1Ut1mz3FD2t6xW531qwu82O7k23jXExG938O5EkvfB
mfG5fT6kmzGG5W2llRW4AM4BJQATUXMy2AEfy3Vl/X6PS9Xv+Hx+Xz+n1+33q3Nkfu/H9/z/wAq7
9I0/kAvpAbkwNBTrOgmUCs7BCMQek8Grq7L1Qii67Qyh0JwXD6/vZB0PISgIgD/gT/AEFg0HhEJh
ULhkMW4AM4BJQATULMy2AD/TJJhsdj0fkEhkUjkkKAMnksNgcplktl0vmExmUzmk1m03nE5nU7nk
9n0/oFBoVDolFo1HpFJpU1lE0gVLqFRqVTqlVq1XrFZm1NmdPrVfsFQrk6r1hs1npVjnNltEktUw
tktt8vuNtnVzl11g94lt6u1/wGBncnANOv0jgcEqDcACRHYlABwY0JHSQbYAYpvEmCquEw2Kzmh0
Wj0ml02n1Gp1Wr1mthl8lmH12z2m122322wlOyl+6hW83Gn30x4HB41C4eG13JkXFj/MkPO3HQkG
y6kf6XH7Xbt3XjsrungqK3iIAJUVhMXjMb7lb70q7Pt+Xz+n1+33/H5/V29/w/b/wBAMBNm/qGPi
17Crg0EBqxArwwZCCDQcvMFtVCaEwOhcLoRDMCQSrsKoRDaDw7CMTLaz0QRCkqAggD/gT/AEFg0H
hEJhULhkNgq3M4AAJKTUKHQASDbYoAN4kh0fkEhkUjkklkIBlEmhsDlUtl0vmExmUzmk1m03nE5n
U7nk9n0/oFBoVDolFo1HpFJpVLmUpmsCplRqVTqlVq1XrFZrU/p00qEtrs3r9bslJsNCsdltUfs8
ItNrhVtolvuEkuUvukqu8uvN1m17lt9hOAlWCv2HxGJn0oANPw0igcEqrcACRHYlABwY0NHUZADF
juKpeMx2S0Wn1Gp1Wr1mt12v2Gx2Wzk2Ek2P2m53W73m930O20l3EN4Mx4e/svFnnH5Ev5UK5lX5
866OK6cg6sM68f7Oz7cO4/flem5vl8050le7sJyNaW4AM8TAEVqhmAC2f6ZABJ0XpmaWPPAMBQHA
kCwNA8EQTArxIY9cFQfCEIwk1kGIXByJMaoMLwmnEKv+8kOJBDyCw2o8RuNEEKQy9SdROg8StTFy
DOzGUSRTEMcNi/yZQAl6AoA/4E/wBBYNB4RCYVC4ZDFuADOASUAE1DYtF4xGYQZgAtn+mQASY1I5
JJYYAZRJobA5VLZdL5hMZlM5pNZtN5xOZ1O55PZ9P6BQaFQ6JRaNR6RSaVS5lKZrAqZUalU6pVat
V6xWa1P6dNKhLa7Q6/W7JPbDSrHZa1Z5babWAatbrVFrZMLlNLrL7vc7xcKfBJJeZde75hcNh6HK
L9M5ZdsbTIfEYnFbJHI9IJFiILir/gM1n9BodFo9JpdNp9RqdVq6PgrbntZsdls9ptdtOddKsJJ8
XS93t6tuaPv+BI+FJeJUuPReTheXI+bKufGujqOnGerCevGOzxe937B24tj8H5KVkYlFLLlo/IdB
nK93fB8/p9ft9/x+f1+/54vG2D+QDAUBwI/T/JXACMQOnr5QKmMFqBBrvwg/63rjBLQwohMJQU3q
ZQ5DMPJjDkNIREEHRQ98SoM8yVICgD/gT/AEFg0HhEJhULhkMW4AM4BJQATUNi0XjEZhBmAC2f6Z
ABJjUjkklhgBlEmhsDlUtl0vmExmUzmk1m03nE5nU7nk9n0/oFBoVDolFo1HpFJpVLmUpmsCplRq
VTqlVq1XrFZrVDp00qEYrtXr9bsktsNlAFjtFFs9PglZttMtVri1xl9zmt2l14ukqvUxvkav8qwN
9w2HxE/lABt1vu8sxORrGLxuSy2XzGZzWbzmdz2f0Gh0Vmxlu0en1Gp1Wr1lN0tex1119i2OtpWD
reF20H3F72tV3tF3WI4Mj4cv4sa4+c5MZ5dg2cy5+76nVkuU2G/k0D7XW6vYmeQ73j8nl83n9Hp9
Xr1nNjHT9nx+Xz+mf90X3X3pfw+vQzD+Ps6KcwAoj9J9AitwMhkEIzBSFwYvsHItCCFwkhMKP7DK
yvA6UMAAgICAP+BP8AQWDQeEQmFQuGQ2HQ+IRGJROKRWLRUAxmLwyBxuPR+QSGRSOSSWTSeUSmVS
uWS2XS+YTGZTOaTWbTecTmdTubRqSwKeUGhUOiUWjUekUmlTOfSSgQym0uF0+pVWHVGRU+sTWqVa
Q1uUV2jWCh2KvQWyR6zSi0xu12eJW2QW+PXKLXS4Xm9XuVRkAz+8RKBwS+YWkX7AYTDYvGY3HY/I
ZHJZPKZXLZeLXaK4HMZ3PZ/QaHRXG/4CG5qKVrSyzOaO+6uR2bUazFZbZ7Ha0LbzbW0ndxDeyDfw
/g3rh4LcyXjw3i67nc/SbCQx259SSLcAGcAkoAJrMGYALZ/pkAEnDYinc3oev2e33e/4fH5fPocu
Ocn6fn9fv+e77Km/CDP+hTZOklL1P6hEBoSvEFunALGwcicEJfCSVwo3UDOqmULILDDfQ03DXpND
8ExMvL0NxCCJoCCAP+BP8AQWDQeEQmFQVbgAzgElABNQuKRWLReMRmLmYALZ/pkAEmNSOSSWKAGU
SaKwOVS2XS+YTGZTOaTWbTecTmdTueT2fT+gUGhUOiUWjUekUmlUuXSmawKmVGpVOqVWrVesVmtU
enTSoScAzavwuuzex1u0WSw0+CRiy0az2mwXC20y3zGv3eYXG5Qa9S++Ty/y7A32D4O8XWd4iVYX
DY/IZGfyi1zOWXvLzSGw+IxPJSOOR6QSLPgDKWzFaXVavWa3Xa/YbHZbPabXbTPGSbHbfeb3fb/g
cGcbmS3nK5bU3Oc7vhTXiSTmRbnzjo3Lp2bk0jrxnjWLs1vtxjqznwxfx2jyxrzy/0yvv834fGZa
eveuKQP3y3NxCJbzQo+kLVPo5D8vlA0DwRBMFQXBkGwdB7DuOmT7QhCsLQvDEDva+62w2hcKQ8i0
KQtEKExGhUSuhAq+xSxsVqFFqDO6tjIRigsTvnCTEtLGyERwlsex/DMhslAcJyEgqAiAP+BP8AQW
DQeEQmFQVbgAzgElABNQuKRWLReMRmLmYALZ/pkAEmNSOSSWKAGUSaKwOVS2XS+YTGZTOaTWbTec
TmdTueT2fT+gUGhUOiUWjUekUmlUuXSmawKmVGpVOqVWrVesVmtUunTSoACuzOvyqwzKx1u0WWY2
ebWqcWy0Qi3T+4Ui5y6v3eW3Wt3qVXyfX6TYC44K8QSg4aSYS443HY+kygA0/GRmB4jIZnHZLKZj
NZ/QaHRaPSaXTafUanVavM4qR5XWbHZbPabXbUrXRq85PKU3eW/Pbe27+xcGc7mS7Cs8ic8qecyL
3DoRbnVziWbjUDpyvs5vr2vu4HvzDq8LzeeZ5yveWF5f0e+Neri+H4fX7ff8fn9fv+f3/JG7aKPY
/8CQLA0Dv3AKgQGi0FIVBj+QchMIJbCSEQouzxqPDD0w0w6Ewsg8OKFEKDRHCsPL2+i0xSv8Vp/E
qCxPBEaMa+TsRejCAoA/4E/wBBYNB4RCYVC4ZDYdD4hEYlE4pFYtFQDGYvDIHG49H5BIZFI5JJZN
J5RKZVK5ZLZdL5hMZlM5pNZtN5xOZ1O5lGpLAp5QaFQ6JRaNR6RSaVO59SKBJabJ6fS6LUZFU5fV
pDWKpBa1OK5Na/H7DY49YaJZo3aJnaovbKVbotcLEAZNdK7eb1e7rdpJHZBA4JfMJe4zfpHgMLi8
Zjcdj8hkclk8plctl8LcoreMxnc9n9BodFTMRR85GNLd8Ho5Jmopp6hqa3q71rphsJZtolZdlgdp
Rt1EdxK+DEOHQuLD+PLeTDuXrOh0Y3h5/z4Tgul2Yl1L/1u13/B4fF4/J5fN5/RCObDe96fd7/h8
fN65b7Yf9IX9uj+IV+o8/jrt+rsAOqm0CIOukDoM/zmN6skBJxBSCwYmEJABCiRwtDD5Q4qjuMS/
yAiAP+BP8AQWDQeEQmFQuGQ2HQ+IRGJROKRWLRUAxmLwyBxuPR+QSGRSOSSWTSeUSmVSuWS2XS+Y
TGZTOaTWbTecTmdTuZRqSwKeUGhUOiUWjUekUmlUOfUSgSmmyen0uc1GRVOZ1aQ1ilVqnQSY16P1
yEWKPWSiWaN2ib2qL2yjW6LXCa3KK3SqXm9Xuq3aJx2QQOwXzCYSMgGf3jC4vGY3HY/IZHJZPKZX
LZfIX6/4PMZ3PZ/QaHRYXNS/FSbSxHT6OG6mIauUa6H7Cd7KZ7SRbaG6vdRzOTrewvcWHEYmu8WS
cOYcGFcrWc/oR/D4nf2/AdHsRLp8nndnvd/weHxePyeXzeeJ8yE930e33e/4e/1cbiSr2aD5wf7y
P8wb9pc/r7OqlkAgA3jkJG/6SwLBTYwQq8BqZB6twi4EJsDCr4w0zrtwS/6AgIA/4E/wBBYNB4RC
YVC4ZDYdD4hEYlE4pFYtFQDGYvDIHG49H5BIZFI5JJZNJ5RKZVK5ZLZdL5hMZlM5pNZtN5xOZ1O5
lGpLAp5QaFQ6JRaNR6RSaVQ59PKBNabI6fS6gAZNU5vUZFWKNWqLXJbXpBYIXYo/ZKzVp/BKLZo9
aKFbo3cJzcovdKpeb1e7rdorHbHgL5g8HGbVUrxhMVi8Zjcdj8hkclk8plctj79f7Zl85nc9n9Bo
cVmZbiZdpInptFCdREtVLNbEdfaaVs5FsYhqtxD9tYcPiK7v63m6Pu4dvZhxobyNXzedH8Na+Jc8
Fz+tEejJOr1+53e93/B4fF4/J5ZJyo50/N6/Z7fd74xwprzJN6IX9NB9oV+PP8sC4KrrY/SEv4i0
BoQ3T/LO9SaQOg8CtPBS3wYpkJOpAC1vhDTVuyxEKIogIIA/4E/wBBYNB4RCYVC4ZDYdD4hEYlE4
pFYtFQDGYvDIHG49H5BIZFI5JJZNJ5RKZVK5ZLZdL5hMZlM5pNZtN5xOZ1O5dGpLAp5QaFQ6JRaN
R6RSaVS59NKBOabI6fS5jUZFU53VpDWKFWpBXABXo/YJRYo9ZIVZo3aJlaovbKDbotcJxcordKyA
ZNeKpfb9f5vGb1JI7X8LgMRiMFP75icdj8hkclk8plctl8xmc1ibtFMbm9BodFo9Jpb/ncJBKLqI
ln9FrIjrp7g9TRthELBt4fso3uodvN9Dd5JODHNVVOLC+HK+TCuXbdpUuPpup1eh0a3z4PA+n1u9
EsXqe73/J5fN5/R6fV6/Z7dne/H7vl8/p9ftI+bsfjQ/zCO0y7+u2/abQCgz/uY7DsoTAqCwOhsG
AA7UIQc3sEsMv0JwGmsMqVDj7w+6rwulDSJICIA/4E/wBBYNB4RCYVC4ZDYdD4hEYlE4pFYtFQDG
YvDIHG49H5BIZFI5JJZNJ5RKZVK5ZLZdL5hMZlM5pNZtN5xOZ1O5dGpLAp5QaFQ6JRaNR6RSaVS5
9KKBS4LTZHT6hLKlIqpQ6vIazOq3IK6AK/H7DJLHHrLErPG7TPQDJrbRbXYIJObnFrjPLvFbzVb9
f8BNIzb5JHbpfcDible4nhsVj8hkclk8plctl8xmc1m7/jMbdc5odFo9JpdNk89DsRi7hoNPCtTE
dXgsJhddXtrU9vYtzWN3Zt7XN/auDdJtsYhs53yIvypFzNVw6V0Ibztf1+xGOpC8daO72fBDsHP+
t4fN5/R6fV6/Z7fd74N2+50vh9ft9/x+YvjPLR/khT+sy/6EwClsBoRAqUQOg64wWg0Etg4qyPoh
8HILCDtNaxMLOTCiRw5DCaxBDz9RKyLxttEiHoCAgD/gT/AEFg0HhEJhULhkNh0PiERiUTikVi0V
AMZi8Mgcbj0fkEhkUjkklk0nlEplUrlktl0vmExmUzmk1m03nE5nU7l0aksCnlBoVDolFo1HpFJp
VLpkwn0koFNllPkdRolUkVWndYkNahNckFekNgj9iidkj1mldojdqqVslFusYBk1ypFwi12qV7vl
9qd4ikdsOCv2FpsZulQvWGxmNx2PyGRyWTymVy2XzEzwGBgmZz2f0Gh0Wj0mQzcTxeg08S1M01cR
1sv18QuWzh+xiO2h24hG6hu8kG+jmdx/Ci/Ah3GhXInXKhPM0vR6XJ50Hwlp6/T7UMxE/6Hb8Hh8
Xj8nl83n9HT6vW4np93v+Hx+Xz6l19ul9cG79rxOK5r+qq+7uQArMBODAiuwMiT8oK/aMQQwbIwY
tsFIbCb2L9CcHPpDiju6xUKomgKAP+BP8AQWDQeEQmFQuGQ2HQ+IRGJROKRWLRUAxmLwyBxuPR+Q
SGRSOSSWTSeUSmVSuWS2XS+YTGZTOaTWbTecTmdTuXRqSwKeUGhUOiUWjUekUmlUumTSfSSgS2nx
KoyypyKq0OryGszatyCuwyvx+wyCxx6yxKzxu0yq1xe202F2+5WyCXWE3SK3G8X2/X+SxkAz++RG
B3fAYmk4LCYjFY+dVvC5DKZXLZfMZnNZvOZ2V3qKZPPaPSaXTafUamm6CJ6KH6yyY6PbDDbLF4PC
V7cVDbXPdyPXQ7aRDgw3hw/iyHjw7k3jl4rm1rf1je6rrdfZ8+Fx2wdzsd+xdqFd7wabtdHy+n1e
v2e33e/FeLx9X4fX7ff8fn9cbp1z6Ig+S9v+icAoQ9CawKg8DrM/ruojBKDQWg0IILCSCwoAELIp
DENKZDCkQ6m8OQG/cSsSxjeRIiCAgIA/4E/wBBYNB4RCYVC4ZDYdD4hEYlE4pFYtFQDGYvDIHG49
H5BIZFI49GpIAIFJ5VK5ZLZdL5hMZlM5pNZtN5xOZ1O55PZ9P4TJpJKaBRaNR6RSaVS6ZTadT6hO
6FI6JF6nNqrFqvIazTq3IK7Na/H7DC7HHrLWgDKrTGLXJ7bLbPG7jUbVdondbxc4verxf8BgZXGb
fVL9D4HBMFi6hhLhh8ZkZPfLJisll8xmc1m85nc9n9BNMpFchodNp9RqdVq9ZgtHFNLBdfMNjCNn
EtrPNvEdzI93ENrv8Rlrvj5FwodvZLhcNrYPyKVyqT0I5xOd1+xIcdQ+lBsT2fBDu3hut4dB1L75
fN6/Z7fd7/h8cX6IV3fl9/x+f1+/39ISw7/K49SJQCg77JtArvQGmUEoK4LmJE6UGpRBaNwnA6GQ
vCrwwm2kNtdCEBP5EbQvHCMDoCCAP+BP8AQWDQeEQmFQuGQ2HQ+IRGJROKRWLRUAxmLwyBxuPR+Q
SGRSOPRqSRSBSeVSuWS2XS+YTGZTOaTWbTecTmdTueT2fTWTSSUz+iUWjUekUmlUumU2nU+oUGR0
OH1KdVSLVaQ1inVqQVygAGVWCq2KT2SJV6P2iS2ahQSW2qPWyoWGjXS62m3VO4Xm/X/ATmM3ut3i
IwO+4HFVG5ReO4vITTGzTDZHLZfMZnNZvOZ3PZ+T5OLZXQaXTafUanVavQaKK6TXTXSQfYxPZz/a
xLbyrc4fExHexDdwjgw/h2Wx7/Q4TC6yQ8XdcrnQnoQ3j9PsdmG4Oz9eEYjteGHdy39LxZrq93z+
v2e33e/4fHI+mF975ff8fn9fv+AD6IUuj/pc4cBO+8ylQKg77JBBKDQI5ivwOiEGoLBaFQoAELO3
CC1wk/sPqzDi5w9EESsA8i+RIiCAgIA/4E/wBBYNB4RCYVC4ZDYdD4hEYlE4pFYtFQDGYvDIHG49
H5BIZFI4wAZJIoFJ5VK5ZLZdL5hMZlM5pNZtN5xOZ1O55PZ9LY1J5TP6JRaNR6RSaVS6ZTadT6hB
6DJKHC6nR6rEqvKIJUalJqFXZpW5DWYjZJBZohaI/apJbI9bpHcI3cq9d7xSbpF7teb9f8BHozYJ
HHbThsDiaXg7DYsVj5Ze5vfchlctl8xmc1m85nchkorlM9o9JpdNp9RqcVoIpfdZONFCdfEtjesJ
hcdLtnEdrVtvXJLKt7Ft3EOHwbDquVq9/ZdzttDz+X07fxYdiLj2Op24RjKpx+5eOtL/B4fN5/R6
fV6/ZY+bh/b8fl8/p9ftxPfbelBvHMtq/qOP2r0AIW8r8OFAS1vy7LkO+3UFrrBKQQIhUDPvC6HQ
ohMLJjDSEQ5DDLu83EJIigKAP+BP8AQWDQeEQmFQuGQ2HQ+IRGJROKRWLRUAxmLwyBxuPR+QSGRS
OMAGSSKBSeVSuWS2XS+YTGZTOaTWbTecTmdTueT2fS2NSeUz+iUWjUekUmlUumU2nU+oQugyShwe
p0eqw6ryiCVGpSahV2YVuQ1mPWSQWaGWiP2qSWyPW6R3CN3KvXe8Um6Re7T29yO+3nBVCM2DAYGI
wOxYPGU7C2HF43JS+/zrEZPMZnNZvOZ3PZ/QaGE5WKZfRafUanVavWa3Q6SJ0PYTvTbPE5G87aIa
aQbqH7ytYbDxHfQ7gSWVceKcWG8rXc+l8yObiedK09Todm19aEx3r87tavH1TweGn9yZeXzev2e2
DaT1e75fP6aPhVz6/n9fv+f3/Ji9CENk+6ktrAjrslAKDviiUFINBiCwcgsDOS7CRQkAEIIRDENP
/DyIQ5CycwwvkRQ+zTxsPEyIoCCAP+BP8AQWDQeEQmFQuGQ2HQ+IRGJROKRWLRUAxmLwyBxuPR+Q
SGRSOIxqSSeDwKUSuWS2XS+YTGZTOaTGTSCVTWdTueT2fT+gUGaTeRzmhUekUmlUumU2nU+oVGpV
ON0SRTmrU2jQ6sziCVSGV2P1uXWKPWSqgGUWiF2aN2yR26L3CPXKLXSwXm9VO7RW8Ty+zG/3vCU2
M2qSR2vYPC42l4eT4rHZOX4GgYzKZnNZvOSHLXev53RaPSaXK4jE6HTavWa3Xa/YbHZRbPxGsaii
1/axC8buH5iqb6HcDabir6q68aQ73lV6ZcKG8SS82x8jZ9fOdCOdagdrU9jwdPqW/pQuB9zw+mE5
DU+j1ZnvTPy+/6fXZ/Hbe77fv+f2JPwhD5v9AcCQLA0DwQzzxvIgsAJS3UFrm/UHINASnQogsLIh
DAAQ0g8OOYtb9JJEERuLEUExSmsSqFDjnRU1z2NzEyIICIA/4E/wBBYNB4RCYVC4ZDYdD4hEYlE4
pFYtFQDGYvDIHG49H5BIZFI4jGpIAIFBZNJJTJ5dL5hMZlM5pNZtN5fK5xBpbO59P6BQaFQ6JRZH
OpFPaNS6ZTadT6hUalU6pVatV5JSKbSpUAZdXIRWpBYKxC7FH7JR69J7TGLXLIJDLPHrbJ7nG7rF
7vF7zZb9f6re4tfZtgqFhMBiaXGbfScRDoHccVk7LjLZj8pmY9hopLc5E8xmtFo9JpYTn5nodNq9
ZrddD9REdVr9ptdtt9xud1u9hjadYNjELrwYfs6nxMhkpzvpDxtPzLHyufX+lMeRDedcuhaOrvO9
pOvHO7P/DNOz39flrh487HfR75L5YT7vhrfl87j94R5/r/f80z9Oi/8BwJAq9O2uj2QNBcGQbB0H
wgo0Ape4EELxBUJoK/inQylEFQO6iZQ7CsQp3EcPolE8IxW8kLL5FDCxcocNxYwMMvojyAiAP+BP
8AQWDQeEQmFQuGQ2HQ+IRGJROKRWLRUAxmLwyBxuPR+QSGRSOIxqSACBQWTSSUyeXS+YTGZTOaTW
bTePyucRKWzufT+gUGhUOiUWcgGXT2jUumU2nU+oVGpVOqVWrVeSTqnUqVUiT1yEVqQ2CsQuxSCy
UekwSY2eP2C3R60zK4xu5xS6xe72W+X2rXmLXub4ChYK/YemRmvSOO2jG4jIWXFV/DZHLRfCRS4Y
vGWzL5/QaHRRPM0DK6PUanVauHaWeZ7WbHZbPabXbbfcSPXT7N2uE7uIae+8CH8KS5yRca8cix2z
iQ7lVnmY6Pc+G9Hc9nI9aObCfdyadjtbLJyzxQeB97x+uG+XO+r2ZfwQq7/OE+f4/n9dvp0v8P3A
EAvY+yEP/AUDwRBMFQXBihQI8zfv6uT1Qeg0DKjCqCwug8MpQ+DdQkuznRCvUPptDrzxRE0GxYoE
VO/Ej/RXFrQvc5MDICCAP+BP8AQWDQeEQmFQuGQ2HQ+IRGJROKRWLRUAxmLwyBxuPR+QSGRSOGxq
SACBSUAyeUQSWS+YTGZTOaTWbTecQuTTmJSmeT+gUGhUOiUWjRKdyOfUemU2nU+oVGpVOqVWrVes
Rak0KlwqtyGuwWvyCw1mH2OP2WQWiPWqR2yNz64Re3Ta5xa6xC7xW82a/X+/XuKX2X4KiYTAYmjR
mVySO2TH4rJVfGSfI5PMSTDT2XTrG47O5nRaPSaWE5uuaHTavWa3XWfP0rVa/abXbbfcbndbuL6i
Y4gAb6H3LYyLgX/hQ7j0ji2DZ5rm5CxdG08+b8mG8vT9S29bed/V9iOd6Y+KF8SWdrwa7K6DyZz1
evd+3Ze/5YDzQq8/mE/H7v/ADMv4mr/QDA0DvXAaDwLBEGwdB8IQjCSmwUvD7Om9KXQqgsGKpDaW
pZD8OodEUNO4uMLvLE66RSz0MwnGEKRXCyeRLDDLRbGLkQ2y6NoCgD/gT/AEFg0HhEJhULhkNh0P
iERiUTikVi0VAMZi8Mgcbj0fkEhkUjhsakgAgUlAMnlEElkvmExmUzmk1m03nELk05i0pnk/oFBo
VDokinc9l1Fg1HkU+pVPqFRqVTqlVq1XrFZrVbnNMnNOh1ekE+sUfsFcjErk9njdlj1sklujdktU
kuE3uUXu8RvNItF/wGBh99it7mOEil0lmGwWNokZutNxkRgdJx2XrWQteTzGdi2IieG0ESzme02n
1GO0eUl2riGl1Ox2WzhOuh+wl+2h242m932/4HB4XD4l4yM20u6huKze/5Ucy0e58L3lt49R6sw6
cK7NL69j6PF8XB7cJ7vS79m1vpt/h8fvguau3ng+V+H3iXykcd/Ge8qEOq/76vc/sCwM1MBIMtkE
oK+kDwfCDvORAiZQYlsIwxDMNQ3DkOuc9iQwDEC9PWxcKNPC0HQk5qaws+alRTE7BxGv0PRsqEYp
tHKER3G7ZP0yUZIigICAP+BP8AQWDQeEQmFQuGQ2HQ+IRGJROKRWLRUAxmLwyBxuPR+QSGRSOExq
SACBRgAyeUQSWS+YTGZTOaTWbTecSaSSmETqRzycUGhUOiUWjS+fUKgUiVyel0eoVGpVOqVWrVes
VmtVuuV2SUmnS6J2CQTyyR+n16LWePWmL2yN26mVq5UK4Re6xC7xa82q/X/AQ29xW+yPBxS04eJ4
XA42pRmmz/GQ+B2LHZfAZCw5bMZ3DZHJSqWZPPaXTafS4qJYnQUrOajYbHTarXSLaRDSbLdbveb3
fb/gcHZ62Q7mC7fKS7kQ7jY7lw3mwfnxzXzTpzTo3Ow6Lt8Lvd+HdeFdnuTvX+KE+Twb3Nebq4SO
+v5W/0Qf4/PUfX7e/BcSyv4/EAwE379IMvMCrbAEBwXAMEJi9UHPVBkJwpCsLQvDD8PrCD/LQ5UO
wTAkQLjBTwxGvESpZBzzMfE6+RSnsXPhDMaL/CMYJBG7+tHHD5pNCSrPayUeoYgIgD/gT/AEFg0H
hEJhULhkNh0PiERiUTikVi0VAMZi8Mgcbj0fkEhkUjhMakgAgUYAMnlEElkvmExmUzmk1m03nEmk
kphk6nEOnk/oVDolFo03n1HkdBg1JkNMpVRqVTqlVq1XrFZrVbrldr0bp0TqEUsNXsdfsErk9niV
lj1smVuqNwn9yi90hd2i14tF9v1/ntqncuml6it0w0UvmAlVvwl+jOCkUdkEDx+MzF9yNrxeZz2N
zkexNiy+f02n1GpgujiWIyVSzuq2Wzqes2kb2O33W73m932/4HBru2lss4k43Om49A0sT5cN5Mh5
8x6M519P5sK6cL6vC72z7cK7ugwcN8MJ8ep8/FtGbwfZxWU7/zi3upfp+lZ9cH9P7gz8PzAMBMA/
yCtcrUAQHBTMwK78EwXCEIwlCcKQrCy6uuqkHvbDKPv7DrHKFBrKvgqMGs7E8SwvFaqxSuMQNxFS
mxgu8ZN69cNps+zJwSgIgD/gT/AEFg0HhEJhULhkNh0PiERiUTikVi0VAMZi8Mgcbj0fkEhkUjhM
akgAgUek0klMnl0vmExmUzmk1m03hUrkcth86nERnk/oVDolFo0in1HpUVoNLp1PqFRqVTqlVq1X
rFZrVbrVJqFNrkbr0fsETscess3s8/tNOtcXtsIt8WuNhu13vENudMgknvcUusGv8TwN5iGDiWFq
EZAMnjsggd9w2TsOMx2KymZh2IoGSj+ciGYzWj0mlrOgh+iguom+q02v2E01kNsGzquu2O53W73m
932/4HBmO2mm4yfEhXG1eNy9G5Ei5U158IxXTg/R4XZ2PWg3YnPMlmevXgnfi4HchPe6Xox9k9va
+EY9nq+Nu8nQ80X9Eo/P1/z/tg/bov28MAQM30BP65bNPpA8HQfCEIwlCcKKJAjyvhBL5JdBqLQu
virQ0w77pDDsKxOtUSMhBSxRU9yIxE38PupFinss8MaoigKAP+BP8AQWDQeEQmFQuGQ2HQ+IRGJR
OKRWLRUAxmLwyBxuPR+QSGRSOCxqSACBScASaSSmVS+YTGZTOaTWbTeSSyRy6cQedSqeT2hUOiQy
fwig0Wa0eQUmKUylRCnVGqVWrVesVmtVuuV2vV+wWGxTkA16p2OQVCPWeG2qN2ye26aXCqXKLXSD
XaK3i0X2/X+H3qKXyn2WT4SfYaWwTAYWbYilRnFSKO03K43MX/JYfIZnPQ7BRPOxDQxLR5/UanVV
7SxHTyPW2/GavaY7ZbTYw/XxHczPd7XgcHhcPicXjcfkVbe4/Z8mS5PKc3edCQ7+YcvB9Ku9iF3D
uQrrc7xcbvwnwwny0jtYHqZbye2X+eaZvF+u95fx/mL/Sd/L9OU+C1vsjz0oO/z/wRBKvwKg0DwJ
ALqwHBSxvTByqwYgsLP3CD3QnD0PxBEMRRHEjkwwzj9ROwkVQkrkWLFF6jQ4u8WxLGy0RitMZvvB
6gRqzETtFH6iP46MhocgIIA/4E/wBBYNB4RCYVC4ZDYdD4hEYlE4pFYtFQDGYvDIHG49H5BIZFI4
LGpIAIFJwBJpJKZVL5hMZlM5pNZtN5JLJHLpxD51Ip5PaFQ57P43QaJIqNIKRSZ8AaBBKdU6pVat
V6xWa1W65Xa9X7BYazS6vTbFSqhJ7NCrJHrXYrbELfXbjF7ndYtc7Pe75fY9eIreolgIpgobhInh
r9JbTRMVQ4zjajUo/A8pi8xi8jasfU5NnczE8REtBENHEdLodVq9ZfdPcsvVtfidjrdtCdnpNre9
zDdTV8Jv9vw+JxeNx+RyeVy+Rvc5zIdzoXiulCuFdMlBevWOrCbv2ZD2+h4/J3YR4sZKuv5oP6Ox
TvdL83LfRlvJ95H8538fz4No8r/Mq3b+vVAb8QPBDmwCt0DKq9iDP5BKbwe70GrBCiUQtCUNw5Ds
PQ/EEQxFBMMLtDTlww6kFqPE8RqJFMGxhF0ZtvGSQxsi8cNbEq8xayEKI6kCAoA/4E/wBBYNB4RC
YVC4ZDYdD4hEYlE4pFYtFQDGYvDIHG49Co1H4bApFJZNBpDJwBJJVDJTJ5ZLZkAJfFZjM5xOZ1O5
5PZ7NZLN59F6BIqFQ6RSZ+AZ1R6VHqLH6dT6pVatV6xWa1W65Xa9X7BYbFY7JZYdUaVU7NKrRG7V
CLbF7fa7pJbjFrfd5tBLrfb9f4/eopc4lgonhIbholiLrip9jKHGaZKo7RsrgMxfslLcvV8dQb5f
8/D8hgcnlNDX9HDtLmddr6Vq5HqbFso5tNhuYXttJuLJvIVrd1w+JxeNx+RyeVy+ZzcLp6vwuNwI
TjOpCOlztV0JNee5oO14fFRO/lpN14P2YT6IN6q77O7vqtm9R8sHnfH+Yt9Jh7rY8qhv8p74JW+y
WwJASdQRAz9Qa3MFrNCEHMbACZQSpcLQZCcNw5DsPQ/EEQxE8MCLlDTmQkh8UxG98Krc3EVxZGUH
xdEzzxqvETohGMKLFC6Tv4+MdIcgIIA/4E/wBBYNB4RCYVC4ZDYdD4hEYlE4pFYtFQDGYvDIHG49
Bo1H5FBYFI5NEpDJwBJZVDJTJ5ZLY/L5lB5jNZxOZ1O55PZbNJHN59F6BIqFQ6RSZzRZ3R6VEaZH
qdT6pVatV6xWa1W65Xa9X7BYbFY7JZZQAatU7NOKjG7VCLbF7fa7pP7RLZZcYtc7rfb9f43eorfI
bgophIhhoniLBiqfjJ9GbvMMhHI7gMxf8leMrdq9napjojoJnk8pWtFboJmdZra7qYfpKtsIdstd
Y9pUtXZNzltvv+BweFw+JxeNx+RydDpqVtuPvYXb+hCudysbzKDq+nCer1u934V24RnfFNt3J/LB
u7VfTOvXpexH8v8vn4PtHs3KvrSvb2bM/r3rOmUAow+KhwI+8EtRAzdL7ADzwUr7+tjCCwwfCMMQ
zDUNw5DsPQ/ECXQYzkQoPC64RGuUKxLC0Ur27UXMHFcWRo10TonG70Riw8ZrFE8cvY9r9ougIIA/
4E/wBBYNB4RCYVC4ZDYdD4hEYlE4pFYtFQDGYvDIHG49Bo1H5FCYFI5NDpDJwBJZVEJTJ5ZLYlL5
lE5jNZxOZ1O55PY3NJHN59IqBIqFQ6RSZbRZ3R6VDaZHqdT6pVatV6xWa1W65Xa9X7BYbFY7JZY/
UY3U7NWLRF6PbYtarXc51cIrLLtFLldL5fb9HrzNoJFMDEr3FsLEcPXsTELwAZli55GchKo7Rsvf
81fcpLczT8bSMlVNDDtHJ9LDdPJtTOdXm9hsaXlctg7nrYXr9lYtxMNtW97JN/u+JxeNx+RyeVy+
ZzedXMbuufF+DCLftN90+V1YPj8jw+14fFZ+xJtf3IN0qh5aD4LJ6IL3s97qVndr9L1n/H+8R8P0
pL4Pmxj2Mwq0AvUn8CK3BD+Qa0EFKk/CywPCUHNJCCkwYmsKQtDsPQ/EEQxFEcSRLEy2QwtzwQ5E
8JxSuLBxZFsZuLGSZxeu8KvI76zRZGyqvs30dIggIIA/4E/wBBYNB4RCYVC4ZDYdD4hEYlE4pFYt
FQDGYvDIHG43Go9IYnApFJYRIJNBZJKY9KJTK5ZB5dMZjMJpN5xOZ1O55F5nJZtPZjP5FQaFR6RL
KJSZVBKZDqXHqNT6pVatV6xWa1W65Xa9X7BYbFY7JZbNZ63UY3RrVF6naLhOrbW7fcbtd7xIrnFb
rDL3FL7egDNMDacHNadMsPLMLOYzi5NHaLkrzlbhj8RiaPf5HTs5EsbPc/EdDPNHENLFtPWNTltd
r4lq4drbDsobtNhXdtiK9u4XuNzweFw+JxeNx+RyeVy+Zyd9CrZkMjmubwefQuB1e12790qB1Ih1
4R2fD3snZvFB+jhPBm/TTfbfMp3PpGPeAPnQvv+M95pC8ilP8qT4qY/cAIU/akQO+sGJ3A0CMvAS
1whBsHQk1kKPc9kKw5DsPQ/EEQxFEcSRK0ULos9beRMskEpvBcWRisEHvtDbHRQ+T0RwwDwRoqjM
MZBaAoA/4E/wBBYNB4RCYVC4ZDYdD4hEYlE4pFYtFQDGYvDIHG43Go9CoFBZBIYRI5NKZLKYLKJZ
HpXLJdL5jL5bBABNZNM5tPZ9P6BQaFPZ1IZ5Q6FRY9R6RTadKgDT4tTKfSo3VKlWa1W65Xa9X7BY
bFY7JZbNZ7RabVa7ZbbPVovR7hU5xbrtW7nYqxd75fb9P7zFL3C8DE8HIcLEsPYsTEblUZ7i6BGc
hL47O8vf81mspkclNsbEMfPs/gMrlrrY9DD9LCdXitTJNPMtjm9tt8ns5TrbTr4bvNxqt1ZOBNOH
RtrweVy+Zzedz+h0el0+p1etWd9HJx2YXxevfe5T+93/J5Yl4YTe/RJ+TptJ7cZx6X8IR64P44tn
Ztmfn+PM/79NQ+jcve1z5KvAahvsgz/J9BabphA7MQNAr/wst0HgBBqwwzDcLo/CSvw8/MQorEcP
xRFMVRXFkWxdF8YRjBUSsE7caMNBMZLfG8RRzHUfuXDr6SEp0iN7HjHR9Iyqwe/iNoCAgD/gT/AE
Fg0HhEJhULhkNh0PiERiUTikVi0VAMZi8Mgcbikaj0KgUNkEhhEjk0bkspgsolkslcvg0uh0xmQA
mkJm0mnM3n0/oFBoVDlQBn09olAnchpFJp1PotQitNp1Lj1UqVZrVbrldr1fsFhsVjslls1ntFpt
VrtltolWslYt1zpNwsdyul5vV7m92i1Yv1Tgl1o03vFdwMUw4AxMTxcvjOFl8dnmUvmXvWRw2PkO
NiWLz0RzkwyWTwdj0MbwGlo+nhWph+jzGz2kf1kp2Vn2EO3O1rm7hso4Ec11V2+V33J5XL5nN53P
6HR6XT6nVwlt3vWunDqHZ7Xf8EP7ki4sI8cJ70X88n8tf9cH0HHpntoWamWWq/48P723y1T0ok96
ZvonT/P+4zWrbAT0QIxkDIu2UFpxBrmsTAD+QDB6/wozEJQvDCIQ8wcRKzEkQRPFEUxVFcWRbF0X
xgs0JKBD8Yq3Gb5xtHTvxMhceqfH6wyDEMNMEwkisdC6AoA/4E/wBBYNB4RCYVC4ZDYdD4hEYlE4
pFYtFQDGYvDIHG4pGo9CoFEZBIYRI5NEJLKYLKJZL4VK5hCZRMpnLolNpNOJnPZDOolPJ9Q6JM6B
HqFRaVMQDPaTS6hUYnR43NabN4JUoLVIvT61X7BYbFY7JZbNZ7RabVa7Zbbdb7hcblc7jXLTXrpe
bFdrBeL1f8BgajfIpeMJE79PsPQazasXEcTCcfEMjKqvMZ9HZ3msFnc7GcvLM5SsnD8rB9LDtPFt
TDdXaNbZ9fCNjC9ngtrBtvnqhuZpjd5C99J+Bwbhw4PVqdxaJyN1zON0el0+p1et1+x2e12+53bz
zqLu+9vPBKfF4/R6Y95cNodF0NJ7vN8LJ7PpDPtGPlDv3m/uxjzvVASDNArD/p+/qkQOhr8ubBKq
wWtbyq088GuvC0Bp7DDqw3DLFQerr7w6mERw9E0TxRFMVRXFkWxdF7pQmzMIxgukZIrAMax04MSq
3ECLRy/TlrZHr8R/HEItbI8kRohqAoA/4E/wBBYNB4RCYVC4ZDYdD4hEYlE4pFYtFQDGYvDIHG4h
Go9CoFHpBIYRI5NDJLKYLKJZL4lK5hMwBLpDMpTNppO4pOJNOp5QaFJADNKBQ6RCJ9IaPSadT5VR
ZnTYLS49VJTVo3WKhXa9X7BYbFY7JZbNZ7RabVa7Zbbdb7hcbjWrRXLld7FdKfdrxfb9f6ReorWM
FFL5M8LE8PgalMMXDsTEqBkZVO47P8vgM1mozjZZmZ3lIhj4ToofpJ7ns/BM3BtNe9ZJtfDdReNn
HNjrbRt4XtbvvJFud1auBCcJqpzwsRyMxw+dz+h0el0+p1et1+x2e1nOZZ992+nxeT4PJ5bH4oPK
PRBu/We7V+VYPXLfjFvnNdZ8/f8PrhtA80AI2zqpvah77wK1z9ovBDSwUi0GLK+7HP61KjQowEJO
DALlws7UDwvDcBQcwcKQ+oUTRDFMVRXFkWxdF8YRjGTqwy1cZuxGrRxBG8eO3FEUPlEb/LNICbyE
s8jsVBiAgIA/4E/wBBYNB4RCYVC4ZDYdD4hEYlE4pFYtFQDGYvDIHG4hGo9CoFIYNIJJB5HJ4PJp
UAJTLZhG5ZMYpL5bM5PNppO4+AZ5CZ1P6FQ4lOJJQaJSYVRpDSKVT6hBaZHqdUp9MarJ6nG6zUa9
X7BYbFY7JZbNZ7RabVa7Zbbdb7hcblT63ZK7c7xaLrO7veb9f8BUL3FZTg5rBLDhonfaTioljIfj
rLV6xkIbA8Rgc1f4zlJVHZ/kohloboofpJ7NNReNNLdXDtbl8zm5XnqFr9pNNjHNnuYZu4XuN9O+
BIt7COLQOPMOTCOFw+h0el0+p1et1+x2e12+5IebMOf3et34d4fF5/RMttOcR5IL5q166Py7p8qb
9I97p59vv+MW0D0wCizOsq/yLv0+DatVAyiv4rkGPHBz5qVBEILi/TgwtATUsq7UKw23UJIsrMPp
jEsQRRFMVRXFkWxdF8YRiv0MPvGUPREz8NRtHbsRLE6xx+r0gvjC6+PMgICAP+BP8AQWDQeEQmFQ
uGQ2HQ+IRGJROKRWLRUAxmLwyBxuGRqPQqBSGHSCSQeRxuTSeCymWS+YS+Vw2XTGGzOTzWbTuETi
eQudT+hUOFT6Q0GiUmSgGbUilU+oQWjR6nQmpxuqxSrxes1GvV+wWGxWOyWWzWe0Wm1Wu2W23W+4
XG5WOt1+u3O8XC61SCXm/X/AWe9xSU4OJ3elYaJYif4qI4yJ46wUym5CaR3A5nARnKS/MTDJQ/LR
jO56+xfQw7R5rWTfSyzV2jU7DT63E6+c7XbQ/Zxzdbuvb2gb/ebiSbGi8aj8Tgc3nc/odHpdPqdX
rdfsdmecLTdrvVrlbTv+PyU/uQnC+Gsczg+queyk+eEciI/Kd+73/DF5/y/36vslr6I+/CKwE4rK
o9AEAv81sFABAy6QIn8IO1B0KLzCz9QYiEMtJBCTw7DcRRHEkSxNE8URTFUVrLBz3xY775QvGEaQ
bCTDr7EKyR0r8eJtFyWRvHENIggIgD/gT/AEFg0HhEJhULhkNh0PiERiUTikVi0VAMZi8Mgcbhka
j0KgUhh0gkkHkcbk0ngsplkvmExmUwlcsl0znEHms5hc3nk/oEInckn1Bo0RochotHpk5pMepclA
MyqMYqcxqtNrVbrldr1fsFhsVjslls1ntFptVrtltt1kp9BrNvul1nVXokEu17vl9sdxi8pwEWud
HwcVwsyw8UxMnxcwwV4hOSl8dvONv2ZssZymXxWdvNGx8SzEG0cR0ua1Uf0FKvV00851OrkOxh+z
2gA20O3G52utqGviW7hu9yfAjfG33L5nN53P6HR6XT6nV63XhfE5PC7Hdi3alHc73j8mG5Fg5U48
Ei8VA9cJ9PD88zyMf+nxAED9vl/nZ97wv2qyqQCpz5sRAj/QG/rNP+8K7QaysEQXCCWwk58KPzC0
FuPBSKQw/DdQMxkNQ3EsTRPFEUxVFcWRbFyYww28SRe6q4xBGkcOhGMIrND8ZpZHytR3CqGprEUR
x+haAoA/4E/wBBYNB4RCYVC4ZDYdD4hEYlE4pFYtFQDGYvDIHG4RGo9CoFIYtIJJB5HFJNJ4LKZZ
L5hMZlMJXLJdM5xNZxFJvO59P4POpJPaBRYnQpDRKNS5/SI9SolTo3UIbUovVKZWa1W65Xa9X7BY
bFY7JZbNZ7RabVa7ZbbdF6tM6xb7pdbtd7xeb1cADarnX7jFb/LMDPIJWcLE8GAJrfZlHaHkL3k7
fGcdL8lIcTEsXNMvmMPD83Ec7lNNR8/NtDa9HRdLp5LqZPr9hjNlkdriNvSdXGN3T97ENbD9pueN
x+RyeVy+Zzedz+h0elH9/MeL0+x2e128pw6X16N3ob4JV1avwaB4oRtMbcvJBoH6O584Tlut74N6
oX+N9j/k+rzIs/j6LM/SRP+sMDJ9AblwU9cEQbALBQhAiFQclEKKrCTDP6+8Kw/EEQxFEcSRLE0T
xQpkLodBkUxdF8YORFb/LVGYARbDUaQTDbyPa/0MoegIgD/gT/AEFg0HhEJhULhkNh0PiERiUTik
Vi0VAMZi8MgcbhEaj0KgUhkMgkkHkcMk0ngsplkvmExmUzj4BmUumklm05mE4nk/nMrlk+oFFidC
k9Eo1LmdIklKi1OkNQhtSj1UplZrVbrldr1fsFhsVjslls1ntFptVrtltt0kq0xrFvul1u13vF5v
UXuNgudfvsWv8swMVwd7hNCndyw8OgcExGRt0ZxdDxsOwsUy8yzMTrGdiWbyWjh+giOipmmruo0m
YyuW1sU1UP1mxo+vpOQuG4p+6iWzx2+23D4nF43H5HJ5XL5nN53PlW8l+16HV63X7F24FG6lA7cc
4VB6VX8PLjXj8nlw0d7PtqvfkXdg3w+Ne+kJz/oi/y91m+6EP48S3QC0j/pQ9TqwMg0CONBSWwQ2
T9MFCCFwcAEGP7DMNQ3DkOw9D8QRDETbp5DERxPFEUttCyewowEJPWo0LRMujzpm9iQoCIA/4E/w
BBYNB4RCYVC4ZDYdD4hEYlE4pFYtFQDGYhBIKAYdA4vCY1IYXApJJwBI5RB5NDJVK4LLZhM5pNZt
N4RL5hMpxFp1K5bP5RPJ7RZvQpPRKNS5hSJJSqZUZrTpDUJPVIvVo7HprWqlX7BYbFY7JZbNZ7Ra
bVa7Zbbdb7hcblc7pbqxFq9db1e75fb9f8BOLvZbzZsHFMLJMPE8TgYlGq5XcbH5Bjste4zkYbHJ
TlM5V81O8/ZcXEqVpYjk8vq4nqI3o7RrofQdDQNhrJDsspuKbtaHt95vZtqojus3wK3w+RweZzed
z+h0el0+p1et1+xwtt2e53e93/BBuNkrr45Ly5R5oVxOdkJvlaT8PD84XmY34s9it98bb6oS079q
e9D6L8/yEPYpcDJY2EFINBDmQamMBuvCIAQfCkAqrCaKQqr0Ow3AkQxFEcSRLE0TxRFMVKi8cLxX
F8YRi+cKqzEDDQzGqiw+8L3OVGyGICCAP+BP8AQWDQeEQmFQuGQ2HQ+IRGJROKRWLRUAxmIQSCgG
HQOLx2PSGFwKSSeGRqUQiTACVSuDS2YTOaTWbTeUyOaTKcRaXzOeSKbUGez+C0Sew6jSukUmnTCl
yim0+qTWoyepyGrySs1uQ1mq2GxWOyWWzWe0Wm1Wu2W23W+4XG5XO6XW7XeUV6Sxy8X2/X/AYHBY
O1Xqw2C44aK4iMTqgXzCTSM46mYyHwPIZHNXfJxuDZSEyCtaCpZm34q15bN6uV6iJ6qna6JUTZRH
YRHayzTU/c5fd6yL72P7/gVDSVjiaOh8nhQ3b8XodHpdPqdXrdfsdntdvud3vd/weHxZHmzXn4Xj
1zk8H01/19zOzvz6HReP7UrFXz2gD6z79os+aqvKsUAvuwEBoVArJP+xbTQQ+ibQe/j3uM5cDKE8
0KO/CSDwU/ELJzEELxHEkSxNE8URTFUVxZFsXRfGEYulDjkQPBiKQ8hMaKPDTsvix8eoagKAP+BP
8AQWDQeEQmFQuGQ2HQ+IRGJROKRWLRUAxmIQSCgGHQOLx2PSGFwKSSeIRqUSuSxyWS+YTGZTOKSq
YSaaSmRzeXQ6bS+cRefyygzmRTKi0alTGhyuk0uoTCmyinzSpyecVeSVWo12vV+wWGxWOyWWzWe0
Wm1Wu2W23W+4XG5XO6XW7Xe8Xm9Xu+TmtVCuXS/xfAyHBxbC32hYeKSCqY7FZG5xmdw2ewbKwbIR
bGY3L2vO2LE5LSTLQxLR0bTxHUgDVxvPxPXw/WyjZx/Y6WT7fLbndTXM07fUzg4+jzHa7/lcvmc3
nc/odHpdPqdXrdfsdntdvuW/eSHk3Dvy3TcWscPrZTkeGW+zu9f1bSFcXNxjzVv0WnxzP3e/FP2h
L+pZACENbAiDwE1z7uE1UFsI/LswOzUIOpCSCwS2UHMQjkLABDD/RBEMRRHEkSxNE8URTFUVxZFs
XOdDsEQou0Ow+46eRI+KgRsgIIA/4E/wBBYNB4RCYVC4ZDYdD4hEYlE4pFYtFQDGYhBISAYVA4vB
Y1IYXApJJ4pI5RKJNK5dL5hMZlMJVL5bM4hNZdN4dOpXPIjPpxQJjQpPRJxSaUAKNJKRS6hKKbIa
fMqnF5bV4tVajXa9X7BYbFY7JZbNZ7RabVa7Zbbdb7hcblc7pdbtd7xeb1e75e61Ea5fY7HpjgYl
f4phsFJIzhJtiofA45i8pdMbG4VjoPIJDiInkLPnqXoMrpatmp3k7FosBqobrI3rpzqKTpKDtJZs
tNNNxR91u4xvadv9PMqzwqpxOBy+Zzedz+h0el0+p1et1+x2e12+53dLU9tu9hkeVE/HDvD08vMM
5vvT3uv6/RmY/4fPDffafvP/L8Og/aSv6pUAPq4LjQEpjkKHBCHwIhL8urByEQg5kJM3BiTwsgzj
wO/0PQ/EEQxFEcSRLE0TxRFMVRXFkWxPDSCwhGAAQo5z5NTDCGICgD/gT/AEFg0HhEJhULhkNh0P
iERiUTikVi0VAMZiEEhIBhUDjEei8MgUjk0ng8alEUksrl0vmExmUzAEqmEtmkPm0vnESncunsNn
85g9BkdDlFGolLpdIk9KplRk1Ok1QolUqUSq1Zrldr1fsFhsVjslls1ntFptVrtltt1vuFxuVzul
1u13vF5vV7vlmrEXrc6kU3jl9mUZwdAwMRgeFw2PtmIjcKxMGkEUv8WxduzMyzeQ0FMzssx1S0cT
z8pysrrenmeph2uxml0Mv2Ub2m1iG3h+ww+rtG+3XD4nF43H5HJ5XL5nN53P6HR6XT6nV61f3kO4
Wqz256mSwne0nb6/K8Ha2OW4XZhvktXs0nl63whfuzHAp/i3f4qv6+ieP0wTuvkyj+JG+zIP+hME
JPBScwZAkIwlCcKQrC0LwxDMNQ3DkOw9D8QKnAzAQC2MRs1ErnvOxUUoegKAP+BP8AQWDQeEQmFQ
uGQ2HQ+IRGJROKRWLRUAxmIQSGgGDQOMR6LwyBSOTSeFxqUSSOSuXS+YTGZTOUyKYSWaQiVTeWye
dy+cQefzmNz2QzKg0SlUuE0OV0mmVGJU6UVCpQWqVeHVatV2vV+wWGxWOyWWzWe0Wm1Wu2W23W+4
XG5XO6XW7Xe8Xm9Xu+XKsyauQ6/yPA32XxmbS6QVXF4bHWrERvBR/CwzBxfK3PLyfM4/PVfNxXOy
7QxTRxDSxOcampaea0ijZ+ZayI67P7Si2XcUvbbLfb/gcHhcPicXjcfkcnlcvmc3nc/odGv7ut7G
H9SG73k5GedbRY3peGsaHvQabeCI9iWZ71QvteLhe2Fe+LfKE/Sm4nFRz7TntP6g78OVADKOXAiC
wEmEDqe8r4QdB8IQjCUJwpCsLQvDEMw1DcOQ6rUFtPEEGug7igQSgqAggD/gT/AEFg0HhEJhULhk
Nh0PiERiUTikVi0VAMZiEEhoBg0DjEei8MgUjk0nh8alAAksrl0vmExmUziEqmEtmkHm0vnEnncu
ls/nMXnsRoUootDpVLnUim8cplRilHk9JqUIqlXhNWrVdr1fsFhsVjslls1ntFptVrtltt1vuFxu
Vzul1u13vF5vV7vl1rMjrkJv9EqF9mkZp1AwMTgeFw2PtGIjcOp0gmuJxWQrGYwGOzWfseDi2LmG
iiuki2msFBzlIz0L1WM1+gl+xiWo2gA20R3Fa3cx3u54XD4nF43H5HJ5XL5nN53P6HR6XT6nVlOt
quzwXYk3B5uSp/a2Xe63I8EO8W6j+938P8l43/v8vL9vo9O17mdmX1qOsmT2Pywj5oY/iSPu3MCo
W+SlQS7MBwfCEIwlCcKQrC0LwxDMNQ3DkOw8i8Gq3A7dQC0cRuc87FROhqAggD/gT/AEFg0HhEJh
ULhkNh0PiERiUTikVi0VAMZiEEiUCiMai8Mj0hkklk0GkEjk8rlktl0vmEtkEtlUwmcsmsrm8xkk
jncnnMMn8moM8o1HhNDktFpFNhtKnscp0YANThVMq1ZrVbrldr1fsFhsVjslls1ntFptVrtltt1v
uFxuVzul1u13vF5l1QkNYAF8i9+vV7wEVgdAw+DxVojNVh9SjeQp+OmmSxeXzGZhWFw2Wk2cimCk
ugq1B0kdz0oyk41Oawkv0WX08R2Nh2eI1253W73m932/4HB4XD4nF43H5HJ5XL5k61crv23x+t5t
/6UNxNL7PV5eNjcT2vX7HU7nl7nikXki3ohe1i/smHR5+4hHwhPu832hH4u36g7+K6/zUPNAkCwN
A8EQTBUFwZBsHQfCEIwlCbNvmojLQEgsAOK7zKvUiCAggD/gT/AEFg0HhEJhULhkNh0PiERiUTik
Vi0VAMZiEEiUCiMai8Mj0hkklk0nlEplUrlktl0KkEqkcqmMpmcvgs1nEPm8JnUnnoAn8moM7o1H
hdDktFiUgplIh9KklPqEfANVgtUrFbrldr1fsFhsVjslls1ntFptVrtltt1vuFxuVzul1u13vF5v
V4qUhoN9i9avc0wEVgdAw+DxVpjNXnkTwU5x0yjmLy2XzENwuGyspzcUyMnz8u0OjjudyUs0OZz2
Tm2ohmmhOrluyjewtu2yG41m932/4HB4XD4nF43H5HJ5XL5nN53P6Gt1Ww3UO2nLxsrxNL7fR6HZ
x+nq3T73l80O6sN68Q9Mi3ks9tE98I+MKv+ulHr7312fz/gAP06TtPmxj8QG88EQTBUFwZBsHQfC
EIwlCcKQrC0LvRAz5J9DTuQa8DXwIiKAgIA/4E/wBBYNB4RCYVC4ZDYdD4hEYlE4pFYtFQDGYhBI
lAojGovDI9IZJJZNJ5RKZVK5ZLZdCpBKpHKpjKZnL4LNZxB5vGADLJHOpPPZ3RaNDKFJqJB6TJaX
O6bJKfR4vUaHHKpWa1W65Xa9X7BYbFY7JZbNZ7RabVa7Zbbdb7hcblc7pdbtd7xeb1TJ/K6JVovU
73LIzfZtgo7A8Hi7VhY3gaxBsBFsRjMtl8xCMnFcrPqBkaPm4pnYpoonQcNh8zWtNiYTrc5oKNsI
3srjtIfpNXu95vd9v+BweFw+JxeNx+RyeVy+ZzedVdTKNRn+fH9xDcVSuz1edjtzkNf0av3PJ5Yf
1+xtot6JF6tD4vBL/ZC+nfvd5s18Kdsvnrtm/SpPutr+oK3T8QPBEEwVBcGQbB0HwhCMJQnCkKuP
AijQM5rvMPASIoCAgD/gT/AEFg0HhEJhULhkNh0PiERiUTikVi0VAMZiEEi0ChMai8Mj0hkklk0n
lEplUrlktl0SkEqkcXmMpmcvjABhs3nEHmsokc/k88ntFo0MoUyjlJltElVMklOo8vqEbjlTrFZr
Vbrldr1fsFhsVjslls1ntFptVrtltt1vuFxuVzul1u13vF5h9VslSvU9jM6pVXqMDv+HtOBjcXol
8juExGRyWTieOit+iGWimYykWzUToOCpWdrmft+cz2im2QvOmhOo0mx2Wz2m12233G53W73m932/
4HB4XD4lI1Vq2HFxWDoeG4vE5cO1kRxvH5vP7HZyvWk3Jheuq3aj/cs/e8UF8Fs80R9PS6eSkHr8
/z+n1+33/H5/X7/n9/z/wBALbParT5OA6KgQMhKAgIA/4E/wBBYNB4RCYVC4ZDYdD4hEYlE4pFYt
FQDGYhBItAoTGovDI9IZJJZNJ5RKZVK5ZLZdEpBKpHF5jKZnL5xOYZNZ1FZvPaBQYfPKFPZ/IaJJ
qPRaZTadT6hUalU6pVatV6xWa1W65Xa9X7BYbFY7JZbNZ7RabVa7ZbaZSazS7dOIyAZXA5PA45c7
5VbrG4vR7hJLlfcNh8RB8HIcLEMXgb3iZVj6jjclQspZMtMLtd8jl9BodFo9JpdNp9RqdVq9Zrdd
r9hsdls77mafm9pBr/MtxD71udfu4dn47HNtE97wOVsePEuTCubEefrOjReny+hncN18V2ptxOx4
fF4/J5fN5/R6fV6/Z7fd7/hV+rOu5sOFKLxJoCCAP+BP8AQWDQeEQmFQuGQ2HQ+IRGJROKRWLRUA
xmIQSLwaBQWNR2Fx+RSWTSeUSmVSuWS2XS+DSGVSSLzKUzSYTmdQ2bTuNxyfUGhRae0OXTiMAGWU
ijU2nU+oVGpVOqVWrVesVmtVuuV2vV+wWGxWOyWWzWe0Wm1Wu2W23Q+i1KmW+fRmlTO5xWB0C6X2
pXaN1q837CYXDQe4yXBwzEyLF4eVY2n4/IUbJWbKTy73jK53PZ/QaHRaPSaXTafUanVavWa3Xa/Y
WTL03M7EAYC8XyO3vbarcQ7dVXa73ib3Z3rgwvjxTh7Hlzrm8WJc+y7XqRHo9Ltdvud3vd/weHxe
PyeXzef0emV9ed9nW7+UQOTwEIA/4E/wBBYNB4RCYVC4ZDYdD4hEYlE4pFYtFQDGYhBIvHYjAo9I
ZFI5JJZNJ5RKZVK4fGpPIIhLpNMJZNZtEplN4bNJ1PZ9JJzOphQZHPIbRJFRp/S6ZTadT6hUalU6
pVatV6xWa1W65Xa9X7BYbFY7JZbNZ7RabVa7ZVKRUKVbZ7GQDL7jFYHHLle7db4Reqtd75g8JhZb
dbtEb9HcFhpZi5VjcdWchJaVlbxgKPiJnmsnn9BodFo9JpdNp9RqdVq9Zrddr9hsdln8xN8ls4Xd
Ltnotedxrt1D95Utvv+Nx4NtYnxQByolzORzc5Neh0ZTzszCexG+H2unJOr1vF4/J5fN5/R6fV6/
Z7fd7/h8Yp2877eDlvDC4CCAP+BP8AQWDQeEQmFQuGQ2HQ+IRGJROKRWLRUAxmIQSLx2GwKPSGRS
OSSWTSeUSmVSuJxqTyCIS6TTCWTWbRaZTWaTeeT2fACcySdw2gyOhwiiyKjz+mU2nU+oVGpVOqVW
rVesVmtVuuV2vV+wWGxWOyWWzWe0Wm1Wu2W2sUme0u3UyMgGX3KKQOOXO+VW6xurXi+4PCYWJXCP
YKD4iO4rDSrGUq94++5GJY6C5aK4LNXnJ5TQaHRaPSaXTafUanVavWa3Xa/YbHZbPW52L5jaUTbR
GB0be7nXX+H5+o7jgcfkUi7XfdSjjcmF7vecToVLpQjn5nlzPqQbr8Pu9XxePyeXzef0en1ev2e3
3e/4fGn9+DdnocKS7+QwEIA/4E/wBBYNB4RCYVC4ZDYdD4hEYlE4pFYtFQDGYhBIvHYbAo9IZFI5
JJZNJ5RKZVK4nGpPIIZLpNMJZNZtJZlIZpN55PZ9FJzH45F6DI53CaLIqPP6ZTadT6hUalU6pVat
V6xWa1W65Xa9X7BYbFY7JZbNZ7RabVa7ZbbdDpdS7fWIyAZfcorA6Hc75UrrG6leL7g8JhZbdrvD
aTOr3hqpi6FjslUchHcEAMrF8vk85nc9n9BodFo9JpdNp9RqdVq9Zrddr9hscxmbzm4jetlpr/D8
bTdtueBwaRiJnvdpteFyeVN+PFJhzYnv+X0+p1et1+x2e12+53e93/B4fF4N3JYHI4CAgD/gT/AE
Fg0HhEJhULhkNh0PiERiUTikVi0VAMZiEEi8dhMCj0hkUjkklk0nlEplUrkUak8ghEuk0wlk1m03
nE5nU7nk4mUlmE/kk0ntFo1HpFJpVLplNp1PqFRqVTqlVq1XrFZrVbrldr1fsFhsVjslls1ntEMj
IBl9EjsDjlpuVGtcbpNuud5vV7iVCkd4v0ivF8wmFw0kwMhoNstuHx2PyGRyWTymVy2XzGZzWbzm
dz2f0Gh0VTuszwcVuGjyelh1xo2n1Wx2UHxMexco2Gz3W7xGM00F2tv1284nF43H5HJ5XL5nN53P
6HR6XTzusoe5iUBAgD/gT/AEFg0HhEJhULhkNh0PiERiUTikVi0VAMZiEEi8dgsCj0hkUjkklk0n
lEplUrk0ak8gAEuk0wlk1m03nE5nU7nk9g0yn0SmlBolFo1HpFJpVLplNp1PqFRqVTqlVq1XrFZr
Vbrldr1fsFhsVjslls0TjIBl9DjsDjlnuE9tMbn1suN3vF5iVAkkwvkju16wWDwkov9OwOFxWLxm
Nx2PyGRyWTymVy2XzGZzWbzmdz0nuczxMUt2fxuhh1vnej02t10Hw8hv1qtev223m2xpms3G932/
4HB4XD4nF43H5HJ5XL5lx1F93kRgIIA/4E/wBBYNB4RCYVC4ZDYdD4hEYlE4pFYtFQDGYpBIvFoF
HZBIZFI5JJZNJ5RKZVK4VGpPHwBLpNMJZNZtN5xOZ1O55PYNMp9EppQaJRaNR6RSaVS6ZTadT6hU
alU6pVatV6xWa1W65Xa9X7BYbFY7JZbNE4yAZfQ47A45Z7hPbTG51bLjd7xeYtQKhdr1f8BgZRfK
ffsFh8RicVi8Zjcdj8hkclk8plctl8xmc1m5Pc5nho3A85is9QptoNHqdVD8JTtRq9hscHaqXr9l
t9xud1u95vd9v+BweFw+JxeNedLJNFIoCIA/4E/wBBYNB4RCYVC4ZDYdD4hEYlE4pFYtFQDGYpBI
vEoFHZBIZFI5JJZNJ5RKZVK4lGpZIY/L5lM5pNZtN5xOZ1BZdO4VMZ9QaFQ6JRaNR6RSaVS6ZTad
T6hUalU6pVatV6xWa1W65Xa9X7BYbFVIyAZPA5HA45Y7ZObLG5lQLbc7pdZHPaTcrte75fZteKJe
r9g8JhcNh8RicVi8Zjcdj8hkclk8plctl5fb5NaJFasxhs1Hrja8/pdNGLNS8Fp9ZrZpgKHq9ds9
ptdtt9xud1u95vd9v+BweFfdDJM5IYCAgD/gT/AEFg0HhEJhULhkNh0PiERiUTikVi0VAMZikEi8
SgUdkEhkUjkklk0nlEplUriUalkhj8vmUzmk1m03nE5nUJl07g0xn1BoVDolFo1HpFJpVLplNp1P
qFRqVTqlVq1XrFZrVbrldr1fsFhsVUjIBk8DkcDjljtk5ssdtdpuNtul1u0qntFoF3vl9v07vM+v
d/wmFw2HxGJxWLxmNx2PyGRyWTymVy2XzEyt8mtEitWZw+bi1zmGk0Gn1EhwNDwep12vt1m1mm2G
12233G53W73m932/4HB4XD4l+0UkzshgIIA/4E/wBBYNB4RCYVC4ZDYdD4hEYlE4pFYtFQDGYvCI
JFoFG5BIZFI5JJZNJ5RKZVK5TGpZDo/L5lM5pNZtN5xOZ1DZdOpjO6BQaFQ6JRaNR6RSaVS6ZTad
T6hUalU6pVatV6xWa1W65Xa9X7BYbFI4yAZPA5HA47Y7ZObLZ5/bblc7pS57Objdb1e75SrvLLzf
cFg8JhcNh8RicVi8Zjcdj8hkclk8plctNbfJrRIrVl8LmZLm89o9JRb/N8DpdVq6hp85a9Zsdls9
ptdtt9xud1u95vd9v+BiNBJNFIICgD/gT/AEFg0HhEJhULhkNh0PiERiUTikVi0VAMZi8Mgcbj0f
kEhkUjkklk0nlEplUUjUrhMCl0xmUzmk1m03nE5ksthcwnU/oFBoVDolFo1HpFJpVLplNp1PqFRq
VTqlVq1XrFZrVbrldr1fsFfjIBksdkEDglhtU4sdln1ruFxuVOnkzt9zvF5vV7vl9v1/wGBwWDwm
Fw2HxGJxWLxmNx2PyGRk1tklmj9oyV+ykjy2Zz2fo91lV30Gl02n1Gp1Wr1mt12v2Gx2Wz2m1223
3E1zcizsbgKAP+BP8AQWDQeEQmFQuGQ2HQ+IRGJROKRWLRUAxmLwyBxuPR+QSGRSOSSWTSeUSmVR
uNSmBSuYTGZTOaTWbTecTmdTueT2fT+gUGhUOiUWjUekUmlUumU2nU+oVGpVOqVWrVesVmtVuuV2
HRkAyWOyCBwSvWebWCxS+0W23W+ly2UWy4XW7Xe8Xm9Xu+X2/X/AYHBYPCYXDYfEYnFYvGY3HQu1
SSxx+y4+85GR5PLZvOUS5ZmzZ3RaPSaXTafUanVavWa3Xa/YbHZbPabWRZiRZqNwEIA/4E/wBBYN
B4RCYVC4ZDYdD4hEYlE4pFYtFQDGYvDIHG49H5BIZFI5JJZNJ5RKZVIY1JYFK5hMZlM5pNZtN5xO
Z1O55PZ9P6BQaFQ6JRaNR6RSaVS6ZTadT6hUalU6pVatV6xWa1W65XYdGQDLpfIIHBK9Z5tYLFZr
Rbbdb6lLYvY7hdbtd7xeb1e75fb9f8BgcFg8JhcNh8RicVi8ZjcdD7VJI7ZMnj7vkZHlctm85SLl
FrpndFo9JpdNp9RqdVq9Zrddr9hsdls9ptZLmJFmo3AQgD/gT/AEFg0HhEJhULhkNh0PiERiUTik
Vi0VAMZi8Mgcbj0fkEhkUjkklk0nlEplUrgsajkElkxmUzmk1m03nE5nU7nk9n0/oFBoVDolFo1H
pFJpVLplNp1PqFRqVTqlVq1XrFZrVbrldoMZAMljsggcwr1nmtgsUCtFtt1vuFxuVzul1u13vF5v
V7vl9v1/wGBwWDwmFw2HxGJxWItUkscfsuLuuNkePyWXzGZzWbzmdz2f0Gh0Wj0ml02n1Gp1Wr1m
tzGUkWWjcBCAP+BP8AQWDQeEQmFQuGQ2HQ+IRGJROKRWLRUAxmLwyBxuPR+QSGRSOSSWTSeUSmVS
uWS2XS+YTGZTOaTWbTecTmdTueT2fT+gUGhUOiUWjUekUmlUumU2nU+oVGpVOqVWrVesVmnRkAyW
OyCBwStWOZVyvQKyWm1Wu2W23W+4XG5XO6XW7Xe8Xm9Xu+X2/X/AYHBYPCYXDYSzSSvx+w4e44mR
4vHZPKZXLZfMZnNZvOZ3PZ/QaHRaPSaXTafUanKZCRZKNwGAP+BP8AQWDQeEQmFQuGQ2HQ+IRGJR
OKRWLRUAxmLwyBxuPR+QSGRSOSSWTSeUSmVSuWS2XS+YTGZTOaTWbTecTmdTueT2fT+gUGhUOiUW
jUekUmlUumU2nU+oVGpVOqVWrVesVmnRkAyWOyCBwStWOZVyvQKyWm1Wu2W23W+4XG5XO6XW7Xe8
Xm9Xu+X2/X/AYHBYPCYXDYSzSSvx+w4e44mR4vHZPKZXLZfMZnNZvOZ3PZ/QaHRaPSaXTafUanKZ
CRZKNwGAP+BP8AQWDQeEQmFQuGQ2HQ+IRGJROKRWLRUAxmLwyBxuPR+QSGRSOSSWTSeUSmVSuWS2
XS+YTGZTOaTWbTecTmdTueT2fT+gUGhUOiUWjUekUmlUumU2nU+oVGpVOqVWrVesVmnRkAyWOyCB
wStWOZVyvQKyWm1Wu2W23W+4XG5XO6XW7Xe8Xm9Xu+X2/X/AYHBYPCYXDYSzSSvx+w4e44mR4vHZ
PKZXLZfMZnNZvOZ3PZ/QaHRaPSaXTafUanKZCRZKNwGAP+BP8AQWDQeEQmFQuGQ2HQ+IRGJROKRW
LRUAxmLwyBxuPR+QSGRSOSSWTSeUSmVSuWS2XS+YTGZTOaTWbTecTmdTueT2fT+gUGhUOiUWjUek
UmlUumU2nU+oVGpVOqVWrVesVmnRkAyWOyCBwStWOZVyvQKyWm1Wu2W23W+4XG5XO6XW7Xe8Xm9X
u+X2/X/AYHBYPCYXDYSzSSvx+w4e44mR4vHZPKZXLZfMZnNZvOZ3PZ/QaHRaPSaXTafUanKZCRZK
NwGAP+BP8AQWDQeEQmFQuGQ2HQ+IRGJROKRWLRUAxmLwyBxuPR+QSGRSOSSWTSeUSmVSuWS2XS+Y
TGZTOaTWbTecTmdTueT2fT+gUGhUOiUWjUekUmlUumU2nU+oVGpVOqVWrVesVmnRkAyWOyCBwStW
OZVyvQKyWm1Wu2W23W+4XG5XO6XW7Xe8Xm9Xu+X2/X/AYHBYPCYXDYSzSSvx+w4e44mR4vHZPKZX
LZfMZnNZvOZ3PZ/QaHRaPSaXTafUanKZCRZKNwGAP+BP8AQWDQeEQmFQuGQ2HQ+IRGJROKRWLRUA
xmLwyBxuPR+QSGRSOSSWTSeUSmVSuWS2XS+YTGZTOaTWbTecTmdTueT2fT+gUGhUOiUWjUekUmlU
umU2nU+oVGpVOqVWrVesVmnRkAyWOyCBwStWOZVyvQKyWm1Wu2W23W+4XG5XO6XW7Xe8Xm9Xu+X2
/X/AYHBYPCYXDYSzSSvx+w4e44mR4vHZPKZXLZfMZnNZvOZ3PZ/QaHRaPSaXTafUanKZCRZKNwGA
P+BP8AQWDQeEQmFQuGQ2HQ+IRGJROKRWLRUAxmLwyBxuPR+QSGRSOSSWTSeUSmVSuWS2XS+YTGZT
OaTWbTecTmdTueT2fT+gUGhUOiUWjUekUmlUumU2nU+oVGpVOqVWrVesVmnRkAyWOyCBwStWOZVy
vQKyWm1Wu2W23W+4XG5XO6XW7Xe8Xm9Xu+X2/X/AYHBYPCYXDYSzSSvx+w4e44mR4vHZPKZXLZfM
ZnNZvOZ3PZ/QaHRaPSaXTafUanKZCRZKNwGAP+BP8AQWDQeEQmFQuGQ2HQ+IRGJROKRWLRUAxmLw
yBxuPR+QSGRSOSSWTSeUSmVSuWS2XS+YTGZTOaTWbTecTmdTueT2fT+gUGhUOiUWjUekUmlUumU2
nU+oVGpVOqVWrVesVmnRkAyWOyCBwStWOZVyvQKyWm1Wu2W23W+4XG5XO6XW7Xe8Xm9Xu+X2/X/A
YHBYPCYXDYSzSSvx+w4e44mR4vHZPKZXLZfMZnNZvOZ3PZ/QaHRaPSaXTafUanKZCRZKNwGAP+BP
8AQWDQeEQmFQuGQ2HQ+IRGJROKRWLRUAxmLwyBxuPR+QSGRSOSSWTSeUSmVSuWS2XS+YTGZTOaTW
bTecTmdTueT2fT+gUGhUOiUWjUekUmlUumU2nU+oVGpVOqVWrVesVmnRkAyWOyCBwStWOZVyvQKy
Wm1Wu2W23W+4XG5XO6XW7Xe8Xm9Xu+X2/X/AYHBYPCYXDYSzSSvx+w4e44mR4vHZPKZXLZfMZnNZ
vOZ3PZ/QaHRaPSaXTafUanKZCRZKNwGAP+BP8AQWDQeEQmFQuGQ2HQ+IRGJROKRWLRUAxmLwyBxu
PR+QSGRSOSSWTSeUSmVSuWS2XS+YTGZTOaTWbTecTmdTueT2fT+gUGhUOiUWjUekUmlUumU2nU+o
VGpVOqVWrVesVmnRkAyWOyCBwStWOZVyvQKyWm1Wu2W23W+4XG5XO6XW7Xe8Xm9Xu+X2/X/AYHBY
PCYXDYSzSSvx+w4e44mR4vHZPKZXLZfMZnNZvOZ3PZ/QaHRaPSaXTafUanKZCRZKNwGAP+BP8AQW
DQeEQmFQuGQ2HQ+IRGJROKRWLRUAxmLwyBxuPR+QSGRSOSSWTSeUSmVSuWS2XS+YTGZTOaTWbTec
TmdTueT2fT+gUGhUOiUWjUekUmlUumU2nU+oVGpVOqVWrVesVmnRkAyWOyCBwStWOZVyvQKyWm1W
u2W23W+4XG5XO6XW7Xe8Xm9Xu+X2/X/AYHBYPCYXDYSzSSvx+w4e44mR4vHZPKZXLZfMZnNZvOZ3
PZ/QaHRaPSaXTafUanKZCRZKNwGAP+BP8AQWDQeEQmFQuGQ2HQ+IRGJROKRWLRUAxmLwyBxuPR+Q
SGRSOSSWTSeUSmVSuWS2XS+YTGZTOaTWbTecTmdTueT2fT+gUGhUOiUWjUekUmlUumU2nU+oVGpV
OqVWrVesVmnRkAyWOyCBwStWOZVyvQKyWm1Wu2W23W+4XG5XO6XW7Xe8Xm9Xu+X2/X/AYHBYPCYX
DYSzSSvx+w4e44mR4vHZPKZXLZfMZnNZvOZ3PZ/QaHRaPSaXTafUanKZCRZKNwGAP+BP8AQWDQeE
QmFQuGQ2HQ+IRGJROKRWLRUAxmLwyBxuPR+QSGRSOSSWTSeUSmVSuWS2XS+YTGZTOaTWbTecTmdT
ueT2fT+gUGhUOiUWjUekUmlUumU2nU+oVGpVOqVWrVesVmnRkAyWOyCBwStWOZVyvQKyWm1Wu2W2
3W+4XG5XO6XW7Xe8Xm9Xu+X2/X/AYHBYPCYXDYSzSSvx+w4e44mR4vHZPKZXLZfMZnNZvOZ3PZ/Q
aHRaPSaXTafUanKZCRZKNwGAP+BP8AQWDQeEQmFQuGQ2HQ+IRGJROKRWLRUAxmLwyBxuPR+QSGRS
OSSWTSeUSmVSuWS2XS+YTGZTOaTWbTecTmdTueT2fT+gUGhUOiUWjUekUmlUumU2nU+oVGpVOqVW
rVesVmnRkAyWOyCBwStWOZVyvQKyWm1Wu2W23W+4XG5XO6XW7Xe8Xm9Xu+X2/X/AYHBYPCYXDYSz
SSvx+w4e44mR4vHZPKZXLZfMZnNZvOZ3PZ/QaHRaPSaXTafUanKZCRZKNwGAP+BP8AQWDQeEQmFQ
uGQ2HQ+IRGJROKRWLRUAxmLwyBxuPR+QSGRSOSSWTSeUSmVSuWS2XS+YTGZTOaTWbTecTmdTueT2
fT+gUGhUOiUWjUekUmlUumU2nU+oVGpVOqVWrVesVmnRkAyWOyCBwStWOZVyvQKyWm1Wu2W23W+4
XG5XO6XW7Xe8Xm9Xu+X2/X/AYHBYPCYXDYSzSSvx+w4e44mR4vHZPKZXLZfMZnNZvOZ3PZ/QaHRa
PSaXTafUanKZCRZKNwGAP+BP8AQWDQeEQmFQuGQ2HQ+IRGJROKRWLRUAxmLwyBxuPR+QSGRSOSSW
TSeUSmVSuWS2XS+YTGZTOaTWbTecTmdTueT2fT+gUGhUOiUWjUekUmlUumU2nU+oVGpVOqVWrVes
VmnRkAyWOyCBwStWOZVyvQKyWm1Wu2W23W+4XG5XO6XW7Xe8Xm9Xu+X2/X/AYHBYPCYXDYSzSSvx
+w4e44mR4vHZPKZXLZfMZnNZvOZ3PZ/QaHRaPSaXTafUanKZCRZKNwGAP+BP8AQWDQeEQmFQuGQ2
HQ+IRGJROKRWLRUAxmLwyBxuPR+QSGRSOSSWTSeUSmVSuWS2XS+YTGZTOaTWbTecTmdTueT2fT+g
UGhUOiUWjUekUmlUumU2nU+oVGpVOqVWrVesVmnRkAyWOyCBwStWOZVyvQKyWm1Wu2W23W+4XG5X
O6XW7Xe8Xm9Xu+X2/X/AYHBYPCYXDYSzSSvx+w4e44mR4vHZPKZXLZfMZnNZvOZ3PZ/QaHRaPSaX
TafUanKZCRZKNwGAP+BP8AQWDQeEQmFQuGQ2HQ+IRGJROKRWLRUAxmLwyBxuPR+QSGRSOSSWTSeU
SmVSuWS2XS+YTGZTOaTWbTecTmdTueT2fT+gUGhUOiUWjUekUmlUumU2nU+oVGpVOqVWrVesVmnR
kAyWOyCBwStWOZVyvQKyWm1Wu2W23W+4XG5XO6XW7Xe8Xm9Xu+X2/X/AYHBYPCYXDYSzSSvx+w4e
44mR4vHZPKZXLZfMZnNZvOZ3PZ/QaHRaPSaXTafUanKZCRZKNwGAP+BP8AQWDQeEQmFQuGQ2HQ+I
RGJROKRWLRUAxmLwyBxuPR+QSGRSOSSWTSeUSmVSuWS2XS+YTGZTOaTWbTecTmdTueT2fT+gUGhU
OiUWjUekUmlUumU2nU+oVGpVOqVWrVesVmnRkAyWOyCBwStWOZVyvQKyWm1Wu2W23W+4XG5XO6XW
7Xe8Xm9Xu+X2/X/AYHBYPCYXDYSzSSvx+w4e44mR4vHZPKZXLZfMZnNZvOZ3PZ/QaHRaPSaXTafU
anKZCRZKNwGAP+BP8AQWDQeEQmFQuGQ2HQ+IRGJROKRWLRUAxmLwyBxuPR+QSGRSOSSWTSeUSmVS
uWS2XS+YTGZTOaTWbTecTmdTueT2fT+gUGhUOiUWjUekUmlUumU2nU+oVGpVOqVWrVesVmnRkAyW
OyCBwStWOZVyvQKyWm1Wu2W23W+4XG5XO6XW7Xe8Xm9Xu+X2/X/AYHBYPCYXDYSzSSvx+w4e44mR
4vHZPKZXLZfMZnNZvOZ3PZ/QaHRaPSaXTafUanKZCRZKNwGAP+BP8AQWDQeEQmFQuGQ2HQ+IRGJR
OKRWLRUAxmLwyBxuPR+QSGRSOSSWTSeUSmVSuWS2XS+YTGZTOaTWbTecTmdTueT2fT+gUGhUOiUW
jUekUmlUumU2nU+oVGpVOqVWrVesVmnRkAyWOyCBwStWOZVyvQKyWm1Wu2W23W+4XG5XO6XW7Xe8
Xm9Xu+X2/X/AYHBYPCYXDYSzSSvx+w4e44mR4vHZPKZXLZfMZnNZvOZ3PZ/QaHRaPSaXTafUanKZ
CRZKNwGAP+BP8AQWDQeEQmFQuGQ2HQ+IRGJROKRWLRUAxmLwyBxuPR+QSGRSOSSWTSeUSmVSuWS2
XS+YTGZTOaTWbTecTmdTueT2fT+gUGhUOiUWjUekUmlUumU2nU+oVGpVOqVWrVesVmnRkAyWOyCB
wStWOZVyvQKyWm1Wu2W23W+4XG5XO6XW7Xe8Xm9Xu+X2/X/AYHBYPCYXDYSzSSvx+w4e44mR4vHZ
PKZXLZfMZnNZvOZ3PZ/QaHRaPSaXTafUanKZCRZKNwGAP+BP8AQWDQeEQmFQuGQ2HQ+IRGJROKRW
LRUAxmLwyBxuPR+QSGRSOSSWTSeUSmVSuWS2XS+YTGZTOaTWbTecTmdTueT2fT+gUGhUOiUWjUek
UmlUumU2nU+oVGpVOqVWrVesVmnRkAyWOyCBwStWOZVyvQKyWm1Wu2W23W+4XG5XO6XW7Xe8Xm9X
u+X2/X/AYHBYPCYXDYSzSSvx+w4e44mR4vHZPKZXLZfMZnNZvOZ3PZ/QaHRaPSaXTafUanKZCRZK
NwGAP+BP8AQWDQeEQmFQuGQ2HQ+IRGJROKRWLRUAxmLwyBxuPR+QSGRSOSSWTSeUSmVSuWS2XS+Y
TGZTOaTWbTecTmdTueT2fT+gUGhUOiUWjUekUmlUumU2nU+oVGpVOqVWrVesVmnRkAyWOyCBwStW
OZVyvQKyWm1Wu2W23W+4XG5XO6XW7Xe8Xm9Xu+X2/X/AYHBYPCYXDYSzSSvx+w4e44mR4vHZPKZX
LZfMZnNZvOZ3PZ/QaHRaPSaXTafUanKZCRZKNwGAP+BP8AQWDQeEQmFQuGQ2HQ+IRGJROKRWLRUA
xmLwyBxuPR+QSGRSOSSWTSeUSmVSuWS2XS+YTGZTOaTWbTecTmdTueT2fT+gUGhUOiUWjUekUmlU
umU2nU+oVGpVOqVWrVesVmnRkAyWOyCBwStWOZVyvQKyWm1Wu2W23W+4XG5XO6XW7Xe8Xm9Xu+X2
/X/AYHBYPCYXDYSzSSvx+w4e44nHZHJZPKZXLZfMZnNZvOZ3PZ/QaHRaPSaXTafUTPFx6AiAP+BP
8AQWDQeEQmFQuGQ2HQ+IRGJROKRWLRUAxmLxuOR2PR+QSGRSOSSWTSeUSmVSuWS2XS+YTGZTOaTW
bTecTmdTueT2fT+gUGhUOiUWjUekUmlUumU2nU+oVGpVOqVWrVesSaBx+BwSs1+XRkA2CyWWzWe0
Wm1Wu2W23W+4XG5XO6XW7Xe8Xm9Xu+X2/X/AYHBSOtx6u4O02LEYvGY3HY/IZHJZPKZXLZfMZnNZ
vOZ3PZ/QaHO4WOwEgD/gT/AEFg0HhEJhULhkNh0PiERiUTikVi0VAMZi8bjkdj0fkEhkUjkklk0n
lEplUrlktl0vmExmUzmk1m03nE5nU7nk9n0/oFBoVDolFo1HpFJpVLplNp1PqFRqVTqlVq1XrEmg
cfgcErNfl0ZANgslls1ntFptVrtltt1vuFxuVzul1u13vF5vV7vl9v1/wGBwUjrceruDtNixGLxm
Nx2PyGRyWTymVy2XzGZzWbzmdz2f0GhzuFjsBIA/4E/wBBYNB4RCYVC4ZDYdD4hEYlE4pFYtFQDG
YvG45HY9H5BIZFI5JJZNJ5RKZVK5ZLZdL5hMZlM5pNZtN5xOZ1O55PZ9P6BQaFQ6JRaNR6RSaVS6
ZTadT6hUalU6pVatV6xJoHH4HBKzX5dGQDI63YKrYrJArNWbRIrLa6lbZDb7hULlILpdadd65ar1
VL5Hrzf6XgY7g8JScNHMRiaPi43jcdio1br9k6VkIvksxQs1Fs5naBn4rodFPtJFNNp9Hlbnl9ZR
NTE9XD67sdxCNnEtruZtu4jvd9OOBEOFw5lxdtsORPeVDuPzZfz4b0elMepDOt15X2YX2+5Ke9Cv
B4ZP44T5fN4tdeOZ65r6IR6vhIvlB/p9ZB94N+f0jz+IK/z/v29q+q9AiZwCAD8oCIA/4E/wBBYN
B4RCYVC4ZDYdD4hEYlE4pFYtFQDGYvDIHG49H5BIZFIIyAZHBY7J5VK5ZLYxGpPKZdM5pNZDJZVM
ptO55PYXOJjAp9Q6JPKBI51RaVS5XR5FSaZUalE6dIahU6xWYTVZBV61X6xXI/XrBZanYo9ZLNa5
9aI3arZcZrbovcLld5ZdItdrxfZFeorfL9g5vMKRQsJiZVgIpgodA4JislkwBjIfjspmYRlolmM1
n5/hrTiNBpYbnIjntNmtRHNJq9hBtbl9fsdtW9Fb9rt9Ls8fu95q99CdVwbvw9dkeNweRB+Ly7Zz
YVz+hculKOB1cV14R1O1a+53u/Ze5zuz4+3ubr54nkPR78LJq77PhcfLBvF9a/4fp+rM+7sOU/zE
v5AUBuO9Sxv7A7rQSwMFwYsMHN1A0IwQ+UFQrCzyQm9cNQ3C6rQhEClwAAD8xIo0Os7EcUqJE0UR
cucVtTFsZKLGEbRuocCpCgKAP+BP8AQWDQeEQmFQuGQ2HQ+IRGJROKRWLReGgGNQyBxiPR+QSGRS
OERoAyQAR2USuWS2XSGTRyBS+aTWbSyYySVTeeT2fRScwqdz+iUWfUGRUOjUumTykQilU2pVOMU+
QVGqVmtRKrQasVuwWEAV2PV+xWez2SUzO0W2tWqL2a3XOjWq5XS8TW4Ra73m/TS7Wy/4Oe3uK33C
YmRYGCS2B43FZHJZPKUeNzrBZXNZvOWHDRTEZ3RaPSYvLyPQ6XVavWRDPxPU63ZbPSa+JbHabndZ
rbRHcbvgcG6b2Ib/hcfkWLiQ/jcnnVDm8/pdPOcuHdHqdntSvrQ3sdvweGJ92ZZDxef0dzT0nM+n
3e/x+uQ9/4fXxeSF/T7fvn/ihPa/kAv4/yEv1ATNICCAP+BP8AQWDQeEQmFQuGQ2HQ+IRGJROKRW
LReMRmNRuOR2PR+CgGRSCByCTSeUSmVSuWS2XSqRAGSQKXzWbTecTmdTuOTGZwSeUGhUOiUWjRWf
R+S0emU2nU+oT2R0qaVGrVesVmn0mPUutV+wWGxR+uR2vWO0Wm1WuE2WOWe2XGxwOgXK7Xe8XmJW
6L3C9X/AYGYVONX7BYfEYmIXyLYbFY/IZHGRXHZHLZe75OKZXMZ3PWrNRPOZ/SaWoaGJaPTavWUb
URHVa3ZQW6bPbbfEa+IbHcb3fR7dQ/eb/icXF4SM8PjcvmQrgw7lc3pcTnw3o9Psb/qwzr9nvazt
wvu9/yavwwrx+W7QEIA/4E/wBBYNB4RCYVC4ZDYdD4hEYlE4pFYtF4xGY1G45HY9H4iAZFDIHIJN
J5RKZVK5ZLZdL4lIgDJIFMJtN5xOZ1O55LZlNIJPaFQ6JRaNR5PP4XJaRTadT6hUZfSoVTKlV6xW
a1W4TVITVq5YbFY7JPpHS5rZbVa7ZbYrXoRYLdc7XA6DdLxeb1e75fb9f8BgcFg8JhcNh8RicVi8
Zjcdj8hkclk8plctl8xmc1aLTm89n9BodFo9JpdNp9RqdVq9Zrddr9hsdls9ptdtt47AQIA/4E/w
BBYNB4RCYVC4ZDYdD4hEYlE4pFYtF4xGY1G45HY9H5BIZFI5JJZNJ5RKZVK5ZLZdL5hMZlM5pNZt
N5xOZ1O55PZ9P6BQaFQ6JRaNR6RSaVS6ZTadT6hUalU6pVapA4JVq1W65Xa9X7BYbFY7JZbNZ7Ra
bVa7Zbbdb7hcblc7pdbtd7xeb1aqxe79f8BgcFg8JhcNh8RicVi8Zjcdj8hkclk8plcte4CAgD/g
T/AEFg0HhEJhULhkNh0PiERiUTikVi0XjEZjUbjkdj0fkEhkUjkklk0nlEplUrlktl0vmExmUzmk
1m03nE5nU7nk9n0/oFBoVDolFo1HpFJpVLplNp1PqFRqVTqlVqkDglWrVbrldr1fsFhsVjslls1n
tFptVrtltt1vuFxuVzul1u13vF5vVqrF7v1/g63ABnAJKACahRmW0ETJJjy3M4AwuIkpmAGLTIAx
0bwWEw2Uhw6ACQbbFABvEmA1UOzuFw+JxYAxsiyGSJWgkeWzGai7cSIAHYlOAAY0THSQAGlN4A1O
r50K1uf2GMzcl6Ovh+i0mm1EpyABAG3iPHbYAYvd5/pAHX3EGxXUlfsiHa0un5shbgASPBABw4qJ
N0f7Muq9TnvkhL3tlAiRwO0LRvq9CawahDjuS87mQKvEJvc2LZpNDaFvo7j7pRECFRE+0MwMwbXP
agsEw860WOk7MHxGkTfOA4TiOM5DlQxFTnRNGEFok/L9hK/r/pgxQAQFIqJO+8MXRC0jzQjIKRoC
gD/gT/AEFg0HhEJhULhkNh0PiERiUTikVi0XjEZjUbjkdhC3M4BABKTUNMy2giZJMdbiRHYAEpwY
0ehZmAEoTIAlcVkEikkek4Af8qmlFo1HpFJpU0nsjksMk8pnc0lsvmMzpU2nE6iDcAEuEoAmVGqI
AolLtFptVrtkXps/qEos1Tj1vp8coNDukZloAHcxAFYjVaodctuHxGJxV1kNOk1ys9Iu1AW1CyMV
qswsdFvOXxef0Gh0QAydxqVG0t4yt6xWphY6SAAbbFN4AEmj3G53VF10Jsuejm9jOdvcb4UY4m75
XL5kW48G3/F42NuGqy3Sh9esFiwWU0/N8Hh8UG58F6MX7V/7mf5NdSN+wHd5E3wvY8f3jcDgn4/n
9/z/omzKrog87guou6ksInL7IS8qONgbYANo28AQrCyNQEzaHQKpkDrRBTDIZByOh0ABINmAA3wp
C8WRaiMMvkmrIQYicRo1CEJRU5wAJCJQAQQmjYNk2jbRdI0joPGECRm1EPKTHEJvcq0NKW9skSvF
0lIfDiNRsjMoR0tK+r+ODAofITZtrFcsTY/8tQ3JkDJ9ICizBNaKS8jE7TbPkATex7vunOalT2h8
8y/E0UTDPtGPxP7TLm9CvvVKjESshZbx4AMfTpEjYzTItGv6/VRVLU0kPSsNKyXQKMVS9cqvpBdD
DOAFN06pEQRpU9eKXV9Vy3OKWUnVUYrJWUQoRMb4oZEsTmLFM7tJJy4uvXtrsTX9jThVrnVrW611
0iVDxvE8c2lbF0qNbSKy5LtvurD9kPtTMex+ttnUVdF1X5Ybt2BblIoykFbXjWKt13V1iVgiE0SJ
fd+4ivmF4BQGBIxglwLVcVx3hXCj45iWRI3diKXcnmPXDeaF2XMttgBfNoUW8lqRla2R5xDGKZfS
DgRfnbE5jaKG3JL9zSjnLPoCgD/gT/AEFg0HhEJhULhkNh0PiERiUTikVi0XjEZjUbjkSbiRHYAE
pwY0cMy2giZJMbW4AM4BJQATULk4Af8qjsQbgAkAlAEkh5mAEoTIAlcGj4AHcjAElhsnlNHnNTql
Vq1XrENj8hkdOjVQAE4nMtl8xmcKms3qVZAC3M4AmFnhQ6SDbADFN4kh1kmEyhlColGtmDwmFw2F
rcioEbsFiis7ns/r1/oc3wVISNKpmTtEosNrhd8s0Oul2vF6g9uAIAJVyhd0ADbvAA1GH2233G5h
WJrsmz2OjGQpeSoOVotrpNLOFNh2N0AA3mLhg6AF1YoAvO7zPK5kN0t37O68Xj8lZ6Oci/Oi/Cn3
SymB5HbzfN3/Pjfniuw2Rv2nl/z/wA4KQMU9CLPUiz2OI5rjMugrkvmp76ofBL3JpBj4s05cCoPA
8Aw9D8QQdAbesZCUEJ44cKrRC6DwfDT6KihS3Lg1rprq8DatCly+tchDAMs+0QyFIbbvxEsYw9Ga
4r/EyGtEvzvRu06ENU1keoS/TZxzIkuI6gaCS7MMxTHMiJSrGqqQ69b5RfLEpPCwcXO6ubqtk7Et
oRIy5zfPEyz9P8ZJfKyqzUjU5QK78psJJU0M7JCtRQ9sNx+49AUtS6EzPK8js/BE2TnLE6uvODtK
5FSDUTUlMrfJcbNjLSGSfTaCuo6070xXEy01QkmzXDNQIRWs7VVPMR1PWk+SpQVGz201iVLAkIps
4Fc2rLtdzTXqPU/DYAWFUc+sxU1u1TcLH24i8sv5c1rXbD9sKnQqI0O6dRVuhk9TdZ12Xo197Wfc
VotfZN3YLEN4JzeSdXRf1bYBEVxxtfdVxpWYAYVPNIwUhNKQbg2PwDhCO4w3NZJoW1pyDilW4HV9
11jHbR4bYd2ZBEMv5tnOdYNkVgxuPhrJ9ZmOW0itGYtkiqXzN2XP7nen1znqDu/oGhYti+ioxo8m
UfOOGZ9icnZjKGmP3p2obQwupVRn+g0HrlOoppefabmqr7ntmwr3Zer6TtO/61vkortqu35Prtz4
jV2zbsjkKQ3b97ohrcmZTwHLqrtdkcJt2hx9rKHbxtm6yHnodDMoSZJnyBIdJzHXrHwWJABwvPQ5
0CtWNbtvdbxjcdFZHXdh4ck9lgfOatCPEYXxWW98w1+7BHC97HWd1bP4nsopzXeeRw1Hbi8m147l
SE+BcvJ+N8Fqe03KAoA/4E/wBBYNB4RCYVC4ZDYdD4hEYlE4pFYtF4xGY1G45DluZwCACUmoOOgA
kG2xQAbxJBY/IZHDTMtoImSTGW4kR2ABKcGNCpMkEgLAAcDhJIbQZTK5bFJfIqRCx1KAAxZZHaxW
a1W65Xa9TpBUJLJ6XVwBT5jDJnNZvHJzO57P4TQaHRaPDqVKrNFW4AJ0JaLcrnZL1TYPaKjCrWAJ
tX8dj8hkclBsRY5RhZdYbTC8XjbBMMTc6pVsNk8zoJlNMZbYfb55PoZU23Vb3pttt9xk8rBrzTNP
YrVqs9F93UtHtdzWddcdjx9Lyeh0elGuKAN7ZurCc7rIl2YRstpz+nlDOAADm4OZgAtm2KgAhJ6A
MF30gAJSbwB4vH+/5/fI1DeMI3yzs00KEO2irvJK5zcwU3kGP9CMJQmjrquupsHILBDPuA4zZtI2
6+r+wKpQE5ECQAzjhO5CkWxcyMLRNDECtStjoI+8z0PpD8To9GjgxsiDlthDzwxfI6NoGgkkSZJs
nSehCnkIFUeP038dQPFaMwyjqpvsqz8x9FKgNGJZagAHb4vmxUtShN03otKUqSMhcuQ2jcuI5Lz7
zCicRTTEitPBEE4ULQ0orDKcqoZO02onLlBzNNE1IdO84x/FUgohHDzwM9JbAAf7h0PUkKTlRc60
xNlNUvMbRQ/SU0jg+VK0c6RbgAkAlABTyCwvUtgSPU86IVRtWIjSEyzPWVaRq1au1xXVeVWxgSkj
SdZzXB8vvxK1g2+/dh0JYtVO1W1kXLHaq1jSlnVHBN0wXWFl3bIFn3BfEm3FHsr17DVz03eMH3nb
Fm3td6LT+wEiKzQd+XziDp33b1jXu22FUC+luT7DksU/Y6G05jyDJnUOEYjCclZRleWZahOK5PIS
/UBhjH5LUUWILjGarmHSTGNoCMz3MFvZdoz+ZhnK+ZnhdtK9m+YyEnTX6ciNLaPrEXaTP2mYyoGf
PloKMaHbuZRHnkAsvAeAxzfwAahpWs7kyGt4Tru0JLsGgaqiOyY43WBZJUGcbnwro7qiOd74629b
Ei+/aLgNXX/ky2pzguq8hw3NttxGzZpxefZ/xyLc01u79DxvFof03OddwHJ4/i3P6apPVaE+s+ci
1upuYi+r9f4PYQ7amoq/kV/eBxPURLtWH5e8tOtTyvhNygKAP+BP8AQWDQeEQmFQuGQ2HQ+IRGJR
OKRWLReMRmNRuOR2ELczgEAEpNQ0zLaCJkkxdbgCQkoASWPRKTymVwZuABIjsSgA4MaZxIdJAANt
im8ACSg0umU2nU+oRKQSKSSaUACVRuWy+Y1GFTWsTeGNxIgCeHAAUCmUOi0ek164XG5XO6QmpyOZ
QuwVmJTmdz2f3W2UakUqF36eT61QkdABIUYAG/DRCQAAA1WGScAP++XXPZ/QaG7SG8VabRfEYDF3
LB27J0vU4qHmYAShMgCxaLdbveXS75i9VfOxDY4G6a3CxOyWYS2jVgDG49i5HJ8uz2mF8i373ud3
vVrScCv8Lcw/i8+4drXwjz4KiYTt9/5fP6Qrf3nx6e+zrE8a5vU8yyuu9COwA+sDwQ+j7tMsK5Pa
r7as43CMQexjHMgySpDOyzxISzTOPLBMRIogaCRHE8URTFSWPC/EPPIizrOa7EGOGnEBRnAiEQ+z
sKrqvcQxXIUhotBbMxgjMZOch0gIVJUaKszcbIKrbLq7GsQrIHYAObHSCwNIkwzFDSqRdHckIjHy
6SbJz+NU7MLunDKIsqy8zIPHkgzHPciSM4L9IrNS5zYjtBT/Bs+UTRSFz8/NETTNzZM/Qix0i/yD
KGbYAKO9YASfHUwUXUU+xbLDlUtLyvUog9DLjVdR1hE9GxfQDiVQ0FXyol0rTvPE0RvLcuobUNY2
LEVZzPWqoU+hVM03OcKVvZs4upDUOV6gs82NBES23b1v29ZFfWUilkVzRkNztYb3tcg1xWax9n06
AEqphbCDW1cF9O5d9s1+jNzX+hs6w6hEwS1LlL4NeNOMpUsj3JfeJM/foAXPgeHofZ2GrtXd7NmW
0pT1emM0dKaGYJe984nli5Yri+HTKiON2gg96yvKMQI1m972TR+W6A3uX4Eh+KoPml555kGRLGne
EvRYkbuZJd4La5Og6wuOh4ih2jUxhma3dj2cSPpl0ZkiGkPtsee4tkOdazuKna3n86ZLddNY4j+2
aXuFgaehm1aLu+fZPuXDvBtFD8Mpd3ujDF5yLwlx7rjFr5zxnEKggICAP+BP8AQWDQeEQmFQuGQ2
HQ+IRGJROKRWLReMRmNRuOR2ELczgEAEpNQ0zLaCJkkx6WABbgCQkoASWFmYAShMgCVwWQSKSQ4d
JAANtim8ACSHtxIgAdiU4ABjQybTidS2rVesVmtVuHT2RzSaygASquRuXzGZ1Kbv+czuXSGvwsdA
BIUQAG+kRClDsAU6o3K6gCi3my4XDYfEYevT+pWKyRTF2DAUOi0ek0um0+/wqp2yqwnIybHW6HXu
+nDNwmgtvBXjE6/YbHZRDQ42U6SK7WGUHKUbCQylUynVC1VTcaXMcPU7u6XbXbPodHpdOF7rOaPc
3DGbuhUTfZfhZri57ScHM8SEyfb8jw+jVd3K7/qfP6fWMdb09jIdrJQreO8yz2PO5aDs6tqFPw97
ewChrzOU8cDvtCUJwog8EwK/SJwug7/vi8EBwgz63p8/qDLmupiru+TgEivi/O41jBwrGcaPpDaC
vUsbjqss4AplEqCw676OxuAEcsey8XNRGDWxXGsnomgaCShKkqytK6LyLI8dujHsfxCtzTRexoAL
ZLkEJhHy0pqtcIyxN84Sy/jRPXCkvTWzk2qqbgARaEoASW/zmxS57aDOAEfSAgyTzLJE40fSCHy1
DKJTFQKw0bM7QTTL82OMhVLQJEzAxlSU5ttHVI1VVaDUnOqL1C0VMolO9FSNPVNILBzxIfA0RVZY
Fgw1U6w1fSsWtPUVFltWaI1rMCDVi6kt2FasoVdVKKWlTEzVpTk8PTXFQWRMduUcrtv1tX1c2tdr
62xc69XJS7r2a2l02hPk/UBZUTudJzq0PRNZW7d2DRreF2I0kFEO3euCo9bb3xjQqG4Tg8aSljGN
45d2Lv3EiGtXJtnYFh0FQA3+GYG7kF4Ag9dvchEhQZjubNnj85ZDJlS1NhtbABmikX0pt+TpbMk2
Tgl45vprE5zYef5E+Ehwa5NeZRD0EZNoGhOBPui3pDlBxVp2zMRqCLZXk+Z6pmqF5jfu3ZfZ6HUZ
iGz7za9iOvY1aa5qeXQ/B7/bnaN52U2Nqb1xiWbTkupZblPB6xtvBa3yLJ8nAXCazqvG9Aj3H0Nz
PC8vqz27lwWiT/sSEcXpNy4fpnQ9q+++PzvyW4l19KdFwHJa1UGwdbfuyYr2zDoCgD/gT/AEFg0H
hEJhULhkNh0PiERiUTikVi0XjEZjUbjkdhC3M4BABKTUNMy2giZJMVbiRHYAEpwY0Qk8plcJloAH
cxAEzho6SDbADFN4khS3AEhJQAksOoAAbdEAFGg7cAEuEoAmUOk4Af8qj1hsVjslls0ekEikkmlA
AsEYlsvmM+rltt8InM7OE9p1BodFj8hkdNhldr83h1pwdsm1nx2PyGRyUWxVrwt2xEUpFKpkPp9R
N9TvFXndaukLw13hebANLwkLoFColUg1xmFbhmfqW0ye932/4EZyuvhM1t2Zi+s12eSFQ3ejrGmu
te1WBtXE4q26nI4Pd73f8Fi4eM4/JpOtzt952h3gAq3R3GX7d4l230/g43V8P7/n9yjBMs1DMPMz
jsIS3T2Og0r4wE+aGuU9Kfua0DRKq0iswYhTUu4/0Ow9D6GPGy7Gso87lvVCj2vfBb7uzByDRE+T
DohGMNQHEEcRzHMauzEixxXDEWoKHQAKCYoAMAskIQMg7Yr/FT6rnCT1wrHUrI6gaCSvLcuS7Lyx
x4hD8w5GkTQiyIzAAlBMgBMjayjDLHzHL86TrJUASYgs5o1JbezTNc2tWM4ANbPMmr82b6LlOMxT
Ur9AztSNJOFPDyP0ibbSkyc9ofMKyydRNJ1FUbE0rEbyo5TNGLPTiDpBQkAt/DdSVpWsYVNAUfIt
VUhVZG7ILynlewRKtbWNUVPINVqWThXqzWWhleT9X9j2rOtkz1almUXZyy2gAFX0KiFQSTN9uK5R
02Tda12R1bAAW+jk+tRdNILNd6w3I9t2ytLN+X/gGAoLd94ojaU5W0h0gOlX0X4Fh8O4JhKL4Ox2
CusxbIX1iGOP9iVdYpC+GWe7UZoreayT/R9147lrI4/VCO4XVaPVnQTru9m2XZ2yeYUuimZ26jmd
MlYK92HCbn55pbJZ9liIaDi2S5/hWRZojuiaZrSz6cjeo4bk1S5xjVEXLrezzvsdc5isOjL4hViX
3JUzUMjWVXVtDwoCgD/gT/AEFg0HhEJhULhkNh0PiERiUTikVi0XjEZjUbjkdhC3M4BABKTUNMy2
giZJMdbiRHYAEpwY0egsnlMrjTcAEuEoAmUeHSQADbYpvAAkmlJpVLplNp0dkEikkmlAAlVKlsvm
Mzmk2q04i9RkclpNBbYAotIp9rtltt1vi1iqcMr1Xj06nk+rkcoNDotHjctAA7mIAvcZMwAlCZAF
guGPyGRyUcuVkhd1x00vGEvVAoVEo1qhS3AEhJQAy2Sk4Af92yev2GxyWVqk3zU7zk/jt90GAyGC
whww0L3l/0Wy5HJ5VK2l0quujmbnu6vmf43R3HTw8a4uh5ff8HhjHNy/PzM57Od3fW70V8mes9p8
Xz+n10chse1r9L4GF7aDO63y2v64T/osxLFsa+0FqcgaCQZCEIwlCbKPwubyts/j0uoh7Vta86mQ
I4aHh0ABIKIAA3uPCkWRatb3oSzC1uk9SIQ86ENLzDiHQDFcXR/ICPRghEZKdEUDITEsTmLFMfKZ
IbiROtEVSDKsrPHCzUxi8y3SOiElRRKiIy818bxBK80R/KCDSKpsyR5E0wycyM3oRHs0zxK81prL
kjEiwb/S/OMmTEtk6oZMFCTnPNGStPYATbEM/uDEc4SXJsQw3JCFTvRtPTxR9IyEM4AADC6FTM2N
HoOs0p0XT8WQdWFZ1pWtbVvXFc11XdeV7X1f2BYNhWHYli2NY9kWTZVl2ZZtnWfaFo2lTyAggD/g
T/AEFg0HhEJhULhkNh0PiERiUTikVi0XjEZjUbjkdj0fkEhkUjkklk0nlEplUrlktl0vmExmUzmk
1m03nE5nU7nk9n0/oFBoVDolFo1HpFJpVLplNp1PqFRqVTqlVqkDglWrVbrldr1fsFhsVjslls1n
tFptVrtltt1vuFxuVzul1u13vF5vVqrF7v1/wGBwWDwmFw2HxGJxWLxmNx2PyGRyWTymVy17gICA
P+BP8AQWDQeEQmFQuGQ2HQ+IRGJROKRWLReMRmNRuOR2PR+QSGRSOSSWTSeUSmVSuWS2XS+YTGZT
OaTWbTecTmdTueT2fT+gUGhUOiUWjUekUmlUumU2nU+oVGpVOqVWqQOCVatVuuV2vV+wWGxWOyWW
zWe0Wm1Wu2W23W+4XG5XO6XW7Xe8Xm9WqsXu/X/AYHBYPCYXDYfEYnFYvGY3HY/IZHJZPKZXLXuA
gIA/4E/wBBYNB4RCYVC4ZDYdD4hEYlE4pFYtF4xGY1G45HY9H5BIZFI5JJZNJ5RKZVK5ZLZdL5hM
ZlM5pNZtN5xOZ1O55PZ9P6BQaFQ6JRaNR6RSaVS6ZTadT6hUalU6pVapA4JVq1W65Xa9X7BYbFY7
JZbNZ7RabVa7Zbbdb7hcblc7pdbtd7xeb1aqxe79f8BgcFg8JhcNh8RicVi8Zjcdj8hkclk8plct
e4CAgD/gT/AEFg0HhEJhULhkNh0PiERiUTikVi0XjEZjUbjkdj0fkEhkUjkklk0nlEplUrlktl0v
mExmUzmk1m03nE5nU7nk9n0/oFBoVDolFo1HpFJpVLplNp1PqFRqVTqlVqkDglWrVbrldr1fsFhs
Vjslls1ntFptVrtltt1vuFxuVzul1u13vF5vVqrF7v1/wGBwWDwmFw2HxGJxWLxmNx2PyGRyWTym
Vy17gICAP+BP8AQWDQeEQmFQuGQ2HQ+IRGJROKRWLReMRmNRuOR2PR+QSGRSOSSWTSeUSmVSuWS2
XS+YTGZTOaTWbTecTmdTueT2fT+gUGhUOiUWjUekUmlUumU2nU+oVGpVOqVWqQOCVatVuuV2vV+w
WGxWOyWWzWe0Wm1Wu2W23W+4XG5XO6XW7Xe8Xm9WqsXu/X/AYHBYPCYXDYfEYnFYvGY3HY/IZHJZ
PKZXLXuAgIA/4E/wBBYNB4RCYVC4ZDYdD4hEYlE4pFYtF4xGY1G45HY9H5BIZFI5JJZNJ5RKZVK5
ZLZdL5hMZlM5pNZtN5xOZ1O55PZ9P6BQaFQ6JRaNR6RSaVS6ZTadT6hUalU6pVapA4JVq1W65Xa9
X7BYbFY7JZbNZ7RabVa7Zbbdb7hcblc7pdbtd7xeb1aqxe79f8BgcFg8JhcNh8RicVi8Zjcdj8hk
clk8plcte4CAgD/gT/AEFg0HhEJhULhkNh0PiERiUTikVi0XjEZjUbjkdj0fkEhkUjkklk0nlEpl
Urlktl0vmExmUzmk1m03nE5nU7nk9n0/oFBoVDolFo1HpFJpVLplNp1PqFRqVTqlVqkDglWrVbrl
dr1fsFhsVjsllobcACRHYlABwY0zMwAWz/TIAJMnbiRAFrOAAt8NM1zACZu9mkK3M4AAJKTUOuNz
uuFiN5vYlvt/hmBgmEw2dhFotVst0/x90u2e1Gp1UO0FrtuYg2aweSomt0WwhY6ACQbbFABvEknW
4AM+LAGNhw6SAA3pvAHBg2IxWMhPK5jF53Q1fb7nd73f8Hh8VgrHj83n9Hp9Xr9nt90822vnXW5v
Pj+Uvl+x2Cznvg7pMW5DMrk0zaIe/DLP0wD+QM/ylvi0afNKyMHQrCy8LUADLNwgsJtOpK8h3DUI
v2zcGpBADqIe5RtgA7DtIPCEORZFzgQvG8cRzHUdx5HqGICAgD/gT/AEFg0HhEJhULhkNh0PiERi
UTikVi0XjEZjUbjkdj0fkEhkUjkklk0nlEplUrlktl0vmExmUzmLcACRHYlABwY00hpmWwAf6ZJM
dbiRAE5OAAns/W0Eok+qUdW5nAABJSahxmAFPTIAosSo9JEtLpsMoFQsNTtltlU2nE6nluhFcr1g
ul5vV7vl9vS3ABnrAArUJHSQbYAYpvEl+h9jpVMh9AoVRkdVAIArMPHQAxDFAGMhtHHYAstng+dz
+hxuO12v2Gx2Wz2m12233G53W6gcE3e/4HB4XD4nF43H5HJ5XLqdwnM71F6tIAy3M4dVq+bn9dod
463ft3OuXRt127tr8Hp9XrjOYzWFw2ebeg0W58XQyfcr/ojmAwQlMIzhIAA+Y3gA1rRqQyLyIKyi
hv49kIwlCcKQrC0LwxDKLN7DUOw9D8QRDEURxJEr1vuuanMrCCLPc7SIQc6sTLY7CsPghbzP3Gcd
oLFEGIPGMWR5IciOuwLBxu1MBwLA7gNI00Uq2p7qSFFqrRtGEpxkx6bufKKENU+bWSLMkyzNM80T
TNSOoCCAP+BP8AQWDQeEQmFQuGQ2HQ+IRGJROKRWLReMRmNRuOR2PR+QSGRSOSSWTSeUSmVSuWS2
XS+YTGZTOYtwAJEdiUAHBjQ4zLYAP9MkmPTacTqeT6gUKiTSnU+NLczgAAkpNT4ALahACm1CvV+w
RyjTmdz2Gz+g0Ow2u2W23W+4StuTgACWkwsdJBtgBim8SXGLXMATk4ACzWel2qN1IAgCrQ8zVmt1
2J3Md3W7wq83u+3/AZ/QaHRaPSaXTafUanVau1wOCazYbHZbPabXbbfcbndbveSmx0jDwu0UyQYz
HVfEWnKRXBYTDUqCYqE7+y3gAXpigC/Qbm3bn5DJJmuSbjY+IT/o12pVTzQzI1rxcuHd3C8GFegA
dKEdTMwgdOubbsu2gr6O+rD4PG3y6Ls+y8L0vkBgAW4ADOqoAOQ+7wwSlz+QahDhv0tsOus7DtM8
AECw8hL3smk8UonED5KjCrjsQ9MJwqJULog/8Swi+cFv6hjNwhE8cQtDEVw0okjx1JLNQezqMvWq
snyVBEZJbJsdxJAMTKKSLBu9FThMTLLApuskhQzLCMS3K0VzMjMXuFJbezvPE8z1Pc+T7P0/tY11
AUHQlC0NQ9EUTRVF0YmERuS4iO0fBzOR+5kwudMiCvxELuTS4EulCgov1AjkiSkjE6IyvIAG2Phr
Lq9s6zaiVVTK9KF0m/0AVEAFSOrU0o0tVNMTGjkWCgABYSQ907JfXT7zkuFoINHpt17X81ovU9ho
pN6RW5E6KvLOCDJ+oDHScikWPjXNivrY7JWTZd1VnFqC3Ih1WQCN4AXEiV80hTqXypWSE32vt/Td
ClmJDcNiMvBjzq0/MzobW1o1wjVqIPTmLUbkGQ5FkeSZLk0/ICCAP+BP8AQWDQeEQmFQuGQ2HQ+I
RGJROKRWLReMRmNRuOR2PR+QSGRSOSSWTSeUSmVSuWS2XS+YTGZTOYtwAJEdiUAHBjQ4zLYAP9Mk
mNTacTqeQ8zABbUIAUSipEATk4ACew2fwShwujTmd1eZ1kAVuItypVSrTSl01M0+J2apiWq2CF2K
yQmu0i6TG7VCKrcAGcAkoAJq1UynX6W3mvz6gULFTSG4yk2qm2PIw7AYLCYaVT+g3eIrfBAAlZ6R
jpINsAMU3iSFZvB4XD2y3QbSADB6iFjoAatigDXxPZZ3HVrMy/SAHTbyFaDIRbi7TP4/RWWz3K0w
3VazXbC3zgAXK9wm14mPcvm47Q8nJe/4fH5fP6fX7ff8fn9fv+f3/JmgaCP/AcCQLA0DwRBMFQXB
kGwdB8IQikDKPKyTfOA4TwI4uC0Qqg6+q4m6vMqiMLm24LhoQswdvHEj2OiycRL1ErVtbFKDw47U
PIY862vcrjsrm47MRCo7GolE0UQ0g0VxbHaEOg66HvU08aO9G8mSC7aJR626XQo+kkwyt8ZSPErf
xPMcVPE8iIyjH6Dyo5yFTFLDcDO3UqqUy8pIXOSKxAjE/og7sbSWgscyEicusjMCGUK77sLjRTns
RHyaUc3sa0i4jSz07k0SU2M8N2iFArLMsXToSAARON4AUPIsRyfSE7I3Js20fVlXVhCVfV/YFg2F
YdiWLY1jwNANkWXZlm2dZ9oWjaVp2paqP0ymbVVa11epFRMtrrPj3Ww3tQzVGMjVUhNtV5WNES1J
4AVrdyFW/eKC0Y8NJ3A59xVlGaHTrekcVTeN2W5gcs33g1N1tIGF1NS0vMXgsw3NhyGXJOmL4TRG
Ku5XeEYfDtH44iTc1LXVt1fjtBofeaM3tgOG47hWSKViTk1xdSD4PliHZ3J83ve6c5yhf1JZvjcM
YxUc86Mg2fW6iGg4DkzJ3hkumZq6VSU+uuc2tsWx7JsuzbPtG0pogICAP+BP8AQWDQeEQmFQuGQ2
HQ+IRGJROKRWLReMRmNRuOR2PR+QSGRSOSSWTSeUSmVSuWS2XS+YTGZTOYtwAJEdiUAHBjTSGGZb
QRMkmPNxIgCcnAAT2G0ChUSFTacTqeQ4dJAANtim8ACSJLczgEAEpNQ8zACgpkAVCEUYdgAS1Wm2
h/2q2ROwWKyWa6XaJ0akXGlw6nAChwupTmd0yGVes1uu1+w2Oy4S+2uHW64XKf5e75K9ZW52nMS/
E1TGT6DDoAJCtAA316JafF1asVqubKIXnKXzSZ+C5q46mE0AAXXgbsAWElADRQnWa5i7DdQreXur
a3X7GM8LOQuz7+Ldfn+DPYij0nBwvo9vqwfad/i0HDcnTenBcSD+3p9yIO8/SDuM5DxuWALmvK/b
tP696GsA9UAv21wAK3BqDQAhrHNwyKRQe/LGwW6jVRHEkSxNE8URTFUVxZFsXRfGEYxkkyBoJGcb
xxHMdR3Hkex9H8gSDIUhyJIr/puxT5RQq5two/yLw8pUIoMwrDqjJDUMIWzjys2acM3KaCvCurSo
Q8jbMe3KLQw0cyPs9DAylLSnsRLDaqbLcCL/L7hss8SGzPDLbshCyHzYzs/pc+Mwpi/kRNnO0lIR
AcuojQ7zUS4NIzDJknUKzNNzxOiGUDNq/IzUr2UHNSK0uhUx1PK6pzvVUmwqhMovXV7ztUsAAQPB
KEUdJ6GUXQVbWJSFZ0lKj6UqiNUoVDVCLbULGwnW6SVzRkqzfI1v3BcNxXHcly3Nc90J9Gt03Zdt
3XfeF43led6Xrey/2sn882fKE+WZaUQ2TSz8TlUT6zrZduX3byo39bleQvfLwYXVAz1+7FETdPc4
11idR1xiVX4pPa3z7U0yoXaL5y5hiHV9YE/Y002Q5XPUWWNPGWIpVzi4ggpbwNBETU7bLrMnjFVT
TDiMZVSeRovl+kV3TOU4tmFr6U6uo2DZudRJreY1jQGgudodsYEh+wQzgLdW3EDpUekugOZsuDX5
e+8bzvW975vu/b+kiAiAP+BP8AQWDQeEQmFQuGQ2HQ+IRGJROKRWLReMRmNRuOR2PR+QSGRSOSSW
TSeUSmVSuWS2XS+YTGZTOYtwAJEdiUAHBjQ4zLYAP9MkmQrczgAAkpNRAdJBtgBim8SRVuJEATk4
ACew2fwShwubTidTyG02n1GpxOqjsACWyVwALahACiQewzmd1uGT+g1+MUakUqfXG53WI1Wr26tT
65AC/Qm72O9QqzVCpRS12233vCJm6QzI3nGX3DRbAUml3C5Z7SyzQ5uF3yha2aaCb3jYQnK2jMTj
NZOFGbO5+DrcAGekgDU7WD7LHwmjAEAYKypAANuogC0xbX8CE87aRPT9TOaviQ7jcglcqGDoAU5i
gDLgDo9Pl8HG8/meP78HhvC6DjuS/rmPA00BPXAiEK6xy6sytzvIOprruy7aSvTAbGK9ADmQ7D0P
xBEMRRHEkSxNE8URTFUVxYjyBoJFsYxlGcaRrG0bxxHMdR3Hkex9H6IO60bZpFDEEofCbsDe7S1K
srDFq4/MASE9qnMtC0gt9CDBvM8L6vI2KgSIv6jtRLjCyaxKswi5spLA27JOqs75olB7cu+/7bLE
0UotIjL+TO1iYSovcxP1EdCMpKzeSatkttVNDiwQ9kQQMhcvwVCTrSVJiL0S/E/TIwNMoM4UuolT
E5Msp71Uo/1TxBQFIUEh8jVdD1LNM5D7SGr9U0LDaV1tUiCwZQ8gWRZNlWXZlm2dZ9oWjD0X2lat
rWvbFs21bduW7b1vrVOE+ULUKQWHJFNwrNMnzZUs3IVT6EN3OjDy1O8Fzy6FdzBRUKSXLF60de7m
3zes1ShYEGzfPeBoLeeAIdO122LgtL33YgASTdSqXtiYAVNSKXXjBdDQ5D+RoNh7e4Fj2QVog2UY
dRd6JpX8q39TsyOlfjdXTf7uY7QLzohWSFySPhrLbnk23LWMy6XCT3uw+WIIRmOM5nqsR6K2LCCg
ABYQzrtYJSxF2Q1hVwbVte2bbt237huKUoCAgD/gT/AEFg0HhEJhULhkNh0PiERiUTikVi0XjEZj
Ubjkdj0fkEhkUjkklk0nlEplUrlktl0vmExmUzmLcACRHYlABwY0OMy2AD/TJJkK3M4AAJKTURn9
BocVbiRAE5OAAnsNn8Ep8Km04nU8ho6SDbADFN4kilRHYAEtgrAAW1CAFEhNqtluhhmuFyukUowB
AFKh96uKZucTqNTttWn1xAFbus3nM7q8LsVks1oxE4u+VheEvkOu1tz0K0GGvsRruTvF5veomGrr
+lhNNoWpmkN2WUsNjstntOc0k+1+HhN/wNLrFA2+5g3IwW9ADbswAzUY0et03F3EP3fa7eF40SW4
AM9JAHKhQ6ABmvXpTW0g1Zx/d50FxNUxmWAFjYoAOAiDoPUz7mMg+6HvK84lPSnz3PhAjawM+yTP
yxb5IK9j/QA68EQ9D8QRDEURxJEsTRPFEUxVFcWRWgaCRbGMZRnGkaxtG8cRzHUdx5HsfR478MPn
CaOqMpDooky7fw61SpP1ISCvpA6DyC3rMQCiTsyg9ruIXCyqy3JTMyaxUwIg07xohL79ryx0poNK
qGTFLEmrW4a3vFCkqSdC6HTnJiGSMpMIzw0KXzjNqnT1D1EPW30xs3OzwIRNEKUFJD+Q3OiYwHPx
IOm6tAKhPkzStJaI0vQjXTyi0tI1SsSwU9FVIPKVFoRVM/P66kORVTqOVsl1c0K2Ef2NY9kWTZVl
2ZZtnWfEcX2hadqWra1r2xbNtW3blusQyTZxRWFW1JNkCq1ClGoTP7g0lLdx0C87kojdiETXLbay
7LNy3fN103A3k5UfTbvOFSda31AV5UxU1IIPYaKXglt1RDYLRYBg8M4HUTdYNd+Esir2ArDXb/4J
h+FwJDVeZOh1f4FUA3usj2X09K9AYgieJM3MtzZ1IkTYog96zVjF8ZXk2OILmukV6kucotnaU1dm
DqZlpVvazrWt65ruva/sCRICgD/gT/AEFg0HhEJhULhkNh0PiERiUTikVi0XjEZjUbjkdj0fkEhk
Ujkklk0nlEplUrlktl0vmExmUzmLcACRHYlABwY00iA6SDbADFN4kjLcSIAnJwAE9hpmW0ETJJhc
2nE6nkNoFColGidIHYAEtZp4AqKZAFUh63ABnAJKACamhmsz/tFqiNIpVjpsOqFSvEIq05ndOhdb
odFilgsVkhl0s9pilst1wuUzyF2yUvwdYw0+x9RAFTh+dwtaoOJr0Sxljz8KzN30tJpd9l+xzcMW
9uABKy8MoAAbdEAGrjuUt9xud12UX02On4AoLFAGK0F5nGN18IqAAu2B7F7pnblW48Eb5GWi/d78
w3YB3u/hWIrvX+33/H5/X7/n9/z/wBAMBQHAkCowgaCQNBUFwZBsHQfCEIwlCcKQrC0Lwq57yNA+
jrI2vTaw2gy/tG86Cw01CuQ87CwtcvzmNyiL0uUjYdOkbY+AAawSvUhbzK+2i+REgsSNIhUUOA1L
6yBFroNhGETIhEEhI4yBbIKJTfReyMopRJD+yLLqDS++clRXKTsxcssuMmtrkvkkkfxk3ktNQ4Ti
OMj8pvHKqzSu3s6sfKCNNbJ0kzuN7iwLPbbIS4Lh0TPKJxnOCRzkkj3viicbOm6tJJTMiD044dPQ
xU1T1RVNVVXVlW1dV8AQRWFZ1pWtbVvXFc11XdeV6r6bsJQyYPZIyR0ZIYATCqtgM9FLVMXNNhIP
S7nWjZERyu9qC0pQU2NZIM+Ke0VisFZjTyTFVPobQtkWojVM0Cv1xrw3YALfSruUGzlzWk+9lIdU
KEQ7dSGXZLbNTE8MQoxdyK3hfFREhRFFJTh6I3+AF63vg7mqPcFGsPM2CP/gKC1G6kz488WQIphu
KjPe14ztSGKJdbky4nkdfZ3nme59n+gaDoSSoCCAP+BP8AQWDQeEQmFQuGQ2HQ+IRGJROKRWLReM
RmNRuOR2PR+QSGRSOSSWTSeUSmVSuWS2XS+YTGZTOaTWbTecTmdTueRNbmcAAElJqGjpIABtsU3g
AST2nU+oVGpRCf0Gh0Wj0ml02NrcAGehACiQsdABIUkAG+uVOFtxIjsACU4MaGGZbQRMkm2XuZ1W
hWOFUZtgClWu+YfEYnFYvGY3HY/IZHJZOIQOCZTMZnNZvOZ3PZ/QaHRaPSaXTafUVSgX+EXa8XqO
W64XK6XVbAB/3nU7veSW/VeD64AbrY2+43OG3bccSNbLj7WyVmlUzIV6wEqxQvlbnYb3GT8AgDgQ
my2di2nDd71ev2e33e/4fHJZb5fX7ff8fn9fv+f3/P/ADQrcAAdrkADoOSAC7kyADuoY37AOSu7h
wdAMLMnAcCjhA6IDNBTcwah8IQ7CbmIvEaHsEwi1Mo5zaIVD0FxDC6YOssMIuC27uRpHkex9H8gS
DH6AgIA/4E/wBBYNB4RCYVC4ZDYdD4hEYlE4pFYtF4xGY1G45HY9H5BIZFI5JJZNJ5RKZVK5ZLZd
L5hMZlM5pNZtN5xOZ1O5GtzOAQASk1Mh0kAA22KbwAJJ5TadT6hL59QKFRKNSKVTIbU6DQ40ZgAt
n+mQASajGluAJ+SgBXoRRW2AKTWrPdZZPgAAarCR0AEhSAAb7pdsJhcNh8RicVi8Zjcdj8hMYHBM
jlctl8xmc1m85nc9n9BodFo9JpZy3AAkR2JQAcGNK7BYrJZtNtdtNdRqtZrthYbHZYlXL3FzNYgA
mdpnW5qgAJd5b6vSaXt7tudXrdf0Ljc+p3e93/B4fF4/J48n5fR6fV6/Z7fd7/h8fl8/pCutu+zG
djv+T9f88j7uwjb9tmjTlh25rnoeoqjukwbRQDBSDOKgjkP+lDlgA1Y4AA/KCwI4ELxFEcSRLE0T
xQhqAoA/4E/wBBYNB4RCYVC4ZDYdD4hEYlE4pFYtF4xGY1G45HY9H5BIZFI5JJZNJ5RKZVK5ZLZd
L5hMZlM5pNZtN5xOZ1O55PZ9P6BQaFQ6JRaNR6RSaVS6ZTadT6hUalU6pVapA4JVq1W65Xa9X7BY
bFY7JZbNZ7RabVa7Zbbdb7hcblc7pdbtd7xeb1aqxe79f8BgcFg8JhcNh8RicVi8Zjcdj8hkclk8
plcte4CAgD/gT/AEFg0HhEJhULhkNh0PiERiUTikVi0XjEZjUbjkdj0fkEhkUjkklk0nlEplUrlk
tl0vmExmUzmk1m03nE5nU7nk9n0/oFBoVDolFo1HpFJpVLplNp1PqFRqVTqlVqkDglWrVbrldr1f
sFhsVjslls1ntFptVrtltt1vuFxuVzul1u13vF5vVqrF7v1/wGBwWDwmFw2HxGJxWLxmNx2PyGRy
WTymVy17gICAP+BP8AQWDQeEQmFQuGQ2HQ+IRGJROKRWLReMRmNRuOR2PR+QSGRSOSSWTSeUSmVS
uWS2XS+YTGZTOaTWbTecTmdTueT2fT+gUGhUOiUWjUekUmlUumU2nU+oVGpVOqVWqQOCVatVuuV2
vV+wWGxWOyWWzWe0Wm1Wu2W23W+4XG5XO6XW7Xe8Xm9WqAgAEAD+AAQAAQAAAAAAAAAAAQQAAQAA
AGgDAAABAQQAAQAAAP8CAAACAQMABAAAAGYyAQADAQMAAQAAAAUAAAAGAQMAAQAAAAIAAAARAQQA
AAEAAG4yAQAVAQMAAQAAAAQAAAAWAQQAAQAAAAMAAAAXAQQAAAEAAG42AQAaAQUAAQAAAG46AQAb
AQUAAQAAAHY6AQAcAQMAAQAAAAEAAAAoAQMAAQAAAAIAAAA9AQMAAQAAAAIAAABSAQMAAQAAAAIA
AAAAAAAACAAIAAgACAAIAAAAtQAAAGIBAAATAgAAzgIAAIkDAABMBAAAEgUAAOcFAAC9BgAAkwcA
AKQIAAABCgAAfQsAAPsMAABoDgAA4A8AAHsRAACoEwAA/RUAAGMYAAChGgAAGR0AAFAfAACKIAAA
pyEAAHsiAABOIwAAKSQAAP4kAADQJQAApyYAAIMnAABXKAAALSkAAAsqAADpKgAAxysAAKUsAACC
LQAAYC4AAD0vAAAaMAAA+DAAANYxAAC7MgAApDMAAIw0AABzNQAAWzYAAEQ3AAAtOAAAGzkAAA06
AAD1OgAA3zsAAMg8AACwPQAAmT4AAII/AABlQAAAREEAACJCAAADQwAA8EMAAOZEAAD7RQAAEUcA
AEtIAAA7SQAAS0oAAGBLAAB1TAAAi00AAJJOAACBTwAAcFAAAHJRAABiUgAAXFMAAGNUAACeVQAA
9lYAAChYAAAvWQAAQ1oAAF5bAABpXAAAR10AACheAAARXwAA+l8AABFhAAAmYgAAPWMAAGZkAACb
ZQAAt2YAAAVoAAAkaQAAVmoAAGBrAACJbAAAw20AALluAAADcAAATXEAALByAAD5cwAAO3UAADN2
AAA7dwAATXgAAGF5AAB6egAAiHsAAI98AAB4fQAAsH4AAPJ/AABKgQAAk4IAAK+DAADMhAAAFYYA
AEWHAAByiAAAdIkAALGKAAABjAAAWo0AAMmOAAAkkAAAbZEAAMaSAABDlAAArZUAAPiWAABBmAAA
i5kAANuaAAAznAAAf50AANeeAAAroAAAg6EAANSiAAAtpAAAkaUAAPqmAABiqAAA0akAAEerAAC/
rAAALa4AAJevAAATsQAAh7IAAP6zAAB1tQAA7LYAAGC4AADluQAAY7sAAOa8AABmvgAA4b8AAFnB
AADXwgAASsQAALPFAAAlxwAAmcgAAAbKAABwywAAy8wAAB/OAAB4zwAAwtAAABDSAABZ0wAAidQA
AKTVAAC31gAA0tcAAO7YAAD12QAA69oAANnbAADA3AAAo90AAIjeAABo3wAAP+AAABPhAADn4QAA
suIAAHjjAAA+5AAABOUAAMrlAACQ5gAAVucAABzoAADi6AAAqOkAAG7qAAA06wAA+usAAMDsAACG
7QAATO4AABLvAADY7wAAnvAAAGTxAAAq8gAA8PIAALbzAAB89AAAQvUAAAX2AADA9gAAe/cAAK34
AAAc+gAASPsAAFL8AAAk/QAA0f0AAGP/AAAhAgEArAUBABkJAQA9DAEAmw8BAJUSAQDAFAEAbRUB
ABoWAQDHFgEAdBcBACEYAQDOGAEAPxoBAOgbAQB8HgEAZCEBAGckAQBZJwEANSoBAOwsAQBiLgEA
uC8BAGUwAQASMQEArQAAAK0AAACxAAAAuwAAALsAAADDAAAAxgAAANUAAADWAAAA1gAAABEBAABd
AQAAfAEAAH4BAABtAQAAeAEAAJsBAAAtAgAAVQIAAGYCAAA+AgAAeAIAADcCAAA6AQAAHQEAANQA
AADTAAAA2wAAANUAAADSAAAA1wAAANwAAADUAAAA1gAAAN4AAADeAAAA3gAAAN4AAADdAAAA3gAA
AN0AAADdAAAA3gAAAN4AAADlAAAA6QAAAOgAAADnAAAA6AAAAOkAAADpAAAA7gAAAPIAAADoAAAA
6gAAAOkAAADoAAAA6QAAAOkAAADjAAAA3wAAAN4AAADhAAAA7QAAAPYAAAAVAQAAFgEAADoBAADw
AAAAEAEAABUBAAAVAQAAFgEAAAcBAADvAAAA7wAAAAIBAADwAAAA+gAAAAcBAAA7AQAAWAEAADIB
AAAHAQAAFAEAABsBAAALAQAA3gAAAOEAAADpAAAA6QAAABcBAAAVAQAAFwEAACkBAAA1AQAAHAEA
AE4BAAAfAQAAMgEAAAoBAAApAQAAOgEAAPYAAABKAQAASgEAAGMBAABJAQAAQgEAAPgAAAAIAQAA
EgEAABQBAAAZAQAADgEAAAcBAADpAAAAOAEAAEIBAABYAQAASQEAABwBAAAdAQAASQEAADABAAAt
AQAAAgEAAD0BAABQAQAAWQEAAG8BAABbAQAASQEAAFkBAAB9AQAAagEAAEsBAABJAQAASgEAAFAB
AABYAQAATAEAAFgBAABUAQAAWAEAAFEBAABZAQAAZAEAAGkBAABoAQAAbwEAAHYBAAB4AQAAbgEA
AGoBAAB8AQAAdAEAAHcBAAB3AQAAdwEAAHQBAACFAQAAfgEAAIMBAACAAQAAewEAAHgBAAB+AQAA
cwEAAGkBAAByAQAAdAEAAG0BAABqAQAAWwEAAFQBAABZAQAASgEAAE4BAABJAQAAMAEAABsBAAAT
AQAAGwEAABwBAAAHAQAA9gAAAO4AAADnAAAA4wAAAOUAAADgAAAA1wAAANQAAADUAAAAywAAAMYA
AADGAAAAxgAAAMYAAADGAAAAxgAAAMYAAADGAAAAxgAAAMYAAADGAAAAxgAAAMYAAADGAAAAxgAA
AMYAAADGAAAAxgAAAMYAAADGAAAAxgAAAMYAAADGAAAAxgAAAMMAAAC7AAAAuwAAADIBAABvAQAA
LAEAAAoBAADSAAAArQAAAJIBAAC+AgAAiwMAAG0DAAAkAwAAXgMAAPoCAAArAgAArQAAAK0AAACt
AAAArQAAAK0AAACtAAAAcQEAAKkBAACUAgAA6AIAAAMDAADyAgAA3AIAALcCAAB2AQAAVgEAAK0A
AACtAAAAjQAAAAx3AQDoAwAADHcBAOgDAAA=</pkg:binaryData></pkg:part><pkg:part pkg:name="/word/settings.xml" pkg:contentType="application/vnd.openxmlformats-officedocument.wordprocessingml.settings+xml"><pkg:xmlData><w:settings mc:Ignorable="w14" xmlns:mc="http://schemas.openxmlformats.org/markup-compatibility/2006" xmlns:o="urn:schemas-microsoft-com:office:office" xmlns:r="http://schemas.openxmlformats.org/officeDocument/2006/relationships" xmlns:m="http://schemas.openxmlformats.org/officeDocument/2006/math" xmlns:v="urn:schemas-microsoft-com:vml" xmlns:w10="urn:schemas-microsoft-com:office:word" xmlns:w="http://schemas.openxmlformats.org/wordprocessingml/2006/main" xmlns:w14="http://schemas.microsoft.com/office/word/2010/wordml" xmlns:sl="http://schemas.openxmlformats.org/schemaLibrary/2006/main"><w:zoom w:percent="180"/><w:proofState w:spelling="clean" w:grammar="clean"/><w:defaultTabStop w:val="720"/><w:characterSpacingControl w:val="doNotCompress"/><w:compat><w:compatSetting w:name="compatibilityMode" w:uri="http://schemas.microsoft.com/office/word" w:val="14"/><w:compatSetting w:name="overrideTableStyleFontSizeAndJustification" w:uri="http://schemas.microsoft.com/office/word" w:val="1"/><w:compatSetting w:name="enableOpenTypeFeatures" w:uri="http://schemas.microsoft.com/office/word" w:val="1"/><w:compatSetting w:name="doNotFlipMirrorIndents" w:uri="http://schemas.microsoft.com/office/word" w:val="1"/></w:compat><w:rsids><w:rsidRoot w:val="00E82A36"/><w:rsid w:val="00013AFD"/><w:rsid w:val="000300EA"/><w:rsid w:val="000408A0"/><w:rsid w:val="000A1F42"/><w:rsid w:val="000D5DEA"/><w:rsid w:val="000F3393"/><w:rsid w:val="000F4DB3"/><w:rsid w:val="00100A87"/><w:rsid w:val="00245E9B"/><w:rsid w:val="00256751"/><w:rsid w:val="00265093"/><w:rsid w:val="00291F6F"/><w:rsid w:val="002E65E9"/><w:rsid w:val="003063E4"/><w:rsid w:val="00387B67"/><w:rsid w:val="003977AE"/><w:rsid w:val="003A600E"/><w:rsid w:val="003F3709"/><w:rsid w:val="0048211D"/><w:rsid w:val="00560436"/><w:rsid w:val="005F00F0"/><w:rsid w:val="00601D06"/><w:rsid w:val="00652DCB"/><w:rsid w:val="006958FC"/><w:rsid w:val="006967C8"/><w:rsid w:val="006F7397"/><w:rsid w:val="00805E57"/><w:rsid w:val="00827E09"/><w:rsid w:val="00837A8B"/><w:rsid w:val="0088598B"/><w:rsid w:val="008C57C4"/><w:rsid w:val="008C6D47"/><w:rsid w:val="00A04F1A"/><w:rsid w:val="00A573F9"/><w:rsid w:val="00A66E17"/><w:rsid w:val="00A90026"/><w:rsid w:val="00AE67A9"/><w:rsid w:val="00B87B8D"/><w:rsid w:val="00BF525F"/><w:rsid w:val="00C36340"/><w:rsid w:val="00C673B2"/><w:rsid w:val="00C76F53"/><w:rsid w:val="00DA5918"/><w:rsid w:val="00DE392D"/><w:rsid w:val="00E82141"/><w:rsid w:val="00E82A36"/><w:rsid w:val="00F14111"/><w:rsid w:val="00F50A05"/></w:rsids><m:mathPr><m:mathFont m:val="Cambria Math"/><m:brkBin m:val="before"/><m:brkBinSub m:val="--"/><m:smallFrac m:val="0"/><m:dispDef/><m:lMargin m:val="0"/><m:rMargin m:val="0"/><m:defJc m:val="centerGroup"/><m:wrapIndent m:val="1440"/><m:intLim m:val="subSup"/><m:naryLim m:val="undOvr"/></m:mathPr><w:themeFontLang w:val="en-US" w:eastAsia="ko-KR"/><w:clrSchemeMapping w:bg1="light1" w:t1="dark1" w:bg2="light2" w:t2="dark2" w:accent1="accent1" w:accent2="accent2" w:accent3="accent3" w:accent4="accent4" w:accent5="accent5" w:accent6="accent6" w:hyperlink="hyperlink" w:followedHyperlink="followedHyperlink"/><w:shapeDefaults><o:shapedefaults v:ext="edit" spidmax="1026"/><o:shapelayout v:ext="edit"><o:idmap v:ext="edit" data="1"/></o:shapelayout></w:shapeDefaults><w:decimalSymbol w:val="."/><w:listSeparator w:val=","/></w:settings></pkg:xmlData></pkg:part><pkg:part pkg:name="/word/stylesWithEffects.xml" pkg:contentType="application/vnd.ms-word.stylesWithEffects+xml"><pkg:xmlData><w:styles mc:Ignorable="w14 wp14" xmlns:wpc="http://schemas.microsoft.com/office/word/2010/wordprocessingCanvas" xmlns:mc="http://schemas.openxmlformats.org/markup-compatibility/2006" xmlns:o="urn:schemas-microsoft-com:office:office" xmlns:r="http://schemas.openxmlformats.org/officeDocument/2006/relationships" xmlns:m="http://schemas.openxmlformats.org/officeDocument/2006/math" xmlns:v="urn:schemas-microsoft-com:vml" xmlns:wp14="http://schemas.microsoft.com/office/word/2010/wordprocessingDrawing" xmlns:wp="http://schemas.openxmlformats.org/drawingml/2006/wordprocessingDrawing" xmlns:w10="urn:schemas-microsoft-com:office:word" xmlns:w="http://schemas.openxmlformats.org/wordprocessingml/2006/main" xmlns:w14="http://schemas.microsoft.com/office/word/2010/wordml" xmlns:wpg="http://schemas.microsoft.com/office/word/2010/wordprocessingGroup" xmlns:wpi="http://schemas.microsoft.com/office/word/2010/wordprocessingInk" xmlns:wne="http://schemas.microsoft.com/office/word/2006/wordml" xmlns:wps="http://schemas.microsoft.com/office/word/2010/wordprocessingShape"><w:docDefaults><w:rPrDefault><w:rPr><w:rFonts w:asciiTheme="minorHAnsi" w:eastAsiaTheme="minorHAnsi" w:hAnsiTheme="minorHAnsi" w:cstheme="minorBidi"/><w:sz w:val="22"/><w:szCs w:val="22"/><w:lang w:val="en-US" w:eastAsia="en-US" w:bidi="ar-SA"/></w:rPr></w:rPrDefault><w:pPrDefault><w:pPr><w:spacing w:after="160" w:line="259" w:lineRule="auto"/></w:pPr></w:pPrDefault></w:docDefaults><w:latentStyles w:defLockedState="0" w:defUIPriority="99" w:defSemiHidden="1" w:defUnhideWhenUsed="1" w:defQFormat="0" w:count="267"><w:lsdException w:name="Normal" w:semiHidden="0" w:uiPriority="0" w:unhideWhenUsed="0" w:qFormat="1"/><w:lsdException w:name="heading 1" w:semiHidden="0" w:uiPriority="9" w:unhideWhenUsed="0" w:qFormat="1"/><w:lsdException w:name="heading 2" w:uiPriority="9" w:qFormat="1"/><w:lsdException w:name="heading 3" w:uiPriority="9" w:qFormat="1"/><w:lsdException w:name="heading 4" w:uiPriority="9" w:qFormat="1"/><w:lsdException w:name="heading 5" w:uiPriority="9" w:qFormat="1"/><w:lsdException w:name="heading 6" w:uiPriority="9" w:qFormat="1"/><w:lsdException w:name="heading 7" w:uiPriority="9" w:qFormat="1"/><w:lsdException w:name="heading 8" w:uiPriority="9" w:qFormat="1"/><w:lsdException w:name="heading 9" w:uiPriority="9" w:qFormat="1"/><w:lsdException w:name="toc 1" w:uiPriority="39"/><w:lsdException w:name="toc 2" w:uiPriority="39"/><w:lsdException w:name="toc 3" w:uiPriority="39"/><w:lsdException w:name="toc 4" w:uiPriority="39"/><w:lsdException w:name="toc 5" w:uiPriority="39"/><w:lsdException w:name="toc 6" w:uiPriority="39"/><w:lsdException w:name="toc 7" w:uiPriority="39"/><w:lsdException w:name="toc 8" w:uiPriority="39"/><w:lsdException w:name="toc 9" w:uiPriority="39"/><w:lsdException w:name="caption" w:uiPriority="35" w:qFormat="1"/><w:lsdException w:name="Title" w:semiHidden="0" w:uiPriority="10" w:unhideWhenUsed="0" w:qFormat="1"/><w:lsdException w:name="Default Paragraph Font" w:uiPriority="1"/><w:lsdException w:name="Subtitle" w:semiHidden="0" w:uiPriority="11" w:unhideWhenUsed="0" w:qFormat="1"/><w:lsdException w:name="Hyperlink" w:uiPriority="0"/><w:lsdException w:name="Strong" w:semiHidden="0" w:uiPriority="22" w:unhideWhenUsed="0" w:qFormat="1"/><w:lsdException w:name="Emphasis" w:semiHidden="0" w:uiPriority="20" w:unhideWhenUsed="0" w:qFormat="1"/><w:lsdException w:name="Table Grid" w:semiHidden="0" w:uiPriority="39" w:unhideWhenUsed="0"/><w:lsdException w:name="Placeholder Text" w:unhideWhenUsed="0"/><w:lsdException w:name="No Spacing" w:semiHidden="0" w:uiPriority="1" w:unhideWhenUsed="0" w:qFormat="1"/><w:lsdException w:name="Light Shading" w:semiHidden="0" w:uiPriority="60" w:unhideWhenUsed="0"/><w:lsdException w:name="Light List" w:semiHidden="0" w:uiPriority="61" w:unhideWhenUsed="0"/><w:lsdException w:name="Light Grid" w:semiHidden="0" w:uiPriority="62" w:unhideWhenUsed="0"/><w:lsdException w:name="Medium Shading 1" w:semiHidden="0" w:uiPriority="63" w:unhideWhenUsed="0"/><w:lsdException w:name="Medium Shading 2" w:semiHidden="0" w:uiPriority="64" w:unhideWhenUsed="0"/><w:lsdException w:name="Medium List 1" w:semiHidden="0" w:uiPriority="65" w:unhideWhenUsed="0"/><w:lsdException w:name="Medium List 2" w:semiHidden="0" w:uiPriority="66" w:unhideWhenUsed="0"/><w:lsdException w:name="Medium Grid 1" w:semiHidden="0" w:uiPriority="67" w:unhideWhenUsed="0"/><w:lsdException w:name="Medium Grid 2" w:semiHidden="0" w:uiPriority="68" w:unhideWhenUsed="0"/><w:lsdException w:name="Medium Grid 3" w:semiHidden="0" w:uiPriority="69" w:unhideWhenUsed="0"/><w:lsdException w:name="Dark List" w:semiHidden="0" w:uiPriority="70" w:unhideWhenUsed="0"/><w:lsdException w:name="Colorful Shading" w:semiHidden="0" w:uiPriority="71" w:unhideWhenUsed="0"/><w:lsdException w:name="Colorful List" w:semiHidden="0" w:uiPriority="72" w:unhideWhenUsed="0"/><w:lsdException w:name="Colorful Grid" w:semiHidden="0" w:uiPriority="73" w:unhideWhenUsed="0"/><w:lsdException w:name="Light Shading Accent 1" w:semiHidden="0" w:uiPriority="60" w:unhideWhenUsed="0"/><w:lsdException w:name="Light List Accent 1" w:semiHidden="0" w:uiPriority="61" w:unhideWhenUsed="0"/><w:lsdException w:name="Light Grid Accent 1" w:semiHidden="0" w:uiPriority="62" w:unhideWhenUsed="0"/><w:lsdException w:name="Medium Shading 1 Accent 1" w:semiHidden="0" w:uiPriority="63" w:unhideWhenUsed="0"/><w:lsdException w:name="Medium Shading 2 Accent 1" w:semiHidden="0" w:uiPriority="64" w:unhideWhenUsed="0"/><w:lsdException w:name="Medium List 1 Accent 1" w:semiHidden="0" w:uiPriority="65" w:unhideWhenUsed="0"/><w:lsdException w:name="Revision" w:unhideWhenUsed="0"/><w:lsdException w:name="List Paragraph" w:semiHidden="0" w:uiPriority="34" w:unhideWhenUsed="0" w:qFormat="1"/><w:lsdException w:name="Quote" w:semiHidden="0" w:uiPriority="29" w:unhideWhenUsed="0" w:qFormat="1"/><w:lsdException w:name="Intense Quote" w:semiHidden="0" w:uiPriority="30" w:unhideWhenUsed="0" w:qFormat="1"/><w:lsdException w:name="Medium List 2 Accent 1" w:semiHidden="0" w:uiPriority="66" w:unhideWhenUsed="0"/><w:lsdException w:name="Medium Grid 1 Accent 1" w:semiHidden="0" w:uiPriority="67" w:unhideWhenUsed="0"/><w:lsdException w:name="Medium Grid 2 Accent 1" w:semiHidden="0" w:uiPriority="68" w:unhideWhenUsed="0"/><w:lsdException w:name="Medium Grid 3 Accent 1" w:semiHidden="0" w:uiPriority="69" w:unhideWhenUsed="0"/><w:lsdException w:name="Dark List Accent 1" w:semiHidden="0" w:uiPriority="70" w:unhideWhenUsed="0"/><w:lsdException w:name="Colorful Shading Accent 1" w:semiHidden="0" w:uiPriority="71" w:unhideWhenUsed="0"/><w:lsdException w:name="Colorful List Accent 1" w:semiHidden="0" w:uiPriority="72" w:unhideWhenUsed="0"/><w:lsdException w:name="Colorful Grid Accent 1" w:semiHidden="0" w:uiPriority="73" w:unhideWhenUsed="0"/><w:lsdException w:name="Light Shading Accent 2" w:semiHidden="0" w:uiPriority="60" w:unhideWhenUsed="0"/><w:lsdException w:name="Light List Accent 2" w:semiHidden="0" w:uiPriority="61" w:unhideWhenUsed="0"/><w:lsdException w:name="Light Grid Accent 2" w:semiHidden="0" w:uiPriority="62" w:unhideWhenUsed="0"/><w:lsdException w:name="Medium Shading 1 Accent 2" w:semiHidden="0" w:uiPriority="63" w:unhideWhenUsed="0"/><w:lsdException w:name="Medium Shading 2 Accent 2" w:semiHidden="0" w:uiPriority="64" w:unhideWhenUsed="0"/><w:lsdException w:name="Medium List 1 Accent 2" w:semiHidden="0" w:uiPriority="65" w:unhideWhenUsed="0"/><w:lsdException w:name="Medium List 2 Accent 2" w:semiHidden="0" w:uiPriority="66" w:unhideWhenUsed="0"/><w:lsdException w:name="Medium Grid 1 Accent 2" w:semiHidden="0" w:uiPriority="67" w:unhideWhenUsed="0"/><w:lsdException w:name="Medium Grid 2 Accent 2" w:semiHidden="0" w:uiPriority="68" w:unhideWhenUsed="0"/><w:lsdException w:name="Medium Grid 3 Accent 2" w:semiHidden="0" w:uiPriority="69" w:unhideWhenUsed="0"/><w:lsdException w:name="Dark List Accent 2" w:semiHidden="0" w:uiPriority="70" w:unhideWhenUsed="0"/><w:lsdException w:name="Colorful Shading Accent 2" w:semiHidden="0" w:uiPriority="71" w:unhideWhenUsed="0"/><w:lsdException w:name="Colorful List Accent 2" w:semiHidden="0" w:uiPriority="72" w:unhideWhenUsed="0"/><w:lsdException w:name="Colorful Grid Accent 2" w:semiHidden="0" w:uiPriority="73" w:unhideWhenUsed="0"/><w:lsdException w:name="Light Shading Accent 3" w:semiHidden="0" w:uiPriority="60" w:unhideWhenUsed="0"/><w:lsdException w:name="Light List Accent 3" w:semiHidden="0" w:uiPriority="61" w:unhideWhenUsed="0"/><w:lsdException w:name="Light Grid Accent 3" w:semiHidden="0" w:uiPriority="62" w:unhideWhenUsed="0"/><w:lsdException w:name="Medium Shading 1 Accent 3" w:semiHidden="0" w:uiPriority="63" w:unhideWhenUsed="0"/><w:lsdException w:name="Medium Shading 2 Accent 3" w:semiHidden="0" w:uiPriority="64" w:unhideWhenUsed="0"/><w:lsdException w:name="Medium List 1 Accent 3" w:semiHidden="0" w:uiPriority="65" w:unhideWhenUsed="0"/><w:lsdException w:name="Medium List 2 Accent 3" w:semiHidden="0" w:uiPriority="66" w:unhideWhenUsed="0"/><w:lsdException w:name="Medium Grid 1 Accent 3" w:semiHidden="0" w:uiPriority="67" w:unhideWhenUsed="0"/><w:lsdException w:name="Medium Grid 2 Accent 3" w:semiHidden="0" w:uiPriority="68" w:unhideWhenUsed="0"/><w:lsdException w:name="Medium Grid 3 Accent 3" w:semiHidden="0" w:uiPriority="69" w:unhideWhenUsed="0"/><w:lsdException w:name="Dark List Accent 3" w:semiHidden="0" w:uiPriority="70" w:unhideWhenUsed="0"/><w:lsdException w:name="Colorful Shading Accent 3" w:semiHidden="0" w:uiPriority="71" w:unhideWhenUsed="0"/><w:lsdException w:name="Colorful List Accent 3" w:semiHidden="0" w:uiPriority="72" w:unhideWhenUsed="0"/><w:lsdException w:name="Colorful Grid Accent 3" w:semiHidden="0" w:uiPriority="73" w:unhideWhenUsed="0"/><w:lsdException w:name="Light Shading Accent 4" w:semiHidden="0" w:uiPriority="60" w:unhideWhenUsed="0"/><w:lsdException w:name="Light List Accent 4" w:semiHidden="0" w:uiPriority="61" w:unhideWhenUsed="0"/><w:lsdException w:name="Light Grid Accent 4" w:semiHidden="0" w:uiPriority="62" w:unhideWhenUsed="0"/><w:lsdException w:name="Medium Shading 1 Accent 4" w:semiHidden="0" w:uiPriority="63" w:unhideWhenUsed="0"/><w:lsdException w:name="Medium Shading 2 Accent 4" w:semiHidden="0" w:uiPriority="64" w:unhideWhenUsed="0"/><w:lsdException w:name="Medium List 1 Accent 4" w:semiHidden="0" w:uiPriority="65" w:unhideWhenUsed="0"/><w:lsdException w:name="Medium List 2 Accent 4" w:semiHidden="0" w:uiPriority="66" w:unhideWhenUsed="0"/><w:lsdException w:name="Medium Grid 1 Accent 4" w:semiHidden="0" w:uiPriority="67" w:unhideWhenUsed="0"/><w:lsdException w:name="Medium Grid 2 Accent 4" w:semiHidden="0" w:uiPriority="68" w:unhideWhenUsed="0"/><w:lsdException w:name="Medium Grid 3 Accent 4" w:semiHidden="0" w:uiPriority="69" w:unhideWhenUsed="0"/><w:lsdException w:name="Dark List Accent 4" w:semiHidden="0" w:uiPriority="70" w:unhideWhenUsed="0"/><w:lsdException w:name="Colorful Shading Accent 4" w:semiHidden="0" w:uiPriority="71" w:unhideWhenUsed="0"/><w:lsdException w:name="Colorful List Accent 4" w:semiHidden="0" w:uiPriority="72" w:unhideWhenUsed="0"/><w:lsdException w:name="Colorful Grid Accent 4" w:semiHidden="0" w:uiPriority="73" w:unhideWhenUsed="0"/><w:lsdException w:name="Light Shading Accent 5" w:semiHidden="0" w:uiPriority="60" w:unhideWhenUsed="0"/><w:lsdException w:name="Light List Accent 5" w:semiHidden="0" w:uiPriority="61" w:unhideWhenUsed="0"/><w:lsdException w:name="Light Grid Accent 5" w:semiHidden="0" w:uiPriority="62" w:unhideWhenUsed="0"/><w:lsdException w:name="Medium Shading 1 Accent 5" w:semiHidden="0" w:uiPriority="63" w:unhideWhenUsed="0"/><w:lsdException w:name="Medium Shading 2 Accent 5" w:semiHidden="0" w:uiPriority="64" w:unhideWhenUsed="0"/><w:lsdException w:name="Medium List 1 Accent 5" w:semiHidden="0" w:uiPriority="65" w:unhideWhenUsed="0"/><w:lsdException w:name="Medium List 2 Accent 5" w:semiHidden="0" w:uiPriority="66" w:unhideWhenUsed="0"/><w:lsdException w:name="Medium Grid 1 Accent 5" w:semiHidden="0" w:uiPriority="67" w:unhideWhenUsed="0"/><w:lsdException w:name="Medium Grid 2 Accent 5" w:semiHidden="0" w:uiPriority="68" w:unhideWhenUsed="0"/><w:lsdException w:name="Medium Grid 3 Accent 5" w:semiHidden="0" w:uiPriority="69" w:unhideWhenUsed="0"/><w:lsdException w:name="Dark List Accent 5" w:semiHidden="0" w:uiPriority="70" w:unhideWhenUsed="0"/><w:lsdException w:name="Colorful Shading Accent 5" w:semiHidden="0" w:uiPriority="71" w:unhideWhenUsed="0"/><w:lsdException w:name="Colorful List Accent 5" w:semiHidden="0" w:uiPriority="72" w:unhideWhenUsed="0"/><w:lsdException w:name="Colorful Grid Accent 5" w:semiHidden="0" w:uiPriority="73" w:unhideWhenUsed="0"/><w:lsdException w:name="Light Shading Accent 6" w:semiHidden="0" w:uiPriority="60" w:unhideWhenUsed="0"/><w:lsdException w:name="Light List Accent 6" w:semiHidden="0" w:uiPriority="61" w:unhideWhenUsed="0"/><w:lsdException w:name="Light Grid Accent 6" w:semiHidden="0" w:uiPriority="62" w:unhideWhenUsed="0"/><w:lsdException w:name="Medium Shading 1 Accent 6" w:semiHidden="0" w:uiPriority="63" w:unhideWhenUsed="0"/><w:lsdException w:name="Medium Shading 2 Accent 6" w:semiHidden="0" w:uiPriority="64" w:unhideWhenUsed="0"/><w:lsdException w:name="Medium List 1 Accent 6" w:semiHidden="0" w:uiPriority="65" w:unhideWhenUsed="0"/><w:lsdException w:name="Medium List 2 Accent 6" w:semiHidden="0" w:uiPriority="66" w:unhideWhenUsed="0"/><w:lsdException w:name="Medium Grid 1 Accent 6" w:semiHidden="0" w:uiPriority="67" w:unhideWhenUsed="0"/><w:lsdException w:name="Medium Grid 2 Accent 6" w:semiHidden="0" w:uiPriority="68" w:unhideWhenUsed="0"/><w:lsdException w:name="Medium Grid 3 Accent 6" w:semiHidden="0" w:uiPriority="69" w:unhideWhenUsed="0"/><w:lsdException w:name="Dark List Accent 6" w:semiHidden="0" w:uiPriority="70" w:unhideWhenUsed="0"/><w:lsdException w:name="Colorful Shading Accent 6" w:semiHidden="0" w:uiPriority="71" w:unhideWhenUsed="0"/><w:lsdException w:name="Colorful List Accent 6" w:semiHidden="0" w:uiPriority="72" w:unhideWhenUsed="0"/><w:lsdException w:name="Colorful Grid Accent 6" w:semiHidden="0" w:uiPriority="73" w:unhideWhenUsed="0"/><w:lsdException w:name="Subtle Emphasis" w:semiHidden="0" w:uiPriority="19" w:unhideWhenUsed="0" w:qFormat="1"/><w:lsdException w:name="Intense Emphasis" w:semiHidden="0" w:uiPriority="21" w:unhideWhenUsed="0" w:qFormat="1"/><w:lsdException w:name="Subtle Reference" w:semiHidden="0" w:uiPriority="31" w:unhideWhenUsed="0" w:qFormat="1"/><w:lsdException w:name="Intense Reference" w:semiHidden="0" w:uiPriority="32" w:unhideWhenUsed="0" w:qFormat="1"/><w:lsdException w:name="Book Title" w:semiHidden="0" w:uiPriority="33" w:unhideWhenUsed="0" w:qFormat="1"/><w:lsdException w:name="Bibliography" w:uiPriority="37"/><w:lsdException w:name="TOC Heading" w:uiPriority="39" w:qFormat="1"/></w:latentStyles><w:style w:type="paragraph" w:default="1" w:styleId="Normal"><w:name w:val="Normal"/><w:qFormat/><w:rsid w:val="000408A0"/><w:pPr><w:spacing w:after="200" w:line="276" w:lineRule="auto"/></w:pPr><w:rPr><w:rFonts w:eastAsiaTheme="minorEastAsia"/><w:color w:val="000000" w:themeColor="text1"/><w:lang w:eastAsia="ko-KR"/></w:rPr></w:style><w:style w:type="character" w:default="1" w:styleId="DefaultParagraphFont"><w:name w:val="Default Paragraph Font"/><w:uiPriority w:val="1"/><w:semiHidden/><w:unhideWhenUsed/></w:style><w:style w:type="table" w:default="1" w:styleId="TableNormal"><w:name w:val="Normal Table"/><w:uiPriority w:val="99"/><w:semiHidden/><w:unhideWhenUsed/><w:tblPr><w:tblInd w:w="0" w:type="dxa"/><w:tblCellMar><w:top w:w="0" w:type="dxa"/><w:left w:w="108" w:type="dxa"/><w:bottom w:w="0" w:type="dxa"/><w:right w:w="108" w:type="dxa"/></w:tblCellMar></w:tblPr></w:style><w:style w:type="numbering" w:default="1" w:styleId="NoList"><w:name w:val="No List"/><w:uiPriority w:val="99"/><w:semiHidden/><w:unhideWhenUsed/></w:style><w:style w:type="character" w:styleId="Hyperlink"><w:name w:val="Hyperlink"/><w:basedOn w:val="DefaultParagraphFont"/><w:unhideWhenUsed/><w:rsid w:val="000408A0"/><w:rPr><w:color w:val="0000FF"/><w:u w:val="single"/></w:rPr></w:style><w:style w:type="table" w:styleId="TableGrid"><w:name w:val="Table Grid"/><w:basedOn w:val="TableNormal"/><w:uiPriority w:val="39"/><w:rsid w:val="00A573F9"/><w:pPr><w:spacing w:after="0" w:line="240" w:lineRule="auto"/></w:pPr><w:tblPr><w:tblInd w:w="0" w:type="dxa"/><w:tblBorders><w:top w:val="single" w:sz="4" w:space="0" w:color="auto"/><w:left w:val="single" w:sz="4" w:space="0" w:color="auto"/><w:bottom w:val="single" w:sz="4" w:space="0" w:color="auto"/><w:right w:val="single" w:sz="4" w:space="0" w:color="auto"/><w:insideH w:val="single" w:sz="4" w:space="0" w:color="auto"/><w:insideV w:val="single" w:sz="4" w:space="0" w:color="auto"/></w:tblBorders><w:tblCellMar><w:top w:w="0" w:type="dxa"/><w:left w:w="108" w:type="dxa"/><w:bottom w:w="0" w:type="dxa"/><w:right w:w="108" w:type="dxa"/></w:tblCellMar></w:tblPr></w:style><w:style w:type="table" w:customStyle="1" w:styleId="PlainTable1"><w:name w:val="Plain Table 1"/><w:basedOn w:val="TableNormal"/><w:uiPriority w:val="41"/><w:rsid w:val="00601D06"/><w:pPr><w:spacing w:after="0" w:line="240" w:lineRule="auto"/></w:pPr><w:tblPr><w:tblStyleRowBandSize w:val="1"/><w:tblStyleColBandSize w:val="1"/><w:tblInd w:w="0" w:type="dxa"/><w:tblBorders><w:top w:val="single" w:sz="4" w:space="0" w:color="BFBFBF" w:themeColor="background1" w:themeShade="BF"/><w:left w:val="single" w:sz="4" w:space="0" w:color="BFBFBF" w:themeColor="background1" w:themeShade="BF"/><w:bottom w:val="single" w:sz="4" w:space="0" w:color="BFBFBF" w:themeColor="background1" w:themeShade="BF"/><w:right w:val="single" w:sz="4" w:space="0" w:color="BFBFBF" w:themeColor="background1" w:themeShade="BF"/><w:insideH w:val="single" w:sz="4" w:space="0" w:color="BFBFBF" w:themeColor="background1" w:themeShade="BF"/><w:insideV w:val="single" w:sz="4" w:space="0" w:color="BFBFBF" w:themeColor="background1" w:themeShade="BF"/></w:tblBorders><w:tblCellMar><w:top w:w="0" w:type="dxa"/><w:left w:w="108" w:type="dxa"/><w:bottom w:w="0" w:type="dxa"/><w:right w:w="108" w:type="dxa"/></w:tblCellMar></w:tblPr><w:tblStylePr w:type="firstRow"><w:rPr><w:b/><w:bCs/></w:rPr></w:tblStylePr><w:tblStylePr w:type="lastRow"><w:rPr><w:b/><w:bCs/></w:rPr><w:tblPr/><w:tcPr><w:tcBorders><w:top w:val="double" w:sz="4" w:space="0" w:color="BFBFBF" w:themeColor="background1" w:themeShade="BF"/></w:tcBorders></w:tcPr></w:tblStylePr><w:tblStylePr w:type="firstCol"><w:rPr><w:b/><w:bCs/></w:rPr></w:tblStylePr><w:tblStylePr w:type="lastCol"><w:rPr><w:b/><w:bCs/></w:rPr></w:tblStylePr><w:tblStylePr w:type="band1Vert"><w:tblPr/><w:tcPr><w:shd w:val="clear" w:color="auto" w:fill="F2F2F2" w:themeFill="background1" w:themeFillShade="F2"/></w:tcPr></w:tblStylePr><w:tblStylePr w:type="band1Horz"><w:tblPr/><w:tcPr><w:shd w:val="clear" w:color="auto" w:fill="F2F2F2" w:themeFill="background1" w:themeFillShade="F2"/></w:tcPr></w:tblStylePr></w:style><w:style w:type="table" w:customStyle="1" w:styleId="GridTable5DarkAccent3"><w:name w:val="Grid Table 5 Dark Accent 3"/><w:basedOn w:val="TableNormal"/><w:uiPriority w:val="50"/><w:rsid w:val="00601D06"/><w:pPr><w:spacing w:after="0" w:line="240" w:lineRule="auto"/></w:pPr><w:tblPr><w:tblStyleRowBandSize w:val="1"/><w:tblStyleColBandSize w:val="1"/><w:tblInd w:w="0" w:type="dxa"/><w:tblBorders><w:top w:val="single" w:sz="4" w:space="0" w:color="FFFFFF" w:themeColor="background1"/><w:left w:val="single" w:sz="4" w:space="0" w:color="FFFFFF" w:themeColor="background1"/><w:bottom w:val="single" w:sz="4" w:space="0" w:color="FFFFFF" w:themeColor="background1"/><w:right w:val="single" w:sz="4" w:space="0" w:color="FFFFFF" w:themeColor="background1"/><w:insideH w:val="single" w:sz="4" w:space="0" w:color="FFFFFF" w:themeColor="background1"/><w:insideV w:val="single" w:sz="4" w:space="0" w:color="FFFFFF" w:themeColor="background1"/></w:tblBorders><w:tblCellMar><w:top w:w="0" w:type="dxa"/><w:left w:w="108" w:type="dxa"/><w:bottom w:w="0" w:type="dxa"/><w:right w:w="108" w:type="dxa"/></w:tblCellMar></w:tblPr><w:tcPr><w:shd w:val="clear" w:color="auto" w:fill="EDEDED" w:themeFill="accent3" w:themeFillTint="33"/></w:tcPr><w:tblStylePr w:type="firstRow"><w:rPr><w:b/><w:bCs/><w:color w:val="FFFFFF" w:themeColor="background1"/></w:rPr><w:tblPr/><w:tcPr><w:tcBorders><w:top w:val="single" w:sz="4" w:space="0" w:color="FFFFFF" w:themeColor="background1"/><w:left w:val="single" w:sz="4" w:space="0" w:color="FFFFFF" w:themeColor="background1"/><w:right w:val="single" w:sz="4" w:space="0" w:color="FFFFFF" w:themeColor="background1"/><w:insideH w:val="nil"/><w:insideV w:val="nil"/></w:tcBorders><w:shd w:val="clear" w:color="auto" w:fill="A5A5A5" w:themeFill="accent3"/></w:tcPr></w:tblStylePr><w:tblStylePr w:type="lastRow"><w:rPr><w:b/><w:bCs/><w:color w:val="FFFFFF" w:themeColor="background1"/></w:rPr><w:tblPr/><w:tcPr><w:tcBorders><w:left w:val="single" w:sz="4" w:space="0" w:color="FFFFFF" w:themeColor="background1"/><w:bottom w:val="single" w:sz="4" w:space="0" w:color="FFFFFF" w:themeColor="background1"/><w:right w:val="single" w:sz="4" w:space="0" w:color="FFFFFF" w:themeColor="background1"/><w:insideH w:val="nil"/><w:insideV w:val="nil"/></w:tcBorders><w:shd w:val="clear" w:color="auto" w:fill="A5A5A5" w:themeFill="accent3"/></w:tcPr></w:tblStylePr><w:tblStylePr w:type="firstCol"><w:rPr><w:b/><w:bCs/><w:color w:val="FFFFFF" w:themeColor="background1"/></w:rPr><w:tblPr/><w:tcPr><w:tcBorders><w:top w:val="single" w:sz="4" w:space="0" w:color="FFFFFF" w:themeColor="background1"/><w:left w:val="single" w:sz="4" w:space="0" w:color="FFFFFF" w:themeColor="background1"/><w:bottom w:val="single" w:sz="4" w:space="0" w:color="FFFFFF" w:themeColor="background1"/><w:insideV w:val="nil"/></w:tcBorders><w:shd w:val="clear" w:color="auto" w:fill="A5A5A5" w:themeFill="accent3"/></w:tcPr></w:tblStylePr><w:tblStylePr w:type="lastCol"><w:rPr><w:b/><w:bCs/><w:color w:val="FFFFFF" w:themeColor="background1"/></w:rPr><w:tblPr/><w:tcPr><w:tcBorders><w:top w:val="single" w:sz="4" w:space="0" w:color="FFFFFF" w:themeColor="background1"/><w:bottom w:val="single" w:sz="4" w:space="0" w:color="FFFFFF" w:themeColor="background1"/><w:right w:val="single" w:sz="4" w:space="0" w:color="FFFFFF" w:themeColor="background1"/><w:insideV w:val="nil"/></w:tcBorders><w:shd w:val="clear" w:color="auto" w:fill="A5A5A5" w:themeFill="accent3"/></w:tcPr></w:tblStylePr><w:tblStylePr w:type="band1Vert"><w:tblPr/><w:tcPr><w:shd w:val="clear" w:color="auto" w:fill="DBDBDB" w:themeFill="accent3" w:themeFillTint="66"/></w:tcPr></w:tblStylePr><w:tblStylePr w:type="band1Horz"><w:tblPr/><w:tcPr><w:shd w:val="clear" w:color="auto" w:fill="DBDBDB" w:themeFill="accent3" w:themeFillTint="66"/></w:tcPr></w:tblStylePr></w:style><w:style w:type="table" w:customStyle="1" w:styleId="GridTableLight"><w:name w:val="Grid Table Light"/><w:basedOn w:val="TableNormal"/><w:uiPriority w:val="40"/><w:rsid w:val="003A600E"/><w:pPr><w:spacing w:after="0" w:line="240" w:lineRule="auto"/></w:pPr><w:tblPr><w:tblInd w:w="0" w:type="dxa"/><w:tblBorders><w:top w:val="single" w:sz="4" w:space="0" w:color="BFBFBF" w:themeColor="background1" w:themeShade="BF"/><w:left w:val="single" w:sz="4" w:space="0" w:color="BFBFBF" w:themeColor="background1" w:themeShade="BF"/><w:bottom w:val="single" w:sz="4" w:space="0" w:color="BFBFBF" w:themeColor="background1" w:themeShade="BF"/><w:right w:val="single" w:sz="4" w:space="0" w:color="BFBFBF" w:themeColor="background1" w:themeShade="BF"/><w:insideH w:val="single" w:sz="4" w:space="0" w:color="BFBFBF" w:themeColor="background1" w:themeShade="BF"/><w:insideV w:val="single" w:sz="4" w:space="0" w:color="BFBFBF" w:themeColor="background1" w:themeShade="BF"/></w:tblBorders><w:tblCellMar><w:top w:w="0" w:type="dxa"/><w:left w:w="108" w:type="dxa"/><w:bottom w:w="0" w:type="dxa"/><w:right w:w="108" w:type="dxa"/></w:tblCellMar></w:tblPr></w:style><w:style w:type="paragraph" w:styleId="BalloonText"><w:name w:val="Balloon Text"/><w:basedOn w:val="Normal"/><w:link w:val="BalloonTextChar"/><w:uiPriority w:val="99"/><w:semiHidden/><w:unhideWhenUsed/><w:rsid w:val="006967C8"/><w:pPr><w:spacing w:after="0" w:line="240" w:lineRule="auto"/></w:pPr><w:rPr><w:rFonts w:ascii="Tahoma" w:hAnsi="Tahoma" w:cs="Tahoma"/><w:sz w:val="16"/><w:szCs w:val="16"/></w:rPr></w:style><w:style w:type="character" w:customStyle="1" w:styleId="BalloonTextChar"><w:name w:val="Balloon Text Char"/><w:basedOn w:val="DefaultParagraphFont"/><w:link w:val="BalloonText"/><w:uiPriority w:val="99"/><w:semiHidden/><w:rsid w:val="006967C8"/><w:rPr><w:rFonts w:ascii="Tahoma" w:eastAsiaTheme="minorEastAsia" w:hAnsi="Tahoma" w:cs="Tahoma"/><w:color w:val="000000" w:themeColor="text1"/><w:sz w:val="16"/><w:szCs w:val="16"/><w:lang w:eastAsia="ko-KR"/></w:rPr></w:style></w:styles></pkg:xmlData></pkg:part><pkg:part pkg:name="/word/styles.xml" pkg:contentType="application/vnd.openxmlformats-officedocument.wordprocessingml.styles+xml"><pkg:xmlData><w:styles mc:Ignorable="w14" xmlns:mc="http://schemas.openxmlformats.org/markup-compatibility/2006" xmlns:r="http://schemas.openxmlformats.org/officeDocument/2006/relationships" xmlns:w="http://schemas.openxmlformats.org/wordprocessingml/2006/main" xmlns:w14="http://schemas.microsoft.com/office/word/2010/wordml"><w:docDefaults><w:rPrDefault><w:rPr><w:rFonts w:asciiTheme="minorHAnsi" w:eastAsiaTheme="minorHAnsi" w:hAnsiTheme="minorHAnsi" w:cstheme="minorBidi"/><w:sz w:val="22"/><w:szCs w:val="22"/><w:lang w:val="en-US" w:eastAsia="en-US" w:bidi="ar-SA"/></w:rPr></w:rPrDefault><w:pPrDefault><w:pPr><w:spacing w:after="160" w:line="259" w:lineRule="auto"/></w:pPr></w:pPrDefault></w:docDefaults><w:latentStyles w:defLockedState="0" w:defUIPriority="99" w:defSemiHidden="1" w:defUnhideWhenUsed="1" w:defQFormat="0" w:count="267"><w:lsdException w:name="Normal" w:semiHidden="0" w:uiPriority="0" w:unhideWhenUsed="0" w:qFormat="1"/><w:lsdException w:name="heading 1" w:semiHidden="0" w:uiPriority="9" w:unhideWhenUsed="0" w:qFormat="1"/><w:lsdException w:name="heading 2" w:uiPriority="9" w:qFormat="1"/><w:lsdException w:name="heading 3" w:uiPriority="9" w:qFormat="1"/><w:lsdException w:name="heading 4" w:uiPriority="9" w:qFormat="1"/><w:lsdException w:name="heading 5" w:uiPriority="9" w:qFormat="1"/><w:lsdException w:name="heading 6" w:uiPriority="9" w:qFormat="1"/><w:lsdException w:name="heading 7" w:uiPriority="9" w:qFormat="1"/><w:lsdException w:name="heading 8" w:uiPriority="9" w:qFormat="1"/><w:lsdException w:name="heading 9" w:uiPriority="9" w:qFormat="1"/><w:lsdException w:name="toc 1" w:uiPriority="39"/><w:lsdException w:name="toc 2" w:uiPriority="39"/><w:lsdException w:name="toc 3" w:uiPriority="39"/><w:lsdException w:name="toc 4" w:uiPriority="39"/><w:lsdException w:name="toc 5" w:uiPriority="39"/><w:lsdException w:name="toc 6" w:uiPriority="39"/><w:lsdException w:name="toc 7" w:uiPriority="39"/><w:lsdException w:name="toc 8" w:uiPriority="39"/><w:lsdException w:name="toc 9" w:uiPriority="39"/><w:lsdException w:name="caption" w:uiPriority="35" w:qFormat="1"/><w:lsdException w:name="Title" w:semiHidden="0" w:uiPriority="10" w:unhideWhenUsed="0" w:qFormat="1"/><w:lsdException w:name="Default Paragraph Font" w:uiPriority="1"/><w:lsdException w:name="Subtitle" w:semiHidden="0" w:uiPriority="11" w:unhideWhenUsed="0" w:qFormat="1"/><w:lsdException w:name="Hyperlink" w:uiPriority="0"/><w:lsdException w:name="Strong" w:semiHidden="0" w:uiPriority="22" w:unhideWhenUsed="0" w:qFormat="1"/><w:lsdException w:name="Emphasis" w:semiHidden="0" w:uiPriority="20" w:unhideWhenUsed="0" w:qFormat="1"/><w:lsdException w:name="Table Grid" w:semiHidden="0" w:uiPriority="39" w:unhideWhenUsed="0"/><w:lsdException w:name="Placeholder Text" w:unhideWhenUsed="0"/><w:lsdException w:name="No Spacing" w:semiHidden="0" w:uiPriority="1" w:unhideWhenUsed="0" w:qFormat="1"/><w:lsdException w:name="Light Shading" w:semiHidden="0" w:uiPriority="60" w:unhideWhenUsed="0"/><w:lsdException w:name="Light List" w:semiHidden="0" w:uiPriority="61" w:unhideWhenUsed="0"/><w:lsdException w:name="Light Grid" w:semiHidden="0" w:uiPriority="62" w:unhideWhenUsed="0"/><w:lsdException w:name="Medium Shading 1" w:semiHidden="0" w:uiPriority="63" w:unhideWhenUsed="0"/><w:lsdException w:name="Medium Shading 2" w:semiHidden="0" w:uiPriority="64" w:unhideWhenUsed="0"/><w:lsdException w:name="Medium List 1" w:semiHidden="0" w:uiPriority="65" w:unhideWhenUsed="0"/><w:lsdException w:name="Medium List 2" w:semiHidden="0" w:uiPriority="66" w:unhideWhenUsed="0"/><w:lsdException w:name="Medium Grid 1" w:semiHidden="0" w:uiPriority="67" w:unhideWhenUsed="0"/><w:lsdException w:name="Medium Grid 2" w:semiHidden="0" w:uiPriority="68" w:unhideWhenUsed="0"/><w:lsdException w:name="Medium Grid 3" w:semiHidden="0" w:uiPriority="69" w:unhideWhenUsed="0"/><w:lsdException w:name="Dark List" w:semiHidden="0" w:uiPriority="70" w:unhideWhenUsed="0"/><w:lsdException w:name="Colorful Shading" w:semiHidden="0" w:uiPriority="71" w:unhideWhenUsed="0"/><w:lsdException w:name="Colorful List" w:semiHidden="0" w:uiPriority="72" w:unhideWhenUsed="0"/><w:lsdException w:name="Colorful Grid" w:semiHidden="0" w:uiPriority="73" w:unhideWhenUsed="0"/><w:lsdException w:name="Light Shading Accent 1" w:semiHidden="0" w:uiPriority="60" w:unhideWhenUsed="0"/><w:lsdException w:name="Light List Accent 1" w:semiHidden="0" w:uiPriority="61" w:unhideWhenUsed="0"/><w:lsdException w:name="Light Grid Accent 1" w:semiHidden="0" w:uiPriority="62" w:unhideWhenUsed="0"/><w:lsdException w:name="Medium Shading 1 Accent 1" w:semiHidden="0" w:uiPriority="63" w:unhideWhenUsed="0"/><w:lsdException w:name="Medium Shading 2 Accent 1" w:semiHidden="0" w:uiPriority="64" w:unhideWhenUsed="0"/><w:lsdException w:name="Medium List 1 Accent 1" w:semiHidden="0" w:uiPriority="65" w:unhideWhenUsed="0"/><w:lsdException w:name="Revision" w:unhideWhenUsed="0"/><w:lsdException w:name="List Paragraph" w:semiHidden="0" w:uiPriority="34" w:unhideWhenUsed="0" w:qFormat="1"/><w:lsdException w:name="Quote" w:semiHidden="0" w:uiPriority="29" w:unhideWhenUsed="0" w:qFormat="1"/><w:lsdException w:name="Intense Quote" w:semiHidden="0" w:uiPriority="30" w:unhideWhenUsed="0" w:qFormat="1"/><w:lsdException w:name="Medium List 2 Accent 1" w:semiHidden="0" w:uiPriority="66" w:unhideWhenUsed="0"/><w:lsdException w:name="Medium Grid 1 Accent 1" w:semiHidden="0" w:uiPriority="67" w:unhideWhenUsed="0"/><w:lsdException w:name="Medium Grid 2 Accent 1" w:semiHidden="0" w:uiPriority="68" w:unhideWhenUsed="0"/><w:lsdException w:name="Medium Grid 3 Accent 1" w:semiHidden="0" w:uiPriority="69" w:unhideWhenUsed="0"/><w:lsdException w:name="Dark List Accent 1" w:semiHidden="0" w:uiPriority="70" w:unhideWhenUsed="0"/><w:lsdException w:name="Colorful Shading Accent 1" w:semiHidden="0" w:uiPriority="71" w:unhideWhenUsed="0"/><w:lsdException w:name="Colorful List Accent 1" w:semiHidden="0" w:uiPriority="72" w:unhideWhenUsed="0"/><w:lsdException w:name="Colorful Grid Accent 1" w:semiHidden="0" w:uiPriority="73" w:unhideWhenUsed="0"/><w:lsdException w:name="Light Shading Accent 2" w:semiHidden="0" w:uiPriority="60" w:unhideWhenUsed="0"/><w:lsdException w:name="Light List Accent 2" w:semiHidden="0" w:uiPriority="61" w:unhideWhenUsed="0"/><w:lsdException w:name="Light Grid Accent 2" w:semiHidden="0" w:uiPriority="62" w:unhideWhenUsed="0"/><w:lsdException w:name="Medium Shading 1 Accent 2" w:semiHidden="0" w:uiPriority="63" w:unhideWhenUsed="0"/><w:lsdException w:name="Medium Shading 2 Accent 2" w:semiHidden="0" w:uiPriority="64" w:unhideWhenUsed="0"/><w:lsdException w:name="Medium List 1 Accent 2" w:semiHidden="0" w:uiPriority="65" w:unhideWhenUsed="0"/><w:lsdException w:name="Medium List 2 Accent 2" w:semiHidden="0" w:uiPriority="66" w:unhideWhenUsed="0"/><w:lsdException w:name="Medium Grid 1 Accent 2" w:semiHidden="0" w:uiPriority="67" w:unhideWhenUsed="0"/><w:lsdException w:name="Medium Grid 2 Accent 2" w:semiHidden="0" w:uiPriority="68" w:unhideWhenUsed="0"/><w:lsdException w:name="Medium Grid 3 Accent 2" w:semiHidden="0" w:uiPriority="69" w:unhideWhenUsed="0"/><w:lsdException w:name="Dark List Accent 2" w:semiHidden="0" w:uiPriority="70" w:unhideWhenUsed="0"/><w:lsdException w:name="Colorful Shading Accent 2" w:semiHidden="0" w:uiPriority="71" w:unhideWhenUsed="0"/><w:lsdException w:name="Colorful List Accent 2" w:semiHidden="0" w:uiPriority="72" w:unhideWhenUsed="0"/><w:lsdException w:name="Colorful Grid Accent 2" w:semiHidden="0" w:uiPriority="73" w:unhideWhenUsed="0"/><w:lsdException w:name="Light Shading Accent 3" w:semiHidden="0" w:uiPriority="60" w:unhideWhenUsed="0"/><w:lsdException w:name="Light List Accent 3" w:semiHidden="0" w:uiPriority="61" w:unhideWhenUsed="0"/><w:lsdException w:name="Light Grid Accent 3" w:semiHidden="0" w:uiPriority="62" w:unhideWhenUsed="0"/><w:lsdException w:name="Medium Shading 1 Accent 3" w:semiHidden="0" w:uiPriority="63" w:unhideWhenUsed="0"/><w:lsdException w:name="Medium Shading 2 Accent 3" w:semiHidden="0" w:uiPriority="64" w:unhideWhenUsed="0"/><w:lsdException w:name="Medium List 1 Accent 3" w:semiHidden="0" w:uiPriority="65" w:unhideWhenUsed="0"/><w:lsdException w:name="Medium List 2 Accent 3" w:semiHidden="0" w:uiPriority="66" w:unhideWhenUsed="0"/><w:lsdException w:name="Medium Grid 1 Accent 3" w:semiHidden="0" w:uiPriority="67" w:unhideWhenUsed="0"/><w:lsdException w:name="Medium Grid 2 Accent 3" w:semiHidden="0" w:uiPriority="68" w:unhideWhenUsed="0"/><w:lsdException w:name="Medium Grid 3 Accent 3" w:semiHidden="0" w:uiPriority="69" w:unhideWhenUsed="0"/><w:lsdException w:name="Dark List Accent 3" w:semiHidden="0" w:uiPriority="70" w:unhideWhenUsed="0"/><w:lsdException w:name="Colorful Shading Accent 3" w:semiHidden="0" w:uiPriority="71" w:unhideWhenUsed="0"/><w:lsdException w:name="Colorful List Accent 3" w:semiHidden="0" w:uiPriority="72" w:unhideWhenUsed="0"/><w:lsdException w:name="Colorful Grid Accent 3" w:semiHidden="0" w:uiPriority="73" w:unhideWhenUsed="0"/><w:lsdException w:name="Light Shading Accent 4" w:semiHidden="0" w:uiPriority="60" w:unhideWhenUsed="0"/><w:lsdException w:name="Light List Accent 4" w:semiHidden="0" w:uiPriority="61" w:unhideWhenUsed="0"/><w:lsdException w:name="Light Grid Accent 4" w:semiHidden="0" w:uiPriority="62" w:unhideWhenUsed="0"/><w:lsdException w:name="Medium Shading 1 Accent 4" w:semiHidden="0" w:uiPriority="63" w:unhideWhenUsed="0"/><w:lsdException w:name="Medium Shading 2 Accent 4" w:semiHidden="0" w:uiPriority="64" w:unhideWhenUsed="0"/><w:lsdException w:name="Medium List 1 Accent 4" w:semiHidden="0" w:uiPriority="65" w:unhideWhenUsed="0"/><w:lsdException w:name="Medium List 2 Accent 4" w:semiHidden="0" w:uiPriority="66" w:unhideWhenUsed="0"/><w:lsdException w:name="Medium Grid 1 Accent 4" w:semiHidden="0" w:uiPriority="67" w:unhideWhenUsed="0"/><w:lsdException w:name="Medium Grid 2 Accent 4" w:semiHidden="0" w:uiPriority="68" w:unhideWhenUsed="0"/><w:lsdException w:name="Medium Grid 3 Accent 4" w:semiHidden="0" w:uiPriority="69" w:unhideWhenUsed="0"/><w:lsdException w:name="Dark List Accent 4" w:semiHidden="0" w:uiPriority="70" w:unhideWhenUsed="0"/><w:lsdException w:name="Colorful Shading Accent 4" w:semiHidden="0" w:uiPriority="71" w:unhideWhenUsed="0"/><w:lsdException w:name="Colorful List Accent 4" w:semiHidden="0" w:uiPriority="72" w:unhideWhenUsed="0"/><w:lsdException w:name="Colorful Grid Accent 4" w:semiHidden="0" w:uiPriority="73" w:unhideWhenUsed="0"/><w:lsdException w:name="Light Shading Accent 5" w:semiHidden="0" w:uiPriority="60" w:unhideWhenUsed="0"/><w:lsdException w:name="Light List Accent 5" w:semiHidden="0" w:uiPriority="61" w:unhideWhenUsed="0"/><w:lsdException w:name="Light Grid Accent 5" w:semiHidden="0" w:uiPriority="62" w:unhideWhenUsed="0"/><w:lsdException w:name="Medium Shading 1 Accent 5" w:semiHidden="0" w:uiPriority="63" w:unhideWhenUsed="0"/><w:lsdException w:name="Medium Shading 2 Accent 5" w:semiHidden="0" w:uiPriority="64" w:unhideWhenUsed="0"/><w:lsdException w:name="Medium List 1 Accent 5" w:semiHidden="0" w:uiPriority="65" w:unhideWhenUsed="0"/><w:lsdException w:name="Medium List 2 Accent 5" w:semiHidden="0" w:uiPriority="66" w:unhideWhenUsed="0"/><w:lsdException w:name="Medium Grid 1 Accent 5" w:semiHidden="0" w:uiPriority="67" w:unhideWhenUsed="0"/><w:lsdException w:name="Medium Grid 2 Accent 5" w:semiHidden="0" w:uiPriority="68" w:unhideWhenUsed="0"/><w:lsdException w:name="Medium Grid 3 Accent 5" w:semiHidden="0" w:uiPriority="69" w:unhideWhenUsed="0"/><w:lsdException w:name="Dark List Accent 5" w:semiHidden="0" w:uiPriority="70" w:unhideWhenUsed="0"/><w:lsdException w:name="Colorful Shading Accent 5" w:semiHidden="0" w:uiPriority="71" w:unhideWhenUsed="0"/><w:lsdException w:name="Colorful List Accent 5" w:semiHidden="0" w:uiPriority="72" w:unhideWhenUsed="0"/><w:lsdException w:name="Colorful Grid Accent 5" w:semiHidden="0" w:uiPriority="73" w:unhideWhenUsed="0"/><w:lsdException w:name="Light Shading Accent 6" w:semiHidden="0" w:uiPriority="60" w:unhideWhenUsed="0"/><w:lsdException w:name="Light List Accent 6" w:semiHidden="0" w:uiPriority="61" w:unhideWhenUsed="0"/><w:lsdException w:name="Light Grid Accent 6" w:semiHidden="0" w:uiPriority="62" w:unhideWhenUsed="0"/><w:lsdException w:name="Medium Shading 1 Accent 6" w:semiHidden="0" w:uiPriority="63" w:unhideWhenUsed="0"/><w:lsdException w:name="Medium Shading 2 Accent 6" w:semiHidden="0" w:uiPriority="64" w:unhideWhenUsed="0"/><w:lsdException w:name="Medium List 1 Accent 6" w:semiHidden="0" w:uiPriority="65" w:unhideWhenUsed="0"/><w:lsdException w:name="Medium List 2 Accent 6" w:semiHidden="0" w:uiPriority="66" w:unhideWhenUsed="0"/><w:lsdException w:name="Medium Grid 1 Accent 6" w:semiHidden="0" w:uiPriority="67" w:unhideWhenUsed="0"/><w:lsdException w:name="Medium Grid 2 Accent 6" w:semiHidden="0" w:uiPriority="68" w:unhideWhenUsed="0"/><w:lsdException w:name="Medium Grid 3 Accent 6" w:semiHidden="0" w:uiPriority="69" w:unhideWhenUsed="0"/><w:lsdException w:name="Dark List Accent 6" w:semiHidden="0" w:uiPriority="70" w:unhideWhenUsed="0"/><w:lsdException w:name="Colorful Shading Accent 6" w:semiHidden="0" w:uiPriority="71" w:unhideWhenUsed="0"/><w:lsdException w:name="Colorful List Accent 6" w:semiHidden="0" w:uiPriority="72" w:unhideWhenUsed="0"/><w:lsdException w:name="Colorful Grid Accent 6" w:semiHidden="0" w:uiPriority="73" w:unhideWhenUsed="0"/><w:lsdException w:name="Subtle Emphasis" w:semiHidden="0" w:uiPriority="19" w:unhideWhenUsed="0" w:qFormat="1"/><w:lsdException w:name="Intense Emphasis" w:semiHidden="0" w:uiPriority="21" w:unhideWhenUsed="0" w:qFormat="1"/><w:lsdException w:name="Subtle Reference" w:semiHidden="0" w:uiPriority="31" w:unhideWhenUsed="0" w:qFormat="1"/><w:lsdException w:name="Intense Reference" w:semiHidden="0" w:uiPriority="32" w:unhideWhenUsed="0" w:qFormat="1"/><w:lsdException w:name="Book Title" w:semiHidden="0" w:uiPriority="33" w:unhideWhenUsed="0" w:qFormat="1"/><w:lsdException w:name="Bibliography" w:uiPriority="37"/><w:lsdException w:name="TOC Heading" w:uiPriority="39" w:qFormat="1"/></w:latentStyles><w:style w:type="paragraph" w:default="1" w:styleId="Normal"><w:name w:val="Normal"/><w:qFormat/><w:rsid w:val="000408A0"/><w:pPr><w:spacing w:after="200" w:line="276" w:lineRule="auto"/></w:pPr><w:rPr><w:rFonts w:eastAsiaTheme="minorEastAsia"/><w:color w:val="000000" w:themeColor="text1"/><w:lang w:eastAsia="ko-KR"/></w:rPr></w:style><w:style w:type="character" w:default="1" w:styleId="DefaultParagraphFont"><w:name w:val="Default Paragraph Font"/><w:uiPriority w:val="1"/><w:semiHidden/><w:unhideWhenUsed/></w:style><w:style w:type="table" w:default="1" w:styleId="TableNormal"><w:name w:val="Normal Table"/><w:uiPriority w:val="99"/><w:semiHidden/><w:unhideWhenUsed/><w:tblPr><w:tblInd w:w="0" w:type="dxa"/><w:tblCellMar><w:top w:w="0" w:type="dxa"/><w:left w:w="108" w:type="dxa"/><w:bottom w:w="0" w:type="dxa"/><w:right w:w="108" w:type="dxa"/></w:tblCellMar></w:tblPr></w:style><w:style w:type="numbering" w:default="1" w:styleId="NoList"><w:name w:val="No List"/><w:uiPriority w:val="99"/><w:semiHidden/><w:unhideWhenUsed/></w:style><w:style w:type="character" w:styleId="Hyperlink"><w:name w:val="Hyperlink"/><w:basedOn w:val="DefaultParagraphFont"/><w:unhideWhenUsed/><w:rsid w:val="000408A0"/><w:rPr><w:color w:val="0000FF"/><w:u w:val="single"/></w:rPr></w:style><w:style w:type="table" w:styleId="TableGrid"><w:name w:val="Table Grid"/><w:basedOn w:val="TableNormal"/><w:uiPriority w:val="39"/><w:rsid w:val="00A573F9"/><w:pPr><w:spacing w:after="0" w:line="240" w:lineRule="auto"/></w:pPr><w:tblPr><w:tblInd w:w="0" w:type="dxa"/><w:tblBorders><w:top w:val="single" w:sz="4" w:space="0" w:color="auto"/><w:left w:val="single" w:sz="4" w:space="0" w:color="auto"/><w:bottom w:val="single" w:sz="4" w:space="0" w:color="auto"/><w:right w:val="single" w:sz="4" w:space="0" w:color="auto"/><w:insideH w:val="single" w:sz="4" w:space="0" w:color="auto"/><w:insideV w:val="single" w:sz="4" w:space="0" w:color="auto"/></w:tblBorders><w:tblCellMar><w:top w:w="0" w:type="dxa"/><w:left w:w="108" w:type="dxa"/><w:bottom w:w="0" w:type="dxa"/><w:right w:w="108" w:type="dxa"/></w:tblCellMar></w:tblPr></w:style><w:style w:type="table" w:customStyle="1" w:styleId="PlainTable1"><w:name w:val="Plain Table 1"/><w:basedOn w:val="TableNormal"/><w:uiPriority w:val="41"/><w:rsid w:val="00601D06"/><w:pPr><w:spacing w:after="0" w:line="240" w:lineRule="auto"/></w:pPr><w:tblPr><w:tblStyleRowBandSize w:val="1"/><w:tblStyleColBandSize w:val="1"/><w:tblInd w:w="0" w:type="dxa"/><w:tblBorders><w:top w:val="single" w:sz="4" w:space="0" w:color="BFBFBF" w:themeColor="background1" w:themeShade="BF"/><w:left w:val="single" w:sz="4" w:space="0" w:color="BFBFBF" w:themeColor="background1" w:themeShade="BF"/><w:bottom w:val="single" w:sz="4" w:space="0" w:color="BFBFBF" w:themeColor="background1" w:themeShade="BF"/><w:right w:val="single" w:sz="4" w:space="0" w:color="BFBFBF" w:themeColor="background1" w:themeShade="BF"/><w:insideH w:val="single" w:sz="4" w:space="0" w:color="BFBFBF" w:themeColor="background1" w:themeShade="BF"/><w:insideV w:val="single" w:sz="4" w:space="0" w:color="BFBFBF" w:themeColor="background1" w:themeShade="BF"/></w:tblBorders><w:tblCellMar><w:top w:w="0" w:type="dxa"/><w:left w:w="108" w:type="dxa"/><w:bottom w:w="0" w:type="dxa"/><w:right w:w="108" w:type="dxa"/></w:tblCellMar></w:tblPr><w:tblStylePr w:type="firstRow"><w:rPr><w:b/><w:bCs/></w:rPr></w:tblStylePr><w:tblStylePr w:type="lastRow"><w:rPr><w:b/><w:bCs/></w:rPr><w:tblPr/><w:tcPr><w:tcBorders><w:top w:val="double" w:sz="4" w:space="0" w:color="BFBFBF" w:themeColor="background1" w:themeShade="BF"/></w:tcBorders></w:tcPr></w:tblStylePr><w:tblStylePr w:type="firstCol"><w:rPr><w:b/><w:bCs/></w:rPr></w:tblStylePr><w:tblStylePr w:type="lastCol"><w:rPr><w:b/><w:bCs/></w:rPr></w:tblStylePr><w:tblStylePr w:type="band1Vert"><w:tblPr/><w:tcPr><w:shd w:val="clear" w:color="auto" w:fill="F2F2F2" w:themeFill="background1" w:themeFillShade="F2"/></w:tcPr></w:tblStylePr><w:tblStylePr w:type="band1Horz"><w:tblPr/><w:tcPr><w:shd w:val="clear" w:color="auto" w:fill="F2F2F2" w:themeFill="background1" w:themeFillShade="F2"/></w:tcPr></w:tblStylePr></w:style><w:style w:type="table" w:customStyle="1" w:styleId="GridTable5DarkAccent3"><w:name w:val="Grid Table 5 Dark Accent 3"/><w:basedOn w:val="TableNormal"/><w:uiPriority w:val="50"/><w:rsid w:val="00601D06"/><w:pPr><w:spacing w:after="0" w:line="240" w:lineRule="auto"/></w:pPr><w:tblPr><w:tblStyleRowBandSize w:val="1"/><w:tblStyleColBandSize w:val="1"/><w:tblInd w:w="0" w:type="dxa"/><w:tblBorders><w:top w:val="single" w:sz="4" w:space="0" w:color="FFFFFF" w:themeColor="background1"/><w:left w:val="single" w:sz="4" w:space="0" w:color="FFFFFF" w:themeColor="background1"/><w:bottom w:val="single" w:sz="4" w:space="0" w:color="FFFFFF" w:themeColor="background1"/><w:right w:val="single" w:sz="4" w:space="0" w:color="FFFFFF" w:themeColor="background1"/><w:insideH w:val="single" w:sz="4" w:space="0" w:color="FFFFFF" w:themeColor="background1"/><w:insideV w:val="single" w:sz="4" w:space="0" w:color="FFFFFF" w:themeColor="background1"/></w:tblBorders><w:tblCellMar><w:top w:w="0" w:type="dxa"/><w:left w:w="108" w:type="dxa"/><w:bottom w:w="0" w:type="dxa"/><w:right w:w="108" w:type="dxa"/></w:tblCellMar></w:tblPr><w:tcPr><w:shd w:val="clear" w:color="auto" w:fill="EDEDED" w:themeFill="accent3" w:themeFillTint="33"/></w:tcPr><w:tblStylePr w:type="firstRow"><w:rPr><w:b/><w:bCs/><w:color w:val="FFFFFF" w:themeColor="background1"/></w:rPr><w:tblPr/><w:tcPr><w:tcBorders><w:top w:val="single" w:sz="4" w:space="0" w:color="FFFFFF" w:themeColor="background1"/><w:left w:val="single" w:sz="4" w:space="0" w:color="FFFFFF" w:themeColor="background1"/><w:right w:val="single" w:sz="4" w:space="0" w:color="FFFFFF" w:themeColor="background1"/><w:insideH w:val="nil"/><w:insideV w:val="nil"/></w:tcBorders><w:shd w:val="clear" w:color="auto" w:fill="A5A5A5" w:themeFill="accent3"/></w:tcPr></w:tblStylePr><w:tblStylePr w:type="lastRow"><w:rPr><w:b/><w:bCs/><w:color w:val="FFFFFF" w:themeColor="background1"/></w:rPr><w:tblPr/><w:tcPr><w:tcBorders><w:left w:val="single" w:sz="4" w:space="0" w:color="FFFFFF" w:themeColor="background1"/><w:bottom w:val="single" w:sz="4" w:space="0" w:color="FFFFFF" w:themeColor="background1"/><w:right w:val="single" w:sz="4" w:space="0" w:color="FFFFFF" w:themeColor="background1"/><w:insideH w:val="nil"/><w:insideV w:val="nil"/></w:tcBorders><w:shd w:val="clear" w:color="auto" w:fill="A5A5A5" w:themeFill="accent3"/></w:tcPr></w:tblStylePr><w:tblStylePr w:type="firstCol"><w:rPr><w:b/><w:bCs/><w:color w:val="FFFFFF" w:themeColor="background1"/></w:rPr><w:tblPr/><w:tcPr><w:tcBorders><w:top w:val="single" w:sz="4" w:space="0" w:color="FFFFFF" w:themeColor="background1"/><w:left w:val="single" w:sz="4" w:space="0" w:color="FFFFFF" w:themeColor="background1"/><w:bottom w:val="single" w:sz="4" w:space="0" w:color="FFFFFF" w:themeColor="background1"/><w:insideV w:val="nil"/></w:tcBorders><w:shd w:val="clear" w:color="auto" w:fill="A5A5A5" w:themeFill="accent3"/></w:tcPr></w:tblStylePr><w:tblStylePr w:type="lastCol"><w:rPr><w:b/><w:bCs/><w:color w:val="FFFFFF" w:themeColor="background1"/></w:rPr><w:tblPr/><w:tcPr><w:tcBorders><w:top w:val="single" w:sz="4" w:space="0" w:color="FFFFFF" w:themeColor="background1"/><w:bottom w:val="single" w:sz="4" w:space="0" w:color="FFFFFF" w:themeColor="background1"/><w:right w:val="single" w:sz="4" w:space="0" w:color="FFFFFF" w:themeColor="background1"/><w:insideV w:val="nil"/></w:tcBorders><w:shd w:val="clear" w:color="auto" w:fill="A5A5A5" w:themeFill="accent3"/></w:tcPr></w:tblStylePr><w:tblStylePr w:type="band1Vert"><w:tblPr/><w:tcPr><w:shd w:val="clear" w:color="auto" w:fill="DBDBDB" w:themeFill="accent3" w:themeFillTint="66"/></w:tcPr></w:tblStylePr><w:tblStylePr w:type="band1Horz"><w:tblPr/><w:tcPr><w:shd w:val="clear" w:color="auto" w:fill="DBDBDB" w:themeFill="accent3" w:themeFillTint="66"/></w:tcPr></w:tblStylePr></w:style><w:style w:type="table" w:customStyle="1" w:styleId="GridTableLight"><w:name w:val="Grid Table Light"/><w:basedOn w:val="TableNormal"/><w:uiPriority w:val="40"/><w:rsid w:val="003A600E"/><w:pPr><w:spacing w:after="0" w:line="240" w:lineRule="auto"/></w:pPr><w:tblPr><w:tblInd w:w="0" w:type="dxa"/><w:tblBorders><w:top w:val="single" w:sz="4" w:space="0" w:color="BFBFBF" w:themeColor="background1" w:themeShade="BF"/><w:left w:val="single" w:sz="4" w:space="0" w:color="BFBFBF" w:themeColor="background1" w:themeShade="BF"/><w:bottom w:val="single" w:sz="4" w:space="0" w:color="BFBFBF" w:themeColor="background1" w:themeShade="BF"/><w:right w:val="single" w:sz="4" w:space="0" w:color="BFBFBF" w:themeColor="background1" w:themeShade="BF"/><w:insideH w:val="single" w:sz="4" w:space="0" w:color="BFBFBF" w:themeColor="background1" w:themeShade="BF"/><w:insideV w:val="single" w:sz="4" w:space="0" w:color="BFBFBF" w:themeColor="background1" w:themeShade="BF"/></w:tblBorders><w:tblCellMar><w:top w:w="0" w:type="dxa"/><w:left w:w="108" w:type="dxa"/><w:bottom w:w="0" w:type="dxa"/><w:right w:w="108" w:type="dxa"/></w:tblCellMar></w:tblPr></w:style><w:style w:type="paragraph" w:styleId="BalloonText"><w:name w:val="Balloon Text"/><w:basedOn w:val="Normal"/><w:link w:val="BalloonTextChar"/><w:uiPriority w:val="99"/><w:semiHidden/><w:unhideWhenUsed/><w:rsid w:val="006967C8"/><w:pPr><w:spacing w:after="0" w:line="240" w:lineRule="auto"/></w:pPr><w:rPr><w:rFonts w:ascii="Tahoma" w:hAnsi="Tahoma" w:cs="Tahoma"/><w:sz w:val="16"/><w:szCs w:val="16"/></w:rPr></w:style><w:style w:type="character" w:customStyle="1" w:styleId="BalloonTextChar"><w:name w:val="Balloon Text Char"/><w:basedOn w:val="DefaultParagraphFont"/><w:link w:val="BalloonText"/><w:uiPriority w:val="99"/><w:semiHidden/><w:rsid w:val="006967C8"/><w:rPr><w:rFonts w:ascii="Tahoma" w:eastAsiaTheme="minorEastAsia" w:hAnsi="Tahoma" w:cs="Tahoma"/><w:color w:val="000000" w:themeColor="text1"/><w:sz w:val="16"/><w:szCs w:val="16"/><w:lang w:eastAsia="ko-KR"/></w:rPr></w:style></w:styles></pkg:xmlData></pkg:part><pkg:part pkg:name="/customXml/_rels/item1.xml.rels" pkg:contentType="application/vnd.openxmlformats-package.relationships+xml" pkg:padding="256"><pkg:xmlData><Relationships xmlns="http://schemas.openxmlformats.org/package/2006/relationships"><Relationship Id="rId1" Type="http://schemas.openxmlformats.org/officeDocument/2006/relationships/customXmlProps" Target="itemProps1.xml"/></Relationships></pkg:xmlData></pkg:part><pkg:part pkg:name="/customXml/itemProps1.xml" pkg:contentType="application/vnd.openxmlformats-officedocument.customXmlProperties+xml" pkg:padding="32"><pkg:xmlData pkg:originalXmlStandalone="no"><ds:datastoreItem ds:itemID="{6E878BD9-2569-4944-A061-89EE7235A591}" xmlns:ds="http://schemas.openxmlformats.org/officeDocument/2006/customXml"><ds:schemaRefs><ds:schemaRef ds:uri="http://schemas.openxmlformats.org/officeDocument/2006/bibliography"/></ds:schemaRefs></ds:datastoreItem></pkg:xmlData></pkg:part><pkg:part pkg:name="/customXml/item1.xml" pkg:contentType="application/xml" pkg:padding="32"><pkg:xmlData><b:Sources SelectedStyle="\APASixthEditionOfficeOnline.xsl" StyleName="APA" Version="6" xmlns:b="http://schemas.openxmlformats.org/officeDocument/2006/bibliography" xmlns="http://schemas.openxmlformats.org/officeDocument/2006/bibliography"/></pkg:xmlData></pkg:part><pkg:part pkg:name="/docProps/core.xml" pkg:contentType="application/vnd.openxmlformats-package.core-properties+xml" pkg:padding="256"><pkg:xmlData><cp:coreProperties xmlns:cp="http://schemas.openxmlformats.org/package/2006/metadata/core-properties" xmlns:dc="http://purl.org/dc/elements/1.1/" xmlns:dcterms="http://purl.org/dc/terms/" xmlns:dcmitype="http://purl.org/dc/dcmitype/" xmlns:xsi="http://www.w3.org/2001/XMLSchema-instance"><dc:creator>sri</dc:creator><cp:lastModifiedBy>anil</cp:lastModifiedBy><cp:revision>4</cp:revision><dcterms:created xsi:type="dcterms:W3CDTF">2017-08-01T16:39:00Z</dcterms:created><dcterms:modified xsi:type="dcterms:W3CDTF">2017-08-01T16:42:00Z</dcterms:modified></cp:coreProperties></pkg:xmlData></pkg:part><pkg:part pkg:name="/word/fontTable.xml" pkg:contentType="application/vnd.openxmlformats-officedocument.wordprocessingml.fontTable+xml"><pkg:xmlData><w:fonts mc:Ignorable="w14" xmlns:mc="http://schemas.openxmlformats.org/markup-compatibility/2006" xmlns:r="http://schemas.openxmlformats.org/officeDocument/2006/relationships" xmlns:w="http://schemas.openxmlformats.org/wordprocessingml/2006/main" xmlns:w14="http://schemas.microsoft.com/office/word/2010/wordml"><w:font w:name="Calibri"><w:panose1 w:val="020F0502020204030204"/><w:charset w:val="00"/><w:family w:val="swiss"/><w:pitch w:val="variable"/><w:sig w:usb0="E00002FF" w:usb1="4000ACFF" w:usb2="00000001" w:usb3="00000000" w:csb0="0000019F" w:csb1="00000000"/></w:font><w:font w:name="Times New Roman"><w:panose1 w:val="02020603050405020304"/><w:charset w:val="00"/><w:family w:val="roman"/><w:pitch w:val="variable"/><w:sig w:usb0="E0002AFF" w:usb1="C0007841" w:usb2="00000009" w:usb3="00000000" w:csb0="000001FF" w:csb1="00000000"/></w:font><w:font w:name="Malgun Gothic"><w:altName w:val="맑은 고딕"/><w:panose1 w:val="020B0503020000020004"/><w:charset w:val="81"/><w:family w:val="swiss"/><w:pitch w:val="variable"/><w:sig w:usb0="900002AF" w:usb1="09D77CFB" w:usb2="00000012" w:usb3="00000000" w:csb0="00080001" w:csb1="00000000"/></w:font><w:font w:name="Tahoma"><w:panose1 w:val="020B0604030504040204"/><w:charset w:val="00"/><w:family w:val="swiss"/><w:pitch w:val="variable"/><w:sig w:usb0="E1002EFF" w:usb1="C000605B" w:usb2="00000029" w:usb3="00000000" w:csb0="000101FF" w:csb1="00000000"/></w:font><w:font w:name="Calibri Light"><w:panose1 w:val="020F0302020204030204"/><w:charset w:val="00"/><w:family w:val="swiss"/><w:pitch w:val="variable"/><w:sig w:usb0="A00002EF" w:usb1="4000207B" w:usb2="00000000" w:usb3="00000000" w:csb0="0000019F" w:csb1="00000000"/></w:font></w:fonts></pkg:xmlData></pkg:part><pkg:part pkg:name="/word/webSettings.xml" pkg:contentType="application/vnd.openxmlformats-officedocument.wordprocessingml.webSettings+xml"><pkg:xmlData><w:webSettings mc:Ignorable="w14" xmlns:mc="http://schemas.openxmlformats.org/markup-compatibility/2006" xmlns:r="http://schemas.openxmlformats.org/officeDocument/2006/relationships" xmlns:w="http://schemas.openxmlformats.org/wordprocessingml/2006/main" xmlns:w14="http://schemas.microsoft.com/office/word/2010/wordml"><w:optimizeForBrowser/><w:allowPNG/></w:webSettings></pkg:xmlData></pkg:part><pkg:part pkg:name="/docProps/app.xml" pkg:contentType="application/vnd.openxmlformats-officedocument.extended-properties+xml" pkg:padding="256"><pkg:xmlData><Properties xmlns="http://schemas.openxmlformats.org/officeDocument/2006/extended-properties" xmlns:vt="http://schemas.openxmlformats.org/officeDocument/2006/docPropsVTypes"><Template>Normal</Template><TotalTime>3</TotalTime><Pages>4</Pages><Words>220</Words><Characters>1258</Characters><Application>Microsoft Office Word</Application><DocSecurity>0</DocSecurity><Lines>10</Lines><Paragraphs>2</Paragraphs><ScaleCrop>false</ScaleCrop><HeadingPairs><vt:vector size="2" baseType="variant"><vt:variant><vt:lpstr>Title</vt:lpstr></vt:variant><vt:variant><vt:i4>1</vt:i4></vt:variant></vt:vector></HeadingPairs><TitlesOfParts><vt:vector size="1" baseType="lpstr"><vt:lpstr/></vt:vector></TitlesOfParts><Company/><LinksUpToDate>false</LinksUpToDate><CharactersWithSpaces>1476</CharactersWithSpaces><SharedDoc>false</SharedDoc><HyperlinksChanged>false</HyperlinksChanged><AppVersion>14.0000</AppVersion></Properties></pkg:xmlData></pkg:part></pkg:package>
